# Supplementary material for: Phase separation and ageing of glycine-rich protein from tick adhesive
Source: Nat Chem. 2024 Nov 29;17(2):186–97. doi: 10.1038/s41557-024-01686-8 (PMC11794139; doi:10.1038/s41557-024-01686-8)
Supplement: Supplementary file 9 — Comparison of tick-GRP77 with 20 different GRPs identified in the tick saliva across nine different species. The molecular weights of these GRPs range between 7–88 kDa. In addition to the high glycine content, the amino-acid composition and patterning of these GRPs show striking resemblance to that of GRP77. The aromatic amino-acid residues remain prominent (minimum 9% and as high as 20%) and these aromatic residues are also interspersed periodically (typically every 3 to 10 amino acids) by non-aromatic units such as glycine and proline. [file 41557_2024_1686_MOESM9_ESM.xlsx]

## Sheet: GRPs from tick
Accession number / Uniprot ID	Species	Sequence	% Glycine	% Phenylalanine	% Tyrosine	% Tryptophan	% Arginine	Total aromatic amino acid (%)	Total glycine and aromatic amino acid (%)	Theoritical weight (Da)
tick-GRP77 (DQ066184.1)	Ixodes scapularis	APAEEAKPAEAGDEKKDVEGRIGYGGPGFGGGAFGSGFNRGGSFGVGAHGNQYGQGGFEIQPGRQQPSCVRQHPNLR	25.97	6.49	2.6	0	6.94	9.09	35.06	7858
EEC15720.1	Ixodes scapularis	MMSCKSLLVTLMVLAALCSLAAAQFGYGGYGRGYGGYGRGYGGYGGYGRGFGGGYGGYGRGYGGYGRGGFYG	38.89	4.17	16.67	0	6.94	20.84	59.73	7247
EEC15718.1	Ixodes scapularis	MMSCKSLLVALVVLAALCSLAAAQFGYGGYGRGYGGYGRGFGGGYGRGFGGGYGGYGRGYGGYGRGGFYG	38.57	14.29	5.71	0	7.14	20	58.57	6948
EEC15723.1	Ixodes scapularis	MMSCKSFLVALLVLAALCSLAAAQFGYGGYGRGYGGYGRGYGGYGGYGRGFGGGYGGYGRGFGGYGRGFYG	38.09	7.04	15.49	0	7.04	22.53	60.62	7160
BK007705.1	Amblyomma variegatum	MNAFLAGSLLFAASLTCASAAAGRKTDVFGGAPGGSGAFSSSAPLGAGALGGGALAGGSTSLGGAAPFGGSSFSAGAAGGTPLGGGAFGGSTSFGLGGFTGGSTGGATLGGSSVGGAGPLGFAGGAQLDGASGAGSPGSPGGPSSWSIGTHGVGSQGGRFTGGSSWGGSAYGAGSHGRGFGFSYGTGGAGGFGVPGFGGHGVSWQAPSGGFQWGSGGFSPSGSYEVYTPGFGAYGFSGGYPGGYGSGFGGGYGSGFGGSYGGGFGGSYGGGFDGGYSSGFGGGFGGGFGSPHGSSSGFGAPAFGGAFGAHAASGGSTLGSSGSGSDQTPSPKEGASATTGQQ	36.26	8.48	3.22	1.17	0.88	12.87	49.13	30380
A0A224YEQ4	Rhipicephalus zambeziensis	MYPGSFGGVLGRLSGSYPGSLGGVLGGLYGSYPGRFGGALSGLYGSYPGSFGGYLGGLSGYMYPGSFGGVLGRLSGSYPGSLGGVLGGLYGSYPGRFGGALSGLYGSYPGSFGGYLGGLSGYMYPGSFGGVLGRLSGSYPGSL	34.97	4.9	12.59	0	3.5	17.49	52.46	13913
BK007224.1	Amblyomma variegatum	MKPLCVVALLALCALASAEKKKEKVEGRGALLGGGVGGCCPCTGGVGLGLGGAGLGGAGYGAGLGGGSSYSSGSYSSGSGYGAGVGAGLGAAGAGLASGAGLASGAGLASGAGLASGAGLASGAGLASGAGLASGAALASGVKAGGVGLGAGAGVPLASPGVGVVGAGLGGAGLAAGGAGLGVGGAGGLGYGTGLGAGFGSASGVSGYKQGSGFNSQAGANKAGQGSFAYNVGGSDSNKYGH	33.3	1.24	3.31	0	0.41	4.55	37.85	20603
EEC14470.1	Ixodes scapularis	MASKLSLLVVVLALAACLAFAEEKKPAAAAPAAAGPKGDEGAAEGEEGVEGRHLIRKLVGHIKGNRRNKHGHGGGIGGGHGGGYGGGYGGGYGGGYGGGHGGGGHIGGGHGGFKGPIGGGPGIGLGGQHYAQGSSQGSFNQGAEGFKQGQGSYQGGENFQNVKGFRQTEGFKTVEGFDETNFNRYGAGQGGFNSGFKQNAGGQFSQQGSQGGSYGGRR	32.11	5.5	3.67	0	3.97	9.17	41.28	21469
BK007640.1	Amblyomma variegatum	MHGKALVVVFTILCSAFSARAAVVGQAQEHVSISLDKEPATVTSVTSDGVTTTTTVSSGTTVPDVVAAVPGGSTLSSGTVGGVSVGTIGTPWGPSGFPYGYFPGSGFHSRFPYFPGFSGYPGFSGSWGPFGGFPGAYPGYPGHFLRSPLGPYGPLGGYYGPSGLSGLFGGYPGSLAGYPGYGLSGLYGGYPGYGGYFGRTSALGLSSPWGYKGTLGSFGYPGSLNGLFGGMGGVYGPFGRYSGLSGLYGRYGTLGPLSTLYGGYPGYGGLSGLLGGYPGLGGLSSLYGGYPGLLGGLSGLGGPLGLGRYPGLSGLYGRYGTLGSLSSLYGGYPGYGGLSGLLGSYAGLGGLSTLYGGYPGLLGGLSGVGGPFGLGRYPGLSGLYGRYGTLGSLSTLYGG…	30.89	5.11	11.67	0.44	2.11	17.22	48.11	88767
BAF36727.1	Haemaphysalis longicornis	ARGKNSLNVGGPGVNGPAGGPAGPYGPSSSAGGSLSGPSVGLGSGVGPSGPFGGANPGSFGSVGPVGNGPASFSPSGPGLGLGAPLSNNFPGGAPGSHPFVSVGAPGSSSFGPVGVPGSSGLGAPSGVPSLHPGQGPHGASSGPSGAPVSPSLGLGAGVGAPGASLPGASGSGSPALSGQPGFGFGGFS	30.16	4.76	0.53	0	0.53	5.29	35.45	16421
L7M5V3	Rhipicephalus pulchellus	MLSLVLVLLGVSACFAGDVLLGGAGTGVGVGGYPVGGVGGGFGAGYNQQAGASQGGFSSSASGHNQGSGAFDRGNAFKNVQGYSNQAGHRNSQGFSESSSNRYGSGYGQGSAGFNRGASGAQGSFGKQGYGSSVVGVGGY	28.57	5.71	5	0	2.86	10.71	39.28	13408
EEC14464.1	Ixodes scapularis	MALKLADKPAEEKKEGDVEGRIGFGSGFRNVQGGNQYGFNRGASGFNQGSGGFDAVNRYNNVQGFRNRDGYRTNAGFDQSDFNRYGSGGGGFSGGFNRGAGGVYNQHGQAGGFYG	26.09	9.57	5.22	0	7.83	14.79	40.88	12111
A0A224YEQ4	Rhipicephalus zambeziensis	YPGSFGGVLGRLSGSYPGSLGGVLGGLYGSYPGRFGGALSGLYGSYPGSFGGYLGGLSGYYPGRFGGALSGLYGSYPGSFGGYLGGLSGYYPGRFGGALSGLYGSYPGSFGGYLGGLSGYYPGRFGGALSGLYGSYPGSFGGYLGGLSGYYPGRFGGALSGLYGSYPGSFGGVLGRLSGSYPGSLGGVLGGLYGSYPGRFGGALSGLYGSYPGSFGGYLGGLSGYYPGSYGGSLSGLYGSYPGSYGGLGGLFGGFPGYGDRSLASLFGRGAYPGFYGATTLNLIGNRNFALLGRFPPPHGLGAVERRGRFLPHPVDIRTTTDPVTGHPMVQAVYFGNLRERIVPVPVPIPTDVPYPVPIPVPQPYPVPRPVSYPVPVPVAHPVPVHTNTEVHKTDVVAA…	26.07	4.98	10.66	0	4.98	15.64	41.71	42680
L7LRH1	Rhipicephalus pulchellus	MADGDQQGNYGEGDFSADGQYGEYNDGQFTDGQYQQEGEANAQTNEAAQNGSDAKTNEDERKLFVGGISWDTDNKDLREYFSKFGVVVDVNIKTDPTTGKSRGFGFVTFNAKDAIEAVLKATPHTVKGKQIDPKPAKARPGIKKIFVGGLESDMPEADIKAYFEKFGPVENVELPFDKAKNQRRQFAFVTFEREDSVELVCREPKQKIGNKECDIKKATPKPDARGMRGGWGGGGGFGAGAGARGGRGGRGGRGRGGGYQNQGWGNQGGYGGGGYGGGGYGQGYGGGYGQGYGGGYGNYDYGSGYGGGYDYSGWNYGGGQGGYGSGYGQQQSNYNKTRRGGGGGAGGGGYHPYSR	25.07	4.51	7.04	1.13	5.07	12.68	37.75	37381
HP429186.1	Hyalomma rufipes	GGSPDLTGLSSLYSGYPGYFGGLSALSQSLGPLGAYSALHGIYGNSQALSALYGSYPGLGRLPGLLGGYPGLTGLSGLYSGYPGYFGSLSGQSESLGRLGAYSALHDMYGNSLALSTLFGTYGPFGTSGYLVAGHLGAYSHGPFGNSLDFLGAHSNGFGPGYGGPFGGYYRPHGFSSYSFSSHSQPSNHLETTLTSGVPPVEAPSATAAILSETVKPGGTPITPDGLPTLPVKIAIAAKGLKTVVG	20.24	4.45	8.1	0	1.21	12.55	21.45	16764
L7MMF9	Dermacentor pulchellus	MKITAGLVLLLALAAPHHCKRTKRWDESKGQNQEGWVRGTAGVDYPDYKEIPRTSFRCSQQPYEGMYADLEAQCQVYHVCHNGRKESFLCGPGTIFNQQIRACDYWYSFECDEAPNWYYLNAEVNVESPQPLQPLPGSGGGAAGGGGGAGGGGRPGPAYLPGGTGGAAGGGGGAPGAGGYPGAGGAGGYPGGSGSPGSGGYPG	23.15	1.97	6.4	1.97	3.94	10.34	33.49	20691
A0A034WU73	Rhipicephalus microplus	AGAATSGSAYESAGGFADKAAGQEAGQGSFAYNVGGSDRKVFGQSSSYGDSKSFGLSESSGFNRGEGQASHGSAYGKEAAGSGSVSHSSGKEVVVG	21.88	5.21	4.17	0	2.08	9.38	31.26	9238
JAG92718.1	Amblyomma americanum	MKLFVAAALLCLAQASLALVNKGLKTKPIPTGATVPGATVVASAADVLPAVPVVDAVTSISTTPGAVTTVVQPSVTTINDAATGTTVGGGVLTGPSVVGGVTHGVLGTTHPTVHGGIVGGTLGFPGFLGGTHGGLFGGAYPGIYSGGLSRIYGSYPGLYGELGHSVSGGTYPGVWGGSLSGLYGAGYPGFFGRGPFGGAYRGLHGFGYPGYFGGVLGGYGSRYPGVYGGHLGGYGYGYPGAYGGLYGGAAFGGALGGPLTPHPGSYGAGLPYGALHGLGAVERRGGFSHVPSDVRVVTDPSTGLQYAVAVYTAVLRERLVPLPYPVPYPVPHPIPHPVPQPYPVPRPFPVSVPVPKGVPVPVHTATETHKENLVANTVAGPALLDTAATTVRTQ	20.56	3.05	6.6	1	2.79	10.65	31.21	39159
JAA73102.1	Ixodes Ricinus	RPSSLSTVVLACLAVRLRRRRPRRRMRSRGSRYFSDGGGGIGGCPPCPCAYGGGVGGGLGGAGLGGGSSYGSSYGSSSYGSGAVGGAGLGKGVGGVGPVGPVGVGVPVGGVGGVGPVGGVGLGATGAGLGLGPGLGHGGVGLGHGGLGHGHGGLGHGGAASGHSGFQQGSGFNTAAGGNKAGQGSFAYNQGSSSNNKYGHSSSYGDSKNFGLSSSEGFNRAQGQGSEASSFNKGAAGSGASSHSSGTKVVV	32.27	2.79	3.19	0	5.18	5.98	37.45	23240
JAA73588.1	Ixodes Ricinus	MTGFHACLLLALATSALAGYTGFGYGGFGYGGLGYGGLGYGGLGYSGPRLRLRALLWHGLGYGVWPRLRSWSRLWTLWPDWLRCRCSSCHQGLTGPPRPSCCLLRRRPHVADLPLPPHGLLPRCLPSTDCPSRASSPFAPVTTYR	15.86	2.76	5.52	4.14	10.34	12.42	26.2	15790
JAA73244.1	Ixodes Ricinus	LVILTSSSWSYLRSLVYGGTYYLGPLGICSLSSSTILSKLFYSAMKAVLSLAVFCVALALATAGLLHHGGGFGLGHGGFGGGFGRGFGGYGGGLGGFGGGLGHGYGGSYGGSYGGSYGGSYGGSYGGRYGGFGGGFYG	34.06	6.52	10.14	0.72	2.17	17.38	36.23	13456
