# Supplementary material for: Phase separation and ageing of glycine-rich protein from tick adhesive
Source: Nat Chem. 2024 Nov 29;17(2):186–97. doi: 10.1038/s41557-024-01686-8 (PMC11794139; doi:10.1038/s41557-024-01686-8)
Supplement: Supplementary file 10 — Source data showing the onset of coacervation for different tick-GRP77 concentrations (Supplementary Fig. 5). [file 41557_2024_1686_MOESM10_ESM.xlsx]

## Sheet: Supplementary Figure 5
				Onset of coacervation (min)			Mean	Std dev
			µM
			128	7.73	6.53	8.33	7.49168	0.916515
			64	8.2	8.4	9.44	8.6634	0.665733
			32	11.32	11.4	12.3	11.665	0.544181
			16	12.02	12.6	13.43	12.6702	0.708684
