# Supplementary material for: Phase separation and ageing of glycine-rich protein from tick adhesive
Source: Nat Chem. 2024 Nov 29;17(2):186–97. doi: 10.1038/s41557-024-01686-8 (PMC11794139; doi:10.1038/s41557-024-01686-8)
Supplement: Supplementary file 11 — This file contains source data for droplet fusion measurements. [file 41557_2024_1686_MOESM11_ESM.xlsx]

## Sheet: A vs time
Time	F1	F2	F3	F4	F5	F6	F7	F8	F9	F10	F11	F12	F13	F14	F15	F16
0.2	2.01873	1.92238	2.03291	1.94384	1.92375	2.01676	2.00294	2.01607	1.91273	2.02554	2.07599	1.98302	2.00963	2.00372	2.02095	2.01855
0.4	1.85518	1.90352	1.94191	1.87272	1.82701	1.99492	1.80121	1.99627	1.83995	1.88767	1.91097	1.92368	1.94044	1.94719	1.89209	1.98833
0.6	1.82751	1.94356	1.8818	1.86853	1.72551	1.96959	1.75293	1.91927	1.88746	1.85768	1.91843	1.91295	1.79403	1.96595	1.8	1.93333
0.8	1.80662	1.90584	1.75304	1.8379	1.64	1.88809	1.78092	1.86562	1.86875	1.83459	1.73188	1.84148	1.79184	1.92417	1.77438	1.83264
1	1.76496	1.795	1.79232	1.7713	1.55236	1.78264	1.71881	1.89003	1.73716	1.78477	1.74442	1.84056	1.67659	1.82607	1.73297	1.76506
1.2	1.71574	1.70785	1.68389	1.64781	1.55844	1.76021	1.70043	1.74339	1.69161	1.67188	1.68235	1.77738	1.62646	1.76225	1.66312	1.74094
1.4	1.65902	1.5839	1.64818	1.56398	1.5192	1.67721	1.59596	1.77981	1.57729	1.59086	1.50791	1.64145	1.56513	1.69576	1.52859	1.66015
1.6	1.62938	1.64484	1.63698	1.56647	1.39163	1.62222	1.63453	1.72109	1.61388	1.50662	1.44904	1.57483	1.52735	1.66224	1.51444	1.62718
1.8	1.57335	1.5358	1.59153	1.50212	1.37253	1.58415	1.50054	1.68576	1.52496	1.50471	1.43829	1.56273	1.49855	1.60947	1.51373	1.57642
2	1.53373	1.55832	1.58339	1.43406	1.31531	1.49519	1.50746	1.66228	1.56205	1.44433	1.34925	1.50472	1.41846	1.52672	1.39274	1.49514
2.2	1.51829	1.45106	1.52338	1.41192	1.35448	1.46097	1.47821	1.66485	1.43622	1.39308	1.34084	1.45897	1.37102	1.49772	1.35444	1.47471
2.4	1.48964	1.38775	1.54239	1.28921	1.31894	1.4798	1.41189	1.62189	1.39663	1.36128	1.2703	1.42871	1.35683	1.46496	1.32029	1.49685
2.6	1.46681	1.38229	1.48281	1.29463	1.29951	1.42854	1.40004	1.60204	1.38415	1.31338	1.22097	1.29915	1.29484	1.43415	1.32607	1.41972
2.8	1.43636	1.35655	1.42313	1.25236	1.23987	1.37187	1.37244	1.5853	1.34165	1.29388	1.2143	1.29532	1.30489	1.37918	1.25832	1.39665
3	1.38102	1.35338	1.40879	1.26019	1.19497	1.33963	1.36481	1.55223	1.35542	1.24755	1.14606	1.26345	1.28829	1.35415	1.29798	1.34435
3.2	1.37823	1.2866	1.35162	1.2092	1.23486	1.33339	1.30029	1.5057	1.27294	1.2007	1.16849	1.2316	1.23255	1.32792	1.25457	1.34312
3.4	1.33439	1.30339	1.32933	1.18799	1.24669	1.30111	1.32117	1.47851	1.28489	1.18871	1.17126	1.21701	1.18425	1.31483	1.20804	1.31976
3.6	1.3588	1.27894	1.28543	1.1824	1.17405	1.29815	1.29592	1.46848	1.26371	1.17949	1.16675	1.16691	1.18081	1.28108	1.22919	1.32406
3.8	1.31257	1.27322	1.25679	1.14869	1.14595	1.21989	1.25241	1.5044	1.27353	1.08843	1.14877	1.1888	1.20289	1.31446	1.15931	1.28266
4	1.34081	1.19607	1.2444	1.17494	1.12352	1.28104	1.23218	1.40499	1.20202	1.05238	1.06412	1.15628	1.12744	1.25713	1.21334	1.30718
4.2	1.23619	1.15029	1.23696	1.17114	1.15732	1.20974	1.22943	1.39813	1.13887	1.11227	1.07944	1.16923	1.17432	1.23052	1.13298	1.24064
4.4	1.26741	1.16018	1.21712	1.11248	1.08996	1.20684	1.19711	1.39022	1.15371	1.06958	1.05106	1.17274	1.13808	1.19081	1.13959	1.22752
4.6	1.22885	1.16882	1.20853	1.11635	1.1254	1.21227	1.22991	1.35744	1.16462	1.06714	1.05326	1.11947	1.13365	1.21155	1.07999	1.23321
4.8	1.27341	1.13445	1.20036	1.09056	1.15544	1.18484	1.20614	1.32197	1.13463	1.05703		1.08763	1.13121	1.19236	1.10546	1.18782
5	1.23136	1.14923	1.19857	1.12762	1.08316	1.1589	1.18195	1.29688	1.15476	1.06506		1.07465	1.12757	1.20513	1.08844	1.15403
5.2	1.2337	1.13362	1.1676	1.10529	1.09574	1.14186	1.17682	1.30589	1.13581	1.0327		1.11693	1.15672	1.15164	1.04705	1.19026
5.4	1.19962	1.09546	1.16439	1.05182	1.11329	1.14117	1.174	1.29338	1.09531	1.02508		1.09633	1.14904	1.16655		1.17214
5.6	1.18631	1.10349	1.14373	1.08393	1.13184	1.11685	1.16418	1.25753	1.10902	1.04338		1.04857	1.11281	1.13339		1.13257
5.8	1.17906	1.11399	1.12457	1.0759	1.09114	1.12446	1.16573	1.24531	1.10844	1.05115		1.06039	1.08231	1.12888		1.13923
6	1.18507	1.12468	1.12536	1.0448	1.08345	1.10486	1.17012	1.24849	1.13248			1.08357	1.09479	1.14283		1.0993
6.2	1.15016	1.11598	1.13268	1.03987	1.07764	1.0723	1.15608	1.23244	1.10349			1.02537	1.09742	1.1373
6.4	1.18159	1.09745	1.11815	1.05788	1.07447	1.06485	1.10838	1.22443	1.08547				1.10522	1.11731
6.6	1.12779	1.10384	1.12933	1.03718	1.10624	1.0902	1.12989	1.20294	1.08995				1.10579	1.14468
6.8	1.14317	1.07729	1.12645	1.0696	1.09306	1.1006	1.13815	1.19246	1.06663				1.09579	1.09784
7	1.13408	1.08802	1.06882	1.01798	1.05903	1.10163	1.18147	1.15641					1.04937	1.1141
7.2	1.1674	1.08839	1.10167			1.05534	1.14442	1.16917						1.08303
7.4	1.09764	1.06425	1.06792				1.11716	1.15276						1.10832
7.6	1.10274	1.07407	1.07282				1.09407	1.18612						1.10971
7.8	1.10308	1.08394	1.06309					1.15393						1.0809
8	1.08298	1.05576	1.05877					1.15072
8.2	1.1094	1.0733						1.15284
8.4	1.09501	1.03224						1.11291
8.6	1.10965							1.10298
8.8	1.07554							1.11432
9	1.06186							1.09781
9.2	1.0582							1.10008
9.4	1.06351							1.11747
9.6								1.1178
9.8								1.09466
10
10.2
10.4
10.6
10.8
11
11.2
11.4

## Sheet: Exponential decay fitting
Exponential decay fitting
		y = A1*exp(-x/τ) + y0
	Y0	A1	τ	Adj.R2
F1	1	1.01105	3.3425	0.99208
F2	1	1.10934	2.53561	0.98197
F3	1	1.0892	2.87031	0.9918
F4	1	1.12594	2.06345	0.98498
F5	1	0.95457	2.16074	0.97617
F6	1	1.16842	2.53674	0.99321
F7	1	0.97855	3.05451	0.97917
F8	1	1.08686	4.08582	0.99243
F9	1	1.06473	2.553	0.98118
F10	1	1.19788	1.87846	0.82558
F11	1	1.2444	1.63227	0.98407
F12	1	1.19046	2.14111	0.97832
F13	1	1.08903	2.19692	0.98736
F14	1	1.14538	2.73496	0.99034
F15	1	1.11596	2.06219	0.98757
F16	1	1.12041	2.73285	0.99358

## Sheet: tau vs l
Droplets	um	Tau	Adj.R2
F1	4.93182	3.3425	0.43371
F2	4.69545	2.53561
F3	5.127	2.87031
F4	4.479	2.06345
F5	4.8315	2.16074
F6	4.333	2.53674
F7	4.424	3.05451
F8	5.27	4.08582
F9	4.87273	2.553
F10	4.283	1.87846
F11	3.7235	1.63227
F12	4.769	2.14111
F13	3.967	2.19692
F14	4.5845	2.73496
F15	3.72	2.06219
F16	4.352	2.73285
