# Supplementary material for: Phase separation and ageing of glycine-rich protein from tick adhesive
Source: Nat Chem. 2024 Nov 29;17(2):186–97. doi: 10.1038/s41557-024-01686-8 (PMC11794139; doi:10.1038/s41557-024-01686-8)
Supplement: Supplementary file 12 — This file contains source data for FRAP and atomic force spectroscopy-based adhesion measurements. [file 41557_2024_1686_MOESM12_ESM.xlsx]

## Sheet: Figure 5f
Fresh sample																							Aged sample
Frame	Time (minuites)	Bleached_FRAP 1	Unbleached _FRAP 1	Bleached_FRAP 2	Unbleached _FRAP 2	Bleached_FRAP 3	Unbleached _FRAP 3	Bleached_FRAP 4	Unbleached _FRAP 4	Bleached_FRAP 5	Unbleached _FRAP 5	Bleached_FRAP 6	Unbleached _FRAP 6	Normalized Intensity_FRAP 1	Normalized Intensity_FRAP 2	Normalized Intensity_FRAP 3	Normalized Intensity_FRAP 4	Normalized Intensity_FRAP 5	Normalized Intensity_FRAP 6	Mean intensity	Std.dev.		Frame	Time (minuites)	Bleached_FRAP 1	Unbleached _FRAP 1	Bleached_FRAP 2	Unbleached _FRAP 2	Bleached_FRAP 3	Unbleached _FRAP 3	Bleached_FRAP 4	Unbleached _FRAP 4	Normalized Intensity_FRAP 1	Normalized Intensity_FRAP 2	Normalized Intensity_FRAP 3	Normalized Intensity_FRAP 4	Mean intensity	Std.dev.
1	0	237.969	186.031	214.899	161.012	208.134	206.044	235.936	212.672	167.631	134.136	212.675	197.96	1	1	1	1	1	1	1	0		1	0	141.583	94.606	118.933	100.493	195.023	160.545	140.903	81.41	1	1	1	1	1	0
2	1.29	237.583	185.943	214.465	161.44	211.128	207.328	234.236	216.672	166.303	133.788	215.787	199.994	0.99847	0.994311	1.0094	0.97158	0.993707	1.00514	0.995436	0.0132051		2	1.29	139.317	97.525	115.9	99.821	193.227	161.943	139.799	79.986	0.950088	0.979674	0.980274	1.01056	0.98015	0.0246913
3	2.58	237.512	186.201	213.04	163.298	210.075	206.072	237.629	215.293	169.419	135.03	219.4	200.442	0.996232	0.972526	1.01066	0.994339	1.00468	1.02248	1.00015	0.0169813		3	2.58	139.767	98.01	122.5	96.471	190.273	162.261	139.444	80.069	0.94827	1.07826	0.961493	1.00669	0.998678	0.0586568
4	3.87	237.037	187.053	214.273	164.857	209.866	206.583	235.014	214.712	169.025	135.909	217.2	199.526	0.987545	0.968087	1.0066	0.985117	0.9943	1.01582	0.992911	0.0168513		4	3.87	143.1	95.687	119.433	98.343	192.955	159.739	140.556	80.34	0.999227	1.02807	0.993768	1.01163	1.00817	0.015225
5	5.16	237.935	187.141	217.303	163.113	210.701	204.1	234.421	214.611	167.5	135.167	223.213	199.897	0.991917	0.997758	1.0255	0.982861	0.9901	1.04697	1.00585	0.024952		5	5.16	143.733	95.566	113.55	101.057	191.682	165.591	140.111	83.451	1.00548	0.945713	0.947714	0.96782	0.966681	0.0277236
6	6.45	236.231	187.658	213.424	161.321	209.257	205.439	235.364	213.571	169.374	134.917	219.988	200.579	0.978826	0.98931	1.0097	0.992628	1.00536	1.0249	1.00012	0.0164912		6	6.45	140.5	97.222	110.017	98.95	189.341	155.068	141.625	80.965	0.962282	0.935033	1.00573	1.01144	0.978621	0.0364188
7	7.74	238.67	185.189	212.687	163.446	208.583	206.161	233.15	213.202	168.061	134.636	222.912	199.154	1.00999	0.969474	1.00184	0.984123	0.998636	1.04992	1.00233	0.0273789		7	7.74	140.3	96.101	111.233	94.314	188.489	164.318	139.986	79.826	0.973123	0.996278	0.938147	1.01419	0.980436	0.0328246
8	9.03	238.046	185.194	211.909	160.244	208.583	207.472	236.093	213.843	166.414	133.083	223.963	199.709	1.00645	0.988796	0.994499	0.994642	1.0007	1.05231	1.00623	0.0233641		8	9.03	141.933	96.919	108.35	96.236	191.784	156.886	137.222	79.611	0.976445	0.947757	1.00703	0.995575	0.981701	0.0259079
9	10.32	236.457	185.804	216.98	162.196	209.305	207.561	234.564	214.596	167.081	132.902	222.1	200.053	0.99316	1.00282	0.998	0.983606	1.00704	1.03983	1.00408	0.0193053		9	10.32	140.55	95.465	109.733	96.107	188.636	159.659	138.951	79.41	0.982181	0.962175	0.969591	1.0118	0.981438	0.021864
10	11.61	239.068	186.199	215.374	161.286	209.636	210.344	235.871	213.545	164.798	132.947	225.188	200.827	1.00494	1.00062	0.984482	0.995144	0.990447	1.05215	1.00463	0.0243764		10	11.61	139.867	97.081	111.467	95.65	190.477	162.125	137.118	78.91	0.959038	0.983559	0.963543	1.00426	0.977601	0.020726
11	16.61	59.099	185.847	38.949	162.125	29.198	209.178	24.05	213.455	24.414	129.182	34.913	201.12	0	0	0	0	0	0	0	0		11	16.61	12.05	90.192	7.783	96.543	19.375	160.239	9.125	75.757	0	0	0	0	0	0
12	21.61	63.312	186.809	45.131	165.458	32.834	208.644	29.214	214.818	27.247	128.03	42.462	199.922	0.0217593	0.0297172	0.0204283	0.0234009	0.0224641	0.0430756	0.0268076	0.00859961		12	21.61	12.817	93.455	11	90.079	23.966	160.966	10.215	75.424	0	0.00291039	0.0184936	0	0.00535101	0.00886852
13	26.61	66.948	185.206	49.99	164.095	34.219	210.161	33.5	215.505	30.157	125.167	46.612	199.309	0.045236	0.0588431	0.0266936	0.0429195	0.0489714	0.0669173	0.0482635	0.0138808		13	26.61	14.55	92.939	11.1	93.264	21.045	163.386	11.882	75.812	0	0	0	0	0	0
14	31.61	71.472	183.864	53.172	163.994	36.471	206.744	38.05	215.338	33.596	131.924	52.663	200.743	0.0735794	0.0767434	0.0422971	0.0642396	0.0619132	0.0985273	0.06955	0.0186382		14	31.61	16.367	94.596	12	96.636	24.864	157.682	12.736	75.688	0.00621896	0	0.00889306	0.00418702	0.00482476	0.00374966
15	36.61	75.031	185.797	57.788	162.798	39.257	207.783	42.35	213.793	38.247	133.856	56.612	200.124	0.0893007	0.104827	0.0566857	0.0856999	0.0912053	0.121335	0.0915091	0.0215331		15	36.61	15.567	91.949	13.95	98.486	24.239	159.364	12.708	78.59	0.00342606	0.00630031	0.00365554	0	0.00334548	0.00258366
16	41.61	76.13	183.22	60.485	162.625	40.021	207.7	46.593	213.581	40.677	132.485	59.388	200.4	0.10145	0.120326	0.0609977	0.105829	0.111285	0.136282	0.106028	0.0252827		16	41.61	17.933	96.626	13.567	99.75	24.261	163.705	13.889	76.181	0.0156586	0.000926248	0	0	0.00414621	0.00768734
17	46.61	79.38	181.749	62.545	162.643	43.364	209.217	49.214	215.141	42.722	135.136	64.138	198.865	0.123553	0.131861	0.0777473	0.116464	0.119873	0.165339	0.122473	0.0281782		17	46.61	15.883	96.414	14.183	105.029	26.148	161.023	15.09	79.618	0	0	0.0082107	0	0.00205268	0.00410535
18	51.61	80.843	182.586	63.919	164.851	44.31	208.25	54.171	219.01	45.106	134.962	65.2	199.04	0.129806	0.13477	0.0840709	0.135118	0.13691	0.170948	0.131937	0.0277864		18	51.61	18.8	96.848	14.35	103.657	24.932	162.239	15.139	76.743	0.0123163	0	0	0	0.00307907	0.00615814
19	56.61	82.577	180.615	66.99	162.929	46.374	210.35	57.45	219.434	48.707	137.288	68.088	199.107	0.144821	0.156172	0.092902	0.149631	0.1563	0.186928	0.147792	0.0306574		19	56.61	19.333	93.636	17.5	105.643	25.261	155.489	15.819	76.007	0.0216826	0.0184207	0	0.00667733	0.0116951	0.0101149
20	61.61	83.864	183.928	70	164.375	47.668	214.244	59.921	219.97	49.662	135.561	71.75	198.682	0.143533	0.169599	0.0952371	0.160261	0.167203	0.208203	0.157339	0.0371229		20	61.61	17.017	95.667	17.217	108.464	27.227	162.5	15.118	76.396	0	0.0117496	0	0	0.0029374	0.0058748
21	66.61	85.417	182.089	72	162.774	49.914	210.033	63.171	218.995	51.5	133.818	76.013	198.935	0.157197	0.184653	0.112645	0.176367	0.18465	0.231484	0.174499	0.0389415		21	66.61	17.267	96.293	17.4	107.814	27.602	157.08	17.812	76.861	0	0.0143094	0.00701244	0.0124105	0.00843308	0.00641576
22	71.61	88.173	182.364	73.404	162.637	49.979	213.139	64.75	220.333	53.581	136.697	76.925	199.989	0.172184	0.192881	0.109017	0.1818	0.19136	0.234311	0.180259	0.0408587		22	71.61	19.367	94.091	16.017	109.293	29.034	162.648	17.708	79.951	0.0147124	0	0.00967765	0.0056528	0.00751071	0.00622956
23	76.61	88.978	182.261	74.222	161.143	51.594	209.778	67.164	221.566	55.354	137.045	80.638	199.135	0.177063	0.201343	0.122176	0.19109	0.202619	0.256843	0.191856	0.0435978		23	76.61	20.033	93.02	17.133	107.536	29.841	159.341	16.438	77.208	0.0219869	0.00981053	0.0180584	0	0.012464	0.00973612
24	81.61	89.54	182.249	74.96	163.25	52.888	210.256	69.393	220.152	56.98	137.25	82.612	197.678	0.180305	0.200041	0.128603	0.203202	0.213219	0.271243	0.199435	0.0463552		24	81.61	19.55	97.475	18.2	108.757	26.966	160.148	17.986	76.222	0.0106907	0.0175665	0	0.00762281	0.00897	0.00728324
25	86.61	92.099	176.931	76.556	164.976	54.679	209.683	71.107	220.768	58.949	136.121	85.425	198.844	0.210716	0.204491	0.139204	0.210109	0.230102	0.284228	0.213142	0.0466852		25	86.61	18.5	92.98	18.017	105.436	29.875	159.318	17.549	78.174	0.0094718	0.0209846	0.0061925	0	0.00916222	0.00880586
26	91.61	92.503	177.141	76.121	162.006	55.62	210.439	73.671	219.03	59.99	135.848	86.537	199.331	0.212446	0.209811	0.143264	0.224417	0.238147	0.289256	0.219557	0.0473143		26	91.61	18.95	92.02	15.817	106.029	29.057	160.432	18.729	78.222	0.0147894	0	0	0	0.00369734	0.00739468
27	96.61	93.633	178.026	77.111	161.631	56.743	211.933	76.064	220.737	61.187	137.136	88.487	197.939	0.216349	0.216404	0.147211	0.232684	0.242466	0.303582	0.226449	0.0504511		27	96.61	19.833	91.919	16.267	104.857	30.33	160.795	18.556	76.535	0.0222952	0	0.000408334	0	0.00567587	0.0110812
28	101.61	93.204	176.538	81.657	164.256	58.791	210.106	75.621	220.722	63.687	137.129	89.162	198.122	0.218433	0.234725	0.161082	0.230694	0.259675	0.306906	0.235253	0.0480332		28	101.61	18.2	97.556	17.233	105.586	30.568	157.33	18.854	77.757	0	0.00365369	0.00592875	0	0.00239561	0.00291798
29	106.61	95.494	173.136	81.091	163.292	58.529	212.617	75.964	219.207	65.121	138.644	89.8	198.051	0.242987	0.23424	0.155871	0.23464	0.264641	0.310662	0.240507	0.0504922		29	106.61	20.183	90.747	18.667	108.114	29.42	156.318	20.125	76.424	0.00783508	0.0128795	0	0	0.00517864	0.00632445
30	111.61	94.812	168.581	82.586	161.274	60.246	211.228	77.507	219.449	66.253	138.515	92.85	198.838	0.254282	0.248388	0.167287	0.241311	0.272758	0.325699	0.251621	0.0513232		30	111.61	20.417	95.939	16.667	104.514	31.364	158.045	20.611	77.986	0.000361784	0	0.00984022	0	0.0025505	0.0048628
31	116.61	95.833	171.711	85.545	157.339	61.802	211.906	79.657	219.131	67.475	138.659	93	199.72	0.249803	0.277273	0.174674	0.251669	0.280598	0.324243	0.25971	0.0496051		31	116.61	19.433	91.515	19.3	108.871	29.466	156.443	19.972	75.153	0	0.0144042	0	0	0.00360105	0.0072021
32	121.61	96.954	171.352	85.01	159.792	61.594	210.872	79.443	217.439	69.641	138.886	94.625	198.613	0.257825	0.266588	0.175183	0.253519	0.294551	0.336208	0.263979	0.0532737		32	121.61	20.383	94.293	18.217	109.421	31.443	157.591	20.84	77.146	0.00102386	0.00383674	0.0103826	0	0.0038108	0.00467184
33	126.61	96.534	170.01	86.939	158.53	62.401	213.917	80.793	218.823	69.944	138.712	94.963	199.404	0.259902	0.281576	0.174741	0.257391	0.297204	0.335992	0.267801	0.053917		33	126.61	22.233	88.99	18.25	109.257	30.489	158.852	21.708	75.938	0.027294	0.00437737	0.00298464	0.00782239	0.0106196	0.0113007
34	131.61	96.833	171.22	84.96	159.988	64.449	213.406	82.164	218.773	71.823	138.871	96.513	198.549	0.257544	0.265707	0.186567	0.263763	0.309415	0.346935	0.271655	0.0540921		34	131.61	20.167	89.444	17.533	107.85	30.909	156.795	20.597	75.042	0.00828302	0	0.00805016	0	0.00408329	0.00471594
35	136.61	97.608	167.708	86.616	159.911	65.23	210.572	85.9	217.111	72.722	138.97	99.412	198.739	0.274673	0.275403	0.195496	0.283912	0.315167	0.362614	0.284544	0.0550338		35	136.61	19.567	91.071	18.767	105.364	30.602	161.114	21.111	75.153	0	0.0106804	0.0010416	0.000141667	0.00296593	0.00516365
36	141.61	98.929	167.194	87.929	158.589	66.567	207.411	85.064	219.197	72.46	136.773	99.338	199.495	0.284755	0.287093	0.208324	0.276307	0.321285	0.360098	0.289644	0.0505691		36	141.61	20.783	90.202	17.867	102.771	30.977	164.011	22.056	77.875	0.00654502	0.00648522	0	0.00173893	0.00369229	0.00333602
37	146.61	98.633	165.737	86.677	159.387	68.091	211.433	87.457	217.949	73.439	138.341	98.95	197.133	0.288308	0.277379	0.20959	0.289553	0.322296	0.364536	0.291944	0.0513888		37	146.61	21.167	88.657	17.8	105.429	31.193	159.807	21.111	75.208	0.0130939	0.00154684	0	0	0.00366019	0.00633128
38	151.61	99.852	166.749	86.606	158.851	69.305	212.133	86.657	216.687	74.126	138.455	99.4	197.731	0.292156	0.278648	0.214943	0.288193	0.326562	0.365378	0.294313	0.0503531		38	151.61	20.883	90.394	18.567	103.043	33.25	158.148	21.743	73.583	0.00702904	0.0127184	0.00875347	0.00186841	0.00759233	0.00449835
39	156.61	97.09	162.955	86.98	160.792	69.053	214.306	88.35	217.778	73.874	139.083	102.325	198.278	0.289027	0.274759	0.209787	0.293983	0.322575	0.380216	0.295058	0.0560885		39	156.61	20.367	91.717	19.483	104.357	31.761	151.818	21.403	73.097	0	0.0191232	0.00772557	0	0.00671219	0.00904004
40	161.61	99.423	162.392	90.404	157.196	69.872	211.739	88.914	217.99	75.303	137.962	105.3	198.558	0.306123	0.305969	0.218718	0.296183	0.336408	0.396042	0.309907	0.0577151		40	161.61	20.583	86.929	18.367	104.436	33.068	156.739	22.208	74.042	0	0.00846895	0.00947269	0.000672603	0.00465356	0.00500948
41	166.61	101.778	164.828	89.313	160.768	69.23	212.061	87.121	213.687	77.035	136.682	107.213	198.562	0.311573	0.288093	0.214665	0.296005	0.353174	0.406726	0.311706	0.0647603		41	166.61	22.517	85.061	18.167	108.614	33.875	152.216	23.174	73.882	0.0215043	0	0.0208906	0.010258	0.0131632	0.0101816
42	171.61	99.552	160.495	89.222	159.304	70.492	212.644	90.7	218.273	76.985	138.083	106.688	198.192	0.314488	0.292236	0.220454	0.303862	0.347441	0.404904	0.313897	0.0611709		42	171.61	22.683	88.828	18.167	107.629	34.716	151.875	21.931	73.354	0.0140715	0	0.026848	0	0.0102299	0.0129128
43	176.61	99.028	159.227	89.485	159.119	71.888	211.794	89.8	217.747	78.399	138.72	108.688	198.137	0.316203	0.294341	0.229553	0.300722	0.354637	0.416276	0.318622	0.0627416		43	176.61	20.483	86.192	19.117	107.707	31.33	155.58	22.361	73.062	0	0.00132009	0	0	0.000330022	0.000660044
44	181.61	98.105	157.388	89.434	160.452	71.813	212.189	91.721	217.025	79.333	138.932	108	198.097	0.317662	0.289781	0.228421	0.310979	0.360162	0.412544	0.319925	0.0625522		44	181.61	21.633	86.414	21.767	109.114	35.455	146.761	23.625	71.965	0.0100415	0.0231577	0.00645798	0	0.0099143	0.00975781
45	186.61	98.012	155.06	90.798	157.036	73.118	212.017	92.164	216.899	78.934	138.576	110.775	197.227	0.326774	0.308796	0.235807	0.313274	0.358831	0.430834	0.329053	0.0641955		45	186.61	22.7	86.949	20.817	107.25	33.42	142.057	23.069	69.931	0.018566	0.0178063	0	0	0.00909308	0.0105044
46	191.61	96.438	146.632	89.424	159.696	73.449	208.467	93.129	216.859	80.455	140.341	112.638	196.823	0.353404	0.292135	0.244377	0.317818	0.362294	0.442622	0.335442	0.0678384		46	191.61	21.233	83.596	22.033	109.921	34.568	142.08	22.5	68.021	0.0129441	0.0241061	0.00497756	0	0.010507	0.0105174
47	196.61	93.426	141.33	92.384	157.94	74.433	210.15	95.407	218.01	82.101	138.795	115.425	194.379	0.356901	0.314948	0.246514	0.326026	0.379495	0.466529	0.348402	0.0734763		47	196.61	21.033	85.99	20.167	109.85	35.364	139.273	23.604	68.104	0.00547924	0.00737163	0.0158542	0.0108812	0.00989655	0.0045589
48	201.61	95.284	144.608	91.899	158.75	75.658	211.544	94.393	217.273	83.955	136.538	114.1	196.884	0.354679	0.309429	0.250485	0.322833	0.401515	0.450669	0.348268	0.0708226		48	201.61	21.617	83.586	21.417	113.479	37.398	137.693	23.736	66.903	0.0166177	0.0124784	0.0339689	0.016737	0.0199505	0.00955303
49	206.61	94.259	142.043	92.869	158.94	75.775	209.233	97.271	215.242	83.975	135.803	114.388	196.684	0.35955	0.314373	0.255665	0.340361	0.404791	0.452949	0.354615	0.0690293		49	206.61	19.65	82.667	19.817	111.843	32.352	135.682	22.056	66.562	0	0.0010174	0	0	0.00025435	0.0005087
50	211.61	94.608	141.684	93.505	156.833	75.299	209.111	96.429	218.106	84.682	134.5	115.6	196.749	0.363862	0.325251	0.253293	0.330534	0.415394	0.459575	0.357985	0.0727135		50	211.61	21.133	79.909	22.05	109.35	33.318	134	24.833	67.993	0	0.0252995	0.00653673	0.0164816	0.0120795	0.0111173
51	216.61	94.401	140.043	96.838	154.173	76.797	211.75	99.8	214.657	85.485	136.424	116.325	196.533	0.370465	0.354403	0.256264	0.353417	0.412572	0.464387	0.368585	0.0695178		51	216.61	22.05	79.949	20.717	109.929	35.727	133.341	23.264	66.354	0.000828375	0.0122075	0.0263783	0.00594858	0.0113407	0.0110523
52	221.61	94.5	142.756	96.939	152.78	77.439	212.861	99.886	217.318	85.601	137.523	116.6	196.474	0.357858	0.36024	0.257554	0.348103	0.408646	0.466139	0.366423	0.069319		52	221.61	22.933	77.394	21.45	111.893	35.557	128.307	22.694	65.535	0.0176189	0.0154268	0.0358256	0.00283998	0.0179278	0.0135932
53	226.61	95.182	141.739	96.798	155.107	76.882	212.322	100.471	215.652	85.131	136.697	118.088	198.301	0.367806	0.350712	0.255602	0.354387	0.408951	0.468399	0.367643	0.0705319		53	226.61	20.8	73.273	20.017	113.629	34.409	130.648	23.924	63.056	0.00743282	0	0.0216837	0.0266945	0.0139528	0.0123735
54	231.61	95.673	135.801	95.667	153.726	78.305	209.356	100.357	216.247	86.258	137.068	116.438	198.718	0.402116	0.349112	0.269302	0.352572	0.415113	0.457793	0.374335	0.0656379		54	231.61	21.017	72.232	20.433	114.614	34.898	132.682	24.222	69.194	0.0132403	0	0.0213218	0.00555599	0.0100295	0.00928131
55	236.61	91.614	133.263	96.717	151.869	79.54	212.672	100.657	214.884	86	136.568	118	198.181	0.384387	0.362382	0.269274	0.356926	0.415504	0.468306	0.37613	0.0664696		55	236.61	21.267	77.394	23.567	112.879	36.182	132.636	24.882	67.799	0	0.0104145	0.0313703	0.0177548	0.0148849	0.0131852
56	241.61	92.259	133.289	100.444	150.077	78.674	209.889	100.829	216.606	87.268	137.856	118.5	198.328	0.389282	0.392021	0.270231	0.353986	0.418629	0.470615	0.382461	0.0672662		56	241.61	20.9	74.586	22.433	111.136	34.341	132.943	24.097	68.042	0	0.0033795	0.0164825	0.0085015	0.00709086	0.00717046
57	246.61	93.398	131.959	100.455	148.512	81.385	208.878	102.957	218.167	87.283	136.273	120.95	196.817	0.40552	0.398533	0.287223	0.360431	0.425665	0.489528	0.394483	0.06754		57	246.61	22.167	72.879	24.35	113.4	34.568	135.239	24.472	68.194	0.0196856	0.0164508	0.0136988	0.0118935	0.0154322	0.0033988
58	251.61	96.04	138.514	100.98	149.524	81.54	208.978	101.186	215.823	89.106	137	121.3	197.851	0.390517	0.397559	0.287861	0.35734	0.435006	0.487926	0.392701	0.0680113		58	251.61	21	71.899	24.083	112.55	33.273	137.33	23.757	65.549	0.00974977	0.0156887	0	0.0144667	0.00997628	0.00712677
59	256.61	94.426	136.364	100.616	146.857	81.642	208.583	99.786	214.975	87.985	137.879	120.463	197.632	0.389576	0.4065	0.289272	0.352662	0.423432	0.483979	0.390903	0.0659659		59	256.61	20.95	73.293	22.583	111.579	34.955	142.307	22.312	65.174	0.00462179	0.00393071	0	0	0.00213812	0.00248496
60	261.61	96.466	139.184	101.586	147.554	84.246	206.811	100.85	216.859	88.591	136.091	120.275	197.611	0.390228	0.40955	0.307587	0.353539	0.435534	0.482994	0.396572	0.0615884		60	261.61	19.233	68.636	25.667	112.243	35.057	139.83	25.736	67.674	0	0.0306104	0.00481711	0.0217833	0.0143027	0.0143346
61	266.61	96.753	138.632	99.545	151.054	82.594	207.683	100.807	217.293	88.919	134.811	121.287	196.676	0.395253	0.382628	0.296486	0.352408	0.443655	0.491919	0.393725	0.0684443		61	266.61	21	66.586	22.117	110.164	35.648	134.193	23.167	65.625	0	0.00227543	0.0202352	0.00202847	0.00613478	0.00945539
62	271.61	94.256	132.208	100.758	151.042	83.636	206.994	103.336	217.106	90.702	134.606	122.725	198.777	0.410885	0.390014	0.303789	0.364496	0.45709	0.492714	0.403165	0.0671274		62	271.61	21.9	66.242	21.883	110.229	34.489	134.227	23.979	67.604	0.00476499	0	0.0112522	0.00324319	0.0048151	0.00472916
63	276.61	93.522	128.751	101.879	149.339	84.529	210.561	103.943	214.939	89.732	134.871	122	197.954	0.424869	0.403823	0.300798	0.372144	0.449061	0.491498	0.407032	0.0659277		63	276.61	23.2	62.98	24	110.193	39.034	135.227	24.299	69.382	0.0370006	0.00955056	0.0439865	0	0.0226344	0.0211802
64	281.61	91.185	129.469	103.495	147.554	84.449	206.906	101	215.152	90.576	134.25	123.463	197.331	0.401899	0.421371	0.3085	0.35794	0.457889	0.501889	0.408248	0.0691753		64	281.61	22.683	64.798	23.967	107.15	36.227	137.625	25.639	68.958	0.0213682	0.0155786	0.0177397	0.00478607	0.0148681	0.00713323
65	286.61	91.438	126.435	102.616	143.988	85.77	206.006	103.314	217.005	91.086	131.705	123.562	198.272	0.421564	0.431665	0.317914	0.364617	0.473831	0.499147	0.418123	0.0674808		65	286.61	21.317	65.586	23.517	109.379	35.625	137.341	25.104	66.764	0	0.00668394	0.0137767	0.0078655	0.00708154	0.00564938
66	291.61	89.79	124.821	104.343	144.952	86.583	208.528	105.536	212.793	90.636	133.879	124.838	197.227	0.417557	0.438221	0.316608	0.384548	0.460074	0.509995	0.421167	0.0663048		66	291.61	23.2	63.061	23.917	104.214	33.409	135.784	25.257	69.146	0.0290176	0.0215497	0	0	0.0126418	0.0149125
67	296.61	90.682	125.132	104.838	139.643	85.508	209.689	104.429	219.227	92.091	131.045	123.862	197.217	0.423113	0.466465	0.308078	0.364878	0.484345	0.504537	0.425236	0.0759681		67	296.61	21.083	63.091	25.183	105.9	34.659	135.568	25.674	67.472	0	0.0300634	0	0.00967895	0.00993558	0.014173
68	301.61	87.951	120.455	105.051	137.179	86.107	209.989	106.607	216.354	91.652	129.864	127.95	195.756	0.428799	0.480206	0.310686	0.381324	0.487183	0.532925	0.436854	0.0808811		68	301.61	22.167	63.475	21.65	103.843	36.159	129.034	25.049	64.222	0	0	0	0.0166643	0.00416607	0.00833215
69	306.61	90.836	125.756	106.384	137.268	87.529	211.667	103.429	213.141	92.576	131.015	127.638	195.354	0.420646	0.488625	0.314669	0.373817	0.487986	0.532645	0.436398	0.0820183		69	306.61	21.25	59.869	25.25	104.007	36.773	124.511	24.118	65.66	0	0.0135592	0.0125663	0	0.00653138	0.00755268
70	311.61	92.42	126.014	105.869	135.982	87.733	210.6	107.421	215.384	91.833	131.568	128.6	195.309	0.432185	0.491861	0.318188	0.387343	0.479862	0.53828	0.441287	0.0794981		70	311.61	20.1	54.828	25.467	104.95	36.545	124.409	24.243	64.208	0.00894569	0.01344	0.0108581	0	0.00831095	0.00583866
71	316.61	87.593	120.775	106.455	140.458	88.102	207.622	105.193	214.813	92.061	130.447	127.763	196.288	0.423703	0.473004	0.327093	0.378267	0.487165	0.5299	0.436522	0.0750305		71	316.61	21.517	58.828	23.633	102.221	36.852	125.727	23.944	59.597	0.00820911	0.00141962	0.0101734	0.0037348	0.00588423	0.00401475
72	321.61	93.407	129.701	105.869	136.679	88.727	203.661	103.8	215.111	92.995	131.053	129.775	197.057	0.418411	0.488234	0.340098	0.371089	0.490807	0.538416	0.441176	0.0771756		72	321.61	21.017	58.97	24.467	104.257	36.943	122.193	24.347	61.361	0	0.00507349	0.0200775	0	0.00628776	0.0094992
73	326.61	93.713	131.61	107.909	137.69	87.765	208.15	103.864	215.924	91.758	127.583	128.188	196.943	0.409962	0.496575	0.323997	0.369564	0.499862	0.529893	0.438309	0.0826655		73	326.61	21.583	57.525	23.017	100.143	37.057	126.693	24.472	60.382	0	0	0.00951095	0	0.00237774	0.00475547
74	331.61	97.284	135.978	106.505	140.97	89.23	208.061	106.243	216.535	92.333	126.576	128.7	195.893	0.413488	0.470813	0.332292	0.379225	0.509538	0.536668	0.440337	0.0789006		74	331.61	22.833	56.626	24.433	100.4	34.807	122.716	26.104	62.521	0.0240457	0.00997268	0	0	0.00850459	0.0113774
75	336.61	98.472	137.335	106.687	140.53	90.225	206.756	107.257	214.505	93.515	126.235	129.75	196.556	0.415133	0.474158	0.34093	0.388626	0.520224	0.540138	0.446535	0.0780341		75	336.61	20.867	55.455	24.55	99.493	35.239	103.807	24.514	58.66	0	0.0135473	0.0500768	0	0.015906	0.0236587
76	341.61	96.895	132.213	107.03	138.786	90.053	208.144	108.679	214.525	93.687	129.689	130.15	195.84	0.431623	0.485133	0.336638	0.39523	0.502874	0.545085	0.44943	0.0764953		76	341.61	21.383	50.283	23.3	99.621	36.682	85.341	25.931	57.181	0.0337664	0	0.148144	0.0167901	0.0496751	0.0670776
77	346.61	96.432	134.33	106.606	140.423	88.321	208.828	107.821	217.121	93.263	125.947	131.363	196.861	0.416021	0.474159	0.325483	0.385188	0.519934	0.548099	0.444814	0.0846124		77	346.61	22.4	53.404	25.267	101.086	38.591	104.92	25.722	58.743	0.0285273	0.004784	0.0808409	0.0047692	0.0297303	0.035866
78	351.61	100.167	136.462	108.424	135.482	89.845	206.928	109.886	216.596	93.788	128.114	130.713	194.411	0.432828	0.511718	0.338404	0.395961	0.51199	0.553723	0.457437	0.0821552		78	351.61	20.733	52.576	24.617	100.286	34.568	114.375	24.924	55.215	0.00588821	0	0.0096694	0.0151807	0.00768458	0.00638778
79	356.61	98.068	136.182	108.798	135.262	91.102	206	109.429	213.434	93.015	127.356	130.6	195.798	0.418362	0.515434	0.34766	0.401353	0.510375	0.547795	0.45683	0.0788057		79	356.61	22.15	48.667	23.817	95.836	37.693	120.364	25.292	58.59	0.0607166	0	0.0215254	0	0.0205605	0.0286293
80	361.61	99.759	136.514	108.131	130.5	89.219	208.928	108.257	214.131	93.354	123.871	134.863	194.781	0.429427	0.537582	0.330188	0.394188	0.532327	0.575959	0.466612	0.0964901		80	361.61	21	49.768	24.75	95.621	35.989	109.58	25.007	55.264	0.0307944	0.00435619	0.0380956	0	0.0183116	0.0189499
81	366.61	100.654	140.919	110.535	129.887	90.38	208.85	111.193	213.52	92.288	121.795	130.963	197.623	0.41227	0.558067	0.336756	0.409435	0.536186	0.542996	0.465952	0.0917836		81	366.61	20.467	50.576	24.85	93.6	35.898	115.886	24.486	52.708	0.0152093	0.0115243	0.017848	0	0.0111454	0.00786987
82	371.61	101.907	141.943	107.869	132.702	90.936	207.233	108.8	211.545	90.439	118.129	131.488	195.777	0.416093	0.523215	0.343717	0.402963	0.543599	0.55291	0.46375	0.0874478		82	371.61	18.517	47.747	25	91.664	35.261	115.386	24.826	51.944	0	0.0193242	0.0133135	0.00659097	0.00980716	0.00835448
83	376.61	103.284	141.799	108.333	132.976	90.476	209.933	110.629	210.545	91.611	120.795	133.762	195.514	0.426954	0.524873	0.334717	0.41413	0.536816	0.566826	0.467386	0.0895382		83	376.61	22	45.707	23.517	92.3	38.034	114.636	24.576	51.847	0.0355375	0	0.0417355	0.0034766	0.0201874	0.0214998
84	381.61	103.762	140.404	107.475	134.679	91.396	209.178	111.971	208.949	91.687	117.144	132.713	195.568	0.438025	0.50964	0.341556	0.4246	0.559711	0.560661	0.472366	0.0864715		84	381.61	21.783	47.374	24.467	93.857	36.523	109.705	24.618	51.743	0.0150959	0	0.0429722	0.00487566	0.0157359	0.0192162
85	386.61	101.204	139.39	107.616	134.554	91.027	208.033	111.8	208.394	92.904	121.833	131.062	197.219	0.424526	0.511274	0.342281	0.425209	0.54073	0.54506	0.464847	0.0807059		85	386.61	20.95	45.152	26.233	92.764	35.682	110.205	24.104	51.326	0.019066	0.0238386	0.033051	0	0.0189889	0.0139265
86	391.61	98.568	133.309	106.101	136.327	91.037	210.406	110.029	208.455	92.626	120.78	132.45	195.213	0.438411	0.491616	0.336667	0.416527	0.544827	0.560535	0.464764	0.084538		86	391.61	20.617	42.404	24.867	89.443	37.034	120.943	24.472	51.931	0.040171	0.0186665	0.0139849	0	0.0182056	0.0166528
87	396.61	95.685	128.545	108.03	136.554	90.652	208.606	111.379	205.505	92.727	120.303	131.75	195.785	0.443586	0.503341	0.338836	0.43072	0.548486	0.554365	0.469889	0.0822602		87	396.61	21.117	45.162	26.4	93.914	36.795	118.682	24.799	49.458	0.0224813	0.0220128	0.0181305	0.0134266	0.0190128	0.00420378
88	401.61	96.006	128.844	108.444	130.625	93.257	208.194	110.929	203.712	92.687	120.538	131.075	196.589	0.444381	0.539047	0.354196	0.43329	0.546756	0.547498	0.477528	0.0796735		88	401.61	18.483	41.636	25.883	97.914	38.477	123.739	24.132	48.285	0	0.00384433	0.0191319	0.0121162	0.00877311	0.00855844
89	406.61	98.673	133.675	109.889	132.75	92.155	207.872	111.771	204.949	94.364	120.72	135.438	196.398	0.437122	0.53685	0.348904	0.434114	0.55876	0.572881	0.481438	0.0885209		89	406.61	19.917	44.051	27.033	92.964	36.489	121.886	23.292	48.056	0.00280697	0.0325057	0.00656122	0	0.0104685	0.0149353
90	411.61	99.744	133.108	110.788	129.036	92.439	208.128	111.929	203.253	94.631	121.871	136.25	195.406	0.448764	0.564986	0.349845	0.43946	0.553865	0.581381	0.489717	0.0915969		90	411.61	20.8	39.626	24.867	95.35	37.955	124.966	23.229	44.979	0.0722892	0	0.0112851	0	0.0208936	0.0346743
																							91	416.61	20.167	41	26.167	96.107	36.682	119.295	23.34	44.743	0.0407529	0	0.0153735	0.00239347	0.01463	0.0186791
																							92	421.61	22.683	39.808	25.983	90.736	38.057	115.875	24.021	46.306	0.115161	0.00836238	0.0381008	0	0.0404061	0.0524502
																							93	426.61	20.317	39.768	26.85	94.271	35.489	120.989	24.583	45.618	0.0589034	0.00665901	0	0.0131701	0.0196831	0.026694
																							94	431.61	21.6	40.212	24.467	87.371	34.5	117.341	24.896	47.604	0.0839807	0.00137388	0.000480234	0	0.0214587	0.0416852
																							95	436.61	18.417	41	24.95	89.493	36.932	117.5	23.972	45.097	0	0	0.0225171	0	0.00562928	0.0112586
																							96	441.61	20.317	39.273	26.4	88.8	36.83	118.67	23.111	43.375	0.0537512	0.0154798	0.01822	0	0.0218628	0.022722
																							97	446.61	19.983	40.909	25.7	88.536	34.795	114.239	23.639	43.625	0.0258699	0.0076811	0.0119501	0	0.0113753	0.0108546
																							98	451.61	20.183	40.364	24.85	87.514	37.239	118.398	23.097	40.361	0.0370312	0.000656761	0.022744	0.0232469	0.0209197	0.0150434
																							99	456.61	21.333	41.424	25.017	86.686	35.352	120.42	23.757	41.285	0.0514937	0.00581017	0	0.0259269	0.0208077	0.0232789
																							100	461.61	19.417	40.616	26	87.107	36.477	118.75	22.007	40.403	0.0158089	0.0167976	0	0	0.00815164	0.00942135
																							101	466.61	19	41.152	25.45	89.814	37.636	122.318	23.576	40.438	0	0	0	0	0	0
																							102	471.61	19.817	38.04	26.467	89.179	36.545	117.307	22.34	35.056	0.0337889	0.011735	0.000890526	0.0168684	0.0158207	0.0137059
																							103	476.61	19.783	40.636	24.383	85.179	37.841	112.716	23.153	36.882	0	0	0.0276451	0.00832083	0.00899148	0.0130397
																							104	481.61	20.433	37.677	26.183	83.593	35.716	114.943	22.743	36.771	0.0196619	0.0244753	0	0	0.0110343	0.012892
																							105	486.61	19.983	36.727	26.733	81.279	38.761	115.955	22.299	33.639	0.0214859	0.0420562	0.00590383	0.0315109	0.0252392	0.0153849
																							106	491.61	20.45	36.646	24.083	82.65	37.511	113.909	21.764	32.056	0.0358136	0	0.000293072	0.0460629	0.0205424	0.0239202
																							107	496.61	18.867	34.414	28.233	78.364	39.284	113.693	21.597	31.75	0.0257397	0.0532913	0.0186064	0.047227	0.0362161	0.0166599
																							108	501.61	18.1	34.596	24.817	79.05	37.489	113.932	20.938	33.333	0	0	0	0	0	0
																							109	506.61	20.067	29.616	26.883	75.6	39.08	108.205	20.896	30.146	0.111419	0.00589118	0	0.0328598	0.0375425	0.0512864
																							110	511.61	16.817	29.253	26.517	75.614	37.5	101.136	21.076	32.035	0	0	0	0	0	0

## Sheet: Figure 5h
Adhesive force of tick-GRP77 condensates formed in 1 M Na2HPO4																							Adhesive force of tick-GRP77 solution in pure water (negative control)
Approach								Standard deviation (x)	Standard deviation (y)		Retract								Standard deviation (x)	Standard deviation (y)			Approach								Standard deviation (x)	Standard deviation (y)			Retract								Standard deviation (x)	Standard deviation (y)
Distance_1 (m)	Force_1 (N)	Distance_2 (m)	Force_2 (N)	Distance_3 (m)	Force_3 (N)	Mean distance (m)	Mean force (N)				Distance_1 (m)	Force_1 (N)	Distance_2 (m)	Force_2 (N)	Distance_3 (m)	Force_3 (N)	Mean distance (m)	Mean force (N)					Distance_1 (m)	Force_1 (N)	Distance_2 (m)	Force_2 (N)	Distance_3 (m)	Force_3 (N)	Mean distance (m)	Mean force (N)					Distance_1 (m)	Force_1 (N)	Distance_2 (m)	Force_2 (N)	Distance_3 (m)	Force_3 (N)	Mean distance (m)	Mean force (N)
6.98274e-07	-1.57901e-11	6.89483e-07	-6.13611e-12	6.93659e-07	2.02605e-12	6.93805e-07	-6.63339e-12	4.39733e-09	8.91848e-12		-1.17179e-08	6.78519e-09	-1.03349e-08	5.61184e-09	-1.26555e-08	7.71572e-09	-1.15694e-08	6.70425e-09	1.1674e-09	1.05427e-09			9.89847e-07	6.69282e-12	9.89827e-07	4.3179e-12	9.89687e-07	9.89488e-12	9.89787e-07	6.96853e-12	8.7178e-11	2.79869e-12			-1.17614e-08	2.09089e-09	-1.03848e-08	2.14935e-09	-1.22716e-08	1.9413e-09	-1.14726e-08	2.06051e-09	9.75991e-10	1.073e-10
6.95325e-07	-2.49941e-11	6.8653e-07	-5.01573e-12	6.90692e-07	-2.78056e-11	6.90849e-07	-1.92718e-11	4.3996e-09	1.24259e-11		-8.90224e-09	4.21617e-09	-7.56126e-09	3.23937e-09	-1.00066e-08	5.6017e-09	-8.82337e-09	4.35241e-09	1.22458e-09	1.18704e-09			9.88873e-07	5.55131e-12	9.88848e-07	3.28726e-12	9.88711e-07	7.33739e-12	9.88811e-07	5.39199e-12	8.72143e-11	2.02976e-12			-1.12748e-08	2.06178e-09	-9.89766e-09	2.1354e-09	-1.17848e-08	1.93545e-09	-1.09858e-08	2.04421e-09	9.7621e-10	1.01126e-10
6.9237e-07	-1.69454e-11	6.83571e-07	-1.64795e-11	6.8772e-07	-5.48768e-12	6.87887e-07	-1.29709e-11	4.40188e-09	6.48481e-12		-6.07723e-09	1.70505e-09	-4.77687e-09	8.16898e-10	-7.34262e-09	3.42781e-09	-6.06557e-09	1.98325e-09	1.28291e-09	1.3275e-09			9.87899e-07	5.16179e-12	9.8787e-07	7.84435e-12	9.87734e-07	8.35036e-12	9.87834e-07	7.11883e-12	8.80928e-11	1.71363e-12			-1.07883e-08	2.00142e-09	-9.41051e-09	2.11646e-09	-1.1298e-08	1.91146e-09	-1.04989e-08	2.00978e-09	9.76449e-10	1.02755e-10
6.89409e-07	-2.31694e-11	6.80606e-07	-3.43345e-11	6.84742e-07	-1.10076e-12	6.84919e-07	-1.95349e-11	4.40417e-09	1.69124e-11		-3.24304e-09	-7.1736e-10	-1.9819e-09	-1.46794e-09	-4.6638e-09	1.30304e-09	-3.29625e-09	-2.94087e-10	1.34174e-09	1.43316e-09			9.86925e-07	5.50907e-13	9.86891e-07	7.48053e-12	9.86758e-07	7.63938e-12	9.86858e-07	5.2236e-12	8.82553e-11	4.04746e-12			-1.03017e-08	1.92008e-09	-8.92334e-09	2.03905e-09	-1.08112e-08	1.88377e-09	-1.00121e-08	1.94763e-09	9.76685e-10	8.12241e-11
6.86443e-07	3.19673e-12	6.77635e-07	-4.11907e-12	6.8176e-07	-3.05906e-11	6.81946e-07	-1.05043e-11	4.40694e-09	1.77757e-11		-3.99843e-10	-3.22063e-09	8.23448e-10	-3.92148e-09	-1.97048e-09	-9.15079e-10	-5.15625e-10	-2.68573e-09	1.40056e-09	1.57296e-09			9.8595e-07	3.31046e-12	9.85913e-07	6.29945e-12	9.85782e-07	6.28237e-12	9.85882e-07	5.29743e-12	8.82742e-11	1.72078e-12			-9.81513e-09	1.86294e-09	-8.43617e-09	1.96388e-09	-1.03243e-08	1.80681e-09	-9.52521e-09	1.87788e-09	9.76884e-10	7.95932e-11
6.8347e-07	-7.40712e-12	6.74658e-07	-3.81904e-11	6.78772e-07	-3.53342e-12	6.78967e-07	-1.6377e-11	4.40922e-09	1.899e-11		2.45218e-09	-5.59454e-09	3.63896e-09	-6.22605e-09	7.37031e-10	-3.11631e-09	2.27606e-09	-4.97897e-09	1.45896e-09	1.64372e-09			9.84976e-07	2.93067e-12	9.84934e-07	5.31087e-12	9.84805e-07	4.57276e-12	9.84905e-07	4.27143e-12	8.91123e-11	1.21837e-12			-9.32854e-09	1.84994e-09	-7.94899e-09	1.88051e-09	-9.83751e-09	1.72929e-09	-9.03835e-09	1.81992e-09	9.77132e-10	7.99567e-11
6.80491e-07	-2.62449e-12	6.71676e-07	-2.37952e-11	6.7578e-07	3.19463e-12	6.75982e-07	-7.74169e-12	4.41098e-09	1.42039e-11		5.31287e-09	-8.14789e-09	6.46443e-09	-8.66174e-09	3.45842e-09	-5.42723e-09	5.07857e-09	-7.41229e-09	1.51664e-09	1.7382e-09			9.84002e-07	5.67102e-12	9.83956e-07	5.30722e-12	9.83829e-07	6.40424e-12	9.83929e-07	5.79416e-12	8.96047e-11	5.58781e-13			-8.84193e-09	1.73957e-09	-7.46179e-09	1.82054e-09	-9.35067e-09	1.65991e-09	-8.55147e-09	1.74001e-09	9.77366e-10	8.03159e-11
6.77507e-07	-6.82836e-12	6.68688e-07	-1.39253e-11	6.72782e-07	1.43358e-12	6.72992e-07	-6.44003e-12	4.41326e-09	7.6868e-12		8.18205e-09	-1.05103e-08	9.29966e-09	-1.10415e-08	6.19339e-09	-7.58256e-09	7.8917e-09	-9.71145e-09	1.57336e-09	1.86271e-09			9.83028e-07	1.14173e-11	9.82978e-07	5.63005e-12	9.82853e-07	8.9621e-12	9.82953e-07	8.66981e-12	9.01388e-11	2.90468e-12			-8.35532e-09	1.62443e-09	-6.97459e-09	1.74792e-09	-8.86382e-09	1.5445e-09	-8.06458e-09	1.63895e-09	9.77597e-10	1.02484e-10
6.74516e-07	-3.72851e-12	6.65695e-07	-8.44232e-12	6.6978e-07	-2.16134e-11	6.69997e-07	-1.12614e-11	4.4145e-09	9.26972e-12		1.10596e-08	-1.31018e-08	1.21445e-08	-1.33769e-08	8.94164e-09	-9.87345e-09	1.07152e-08	-1.21174e-08	1.62896e-09	1.94817e-09			9.82053e-07	7.85871e-12	9.81999e-07	3.05891e-12	9.81877e-07	3.95054e-12	9.81976e-07	4.95605e-12	9.01628e-11	2.553e-12			-7.86869e-09	1.5318e-09	-6.48738e-09	1.66065e-09	-8.37695e-09	1.44287e-09	-7.57768e-09	1.5451e-09	9.77822e-10	1.09498e-10
6.71521e-07	-1.18621e-12	6.62696e-07	-9.49019e-12	6.66773e-07	9.817e-12	6.66997e-07	-2.86467e-13	4.41675e-09	9.68499e-12		1.39453e-08	-1.54429e-08	1.49986e-08	-1.57824e-08	1.17029e-08	-1.19773e-08	1.35489e-08	-1.44009e-08	1.68322e-09	2.10572e-09			9.81079e-07	4.97284e-12	9.81021e-07	7.3961e-12	9.809e-07	9.89747e-12	9.81e-07	7.42214e-12	9.13291e-11	2.46242e-12			-7.38206e-09	1.44708e-09	-6.00017e-09	1.5754e-09	-7.89008e-09	1.39848e-09	-7.09077e-09	1.47366e-09	9.78048e-10	9.14045e-11
6.6852e-07	-1.10442e-11	6.59692e-07	-3.21445e-12	6.6376e-07	4.59754e-12	6.63991e-07	-3.22037e-12	4.41852e-09	7.82087e-12		1.6839e-08	-1.80609e-08	1.7862e-08	-1.80099e-08	1.44768e-08	-1.40969e-08	1.63926e-08	-1.67226e-08	1.73619e-09	2.27404e-09			9.80104e-07	5.29286e-12	9.80043e-07	5.24438e-12	9.79924e-07	1.23135e-11	9.80024e-07	7.6169e-12	9.15442e-11	4.06744e-12			-6.89541e-09	1.37125e-09	-5.51294e-09	1.47495e-09	-7.4032e-09	1.35619e-09	-6.60385e-09	1.4008e-09	9.78277e-10	6.46586e-11
6.65513e-07	2.45349e-12	6.56683e-07	-4.70623e-12	6.60743e-07	-1.54447e-11	6.6098e-07	-5.89915e-12	4.41975e-09	9.00853e-12		1.97405e-08	-2.02107e-08	2.07343e-08	-2.03185e-08	1.72631e-08	-1.56374e-08	1.9246e-08	-1.87222e-08	1.78766e-09	2.67206e-09			9.7913e-07	6.60194e-12	9.79065e-07	4.34059e-12	9.78948e-07	1.24437e-11	9.79047e-07	7.79543e-12	9.22298e-11	4.18131e-12			-6.40875e-09	1.24073e-09	-5.02571e-09	1.37386e-09	-6.9163e-09	1.26292e-09	-6.11692e-09	1.2925e-09	9.78497e-10	7.13252e-11
6.62501e-07	-5.56516e-12	6.53668e-07	3.91373e-12	6.57721e-07	1.72485e-11	6.57963e-07	5.19902e-12	4.42148e-09	1.1461e-11		2.26498e-08	-2.27404e-08	2.36155e-08	-2.21627e-08	2.00616e-08	-1.68308e-08	2.2109e-08	-2.0578e-08	1.83764e-09	3.25797e-09			9.78155e-07	6.44236e-12	9.78086e-07	6.52553e-12	9.77971e-07	7.70534e-12	9.78071e-07	6.89108e-12	9.29534e-11	7.06398e-13			-5.92208e-09	1.16312e-09	-4.53846e-09	1.25329e-09	-6.4294e-09	1.15329e-09	-5.62998e-09	1.1899e-09	9.78726e-10	5.51169e-11
6.59484e-07	2.1347e-11	6.50648e-07	2.16931e-11	6.54695e-07	-2.10515e-11	6.54942e-07	7.32953e-12	4.42319e-09	2.45793e-11		2.55666e-08	-2.45787e-08	2.65052e-08	-2.37986e-08	2.2872e-08	-1.77609e-08	2.49813e-08	-2.20461e-08	1.886e-09	3.7315e-09			9.77181e-07	7.44617e-12	9.77108e-07	2.65997e-12	9.76995e-07	9.89266e-12	9.77095e-07	6.66627e-12	9.37141e-11	3.67888e-12			-5.4354e-09	1.08644e-09	-4.05121e-09	1.16812e-09	-5.94249e-09	1.08977e-09	-5.14303e-09	1.11478e-09	9.7895e-10	4.62267e-11
6.56462e-07	-9.89637e-12	6.47623e-07	2.14663e-11	6.51663e-07	2.03444e-11	6.51916e-07	1.06381e-11	4.42493e-09	1.77922e-11		2.84908e-08	-2.63986e-08	2.94035e-08	-2.48332e-08	2.56939e-08	-1.89859e-08	2.78627e-08	-2.34059e-08	1.93291e-09	3.90703e-09			9.76206e-07	5.91704e-12	9.7613e-07	6.0072e-12	9.76019e-07	7.75633e-12	9.76118e-07	6.56019e-12	9.40443e-11	1.03687e-12			-4.9487e-09	1.00839e-09	-3.56395e-09	1.0785e-09	-5.45556e-09	1.02328e-09	-4.65607e-09	1.03673e-09	9.79169e-10	3.69377e-11
6.53434e-07	1.45173e-11	6.44593e-07	1.13373e-11	6.48627e-07	-1.27874e-11	6.48885e-07	4.35573e-12	4.42613e-09	1.49313e-11		3.14223e-08	-2.754e-08	3.231e-08	-2.59625e-08	2.85271e-08	-2.0195e-08	3.07531e-08	-2.45658e-08	1.97824e-09	3.86656e-09			9.75232e-07	7.47283e-12	9.75152e-07	6.60091e-12	9.75042e-07	4.3983e-12	9.75142e-07	6.15735e-12	9.53939e-11	1.58453e-12			-4.462e-09	9.36785e-10	-3.07668e-09	9.17469e-10	-4.96863e-09	8.96819e-10	-4.16911e-09	9.17024e-10	9.79393e-10	1.99867e-11
6.50402e-07	1.26679e-12	6.41558e-07	1.01081e-11	6.45586e-07	3.3957e-11	6.45849e-07	1.51106e-11	4.42785e-09	1.69095e-11		3.43609e-08	-2.88007e-08	3.52246e-08	-2.69069e-08	3.13715e-08	-2.13471e-08	3.36523e-08	-2.56849e-08	2.02192e-09	3.87415e-09			9.74257e-07	6.93889e-12	9.74173e-07	1.59378e-12	9.74066e-07	8.77268e-12	9.74166e-07	5.76845e-12	9.57305e-11	3.72983e-12			-3.97529e-09	8.09249e-10	-2.58941e-09	8.0602e-10	-4.48169e-09	7.7397e-10	-3.68213e-09	7.96413e-10	9.79611e-10	1.95031e-11
6.47364e-07	-4.20647e-12	6.38518e-07	3.87665e-13	6.4254e-07	4.1973e-11	6.42807e-07	1.27181e-11	4.42906e-09	2.54394e-11		3.73064e-08	-2.97681e-08	3.81472e-08	-2.80905e-08	3.42266e-08	-2.24619e-08	3.65601e-08	-2.67735e-08	2.06411e-09	3.82701e-09			9.73283e-07	4.95068e-12	9.73195e-07	1.91175e-12	9.7309e-07	1.79612e-12	9.73189e-07	2.88618e-12	9.66247e-11	1.78884e-12			-3.48856e-09	6.85402e-10	-2.10212e-09	7.17685e-10	-3.99474e-09	6.81004e-10	-3.19514e-09	6.94697e-10	9.79834e-10	2.00293e-11
6.44322e-07	1.09589e-11	6.35473e-07	1.90871e-11	6.3949e-07	-6.92994e-12	6.39762e-07	7.70535e-12	4.43075e-09	1.33102e-11		4.02588e-08	-3.09773e-08	4.10775e-08	-2.91266e-08	3.70923e-08	-2.36104e-08	3.94762e-08	-2.79048e-08	2.10471e-09	3.83242e-09			9.72308e-07	3.84625e-12	9.72217e-07	3.32048e-12	9.72113e-07	8.92889e-12	9.72213e-07	5.36521e-12	9.75722e-11	3.09742e-12			-3.00182e-09	5.93568e-10	-1.61483e-09	5.83295e-10	-3.50778e-09	5.87645e-10	-2.70814e-09	5.88169e-10	9.80051e-10	5.15653e-12
6.41275e-07	2.38451e-11	6.32423e-07	6.14123e-12	6.36435e-07	-9.31705e-12	6.36711e-07	6.88976e-12	4.43245e-09	1.65937e-11		4.3218e-08	-3.21106e-08	4.40154e-08	-3.03632e-08	3.99683e-08	-2.47066e-08	4.24006e-08	-2.90601e-08	2.14381e-09	3.87018e-09			9.71333e-07	8.06041e-12	9.71239e-07	4.34059e-12	9.71137e-07	6.79938e-12	9.71236e-07	6.40013e-12	9.80272e-11	1.89178e-12			-2.51507e-09	4.91292e-10	-1.12753e-09	4.3453e-10	-3.02081e-09	4.6177e-10	-2.22113e-09	4.62531e-10	9.80268e-10	2.83886e-11
6.38223e-07	8.38082e-12	6.29369e-07	1.23533e-11	6.33376e-07	-1.08429e-11	6.33656e-07	3.29707e-12	4.43364e-09	1.24056e-11		4.61837e-08	-3.33637e-08	4.69608e-08	-3.13114e-08	4.28544e-08	-2.58684e-08	4.5333e-08	-3.01812e-08	2.18139e-09	3.87336e-09			9.70359e-07	4.29899e-12	9.70261e-07	3.02125e-12	9.7016e-07	4.09246e-12	9.7026e-07	3.80423e-12	9.95038e-11	6.85901e-13			-2.02831e-09	4.21072e-10	-6.40215e-10	3.0221e-10	-2.53382e-09	3.16378e-10	-1.73412e-09	3.46553e-10	9.80484e-10	6.49227e-11
6.35167e-07	-1.31399e-11	6.2631e-07	1.35206e-11	6.30312e-07	1.63697e-12	6.30596e-07	6.72557e-13	4.43534e-09	1.33564e-11		4.91558e-08	-3.44474e-08	4.99135e-08	-3.25253e-08	4.57504e-08	-2.69807e-08	4.82732e-08	-3.13178e-08	2.21744e-09	3.87704e-09			9.69384e-07	5.49509e-12	9.69283e-07	3.74604e-12	9.69184e-07	3.18386e-12	9.69284e-07	4.14166e-12	1.00002e-10	1.20534e-12			-1.54155e-09	3.08416e-10	-1.52896e-10	2.2342e-10	-2.04683e-09	1.80179e-10	-1.24709e-09	2.37338e-10	9.80702e-10	6.52416e-11
6.32105e-07	1.50859e-11	6.23247e-07	1.49031e-11	6.27244e-07	2.36547e-11	6.27532e-07	1.78812e-11	4.43602e-09	5.0008e-12		5.21343e-08	-3.56834e-08	5.28734e-08	-3.3563e-08	4.8656e-08	-2.80648e-08	5.12212e-08	-3.24371e-08	2.25208e-09	3.93212e-09			9.68409e-07	4.8908e-12	9.68305e-07	2.14951e-12	9.68208e-07	3.64691e-12	9.68307e-07	3.56241e-12	1.0052e-10	1.3726e-12			-1.05476e-09	1.66995e-10	3.3443e-10	1.32399e-10	-1.55983e-09	1.87765e-11	-7.60056e-10	1.06057e-10	9.80915e-10	7.7541e-11
6.2904e-07	4.54737e-11	6.20179e-07	3.29376e-11	6.24171e-07	6.62166e-12	6.24463e-07	2.83443e-11	4.43773e-09	1.98291e-11		5.51189e-08	-3.68365e-08	5.58402e-08	-3.46961e-08	5.15709e-08	-2.92897e-08	5.41767e-08	-3.36074e-08	2.2853e-09	3.8894e-09			9.67434e-07	5.23732e-12	9.67327e-07	2.56904e-12	9.67231e-07	5.78583e-12	9.67331e-07	4.53073e-12	1.0155e-10	1.72087e-12			-5.67973e-10	6.43255e-11	8.21765e-10	-9.48369e-12	-1.07282e-09	-1.37883e-10	-2.73011e-10	-2.76805e-11	9.8113e-10	1.02325e-10
6.2597e-07	4.95299e-11	6.17106e-07	4.4748e-11	6.21093e-07	-1.68202e-11	6.2139e-07	2.58192e-11	4.43944e-09	3.70042e-11		5.81097e-08	-3.81782e-08	5.88139e-08	-3.58604e-08	5.4495e-08	-3.03801e-08	5.71395e-08	-3.48062e-08	2.31714e-09	4.0045e-09			9.6646e-07	5.66658e-12	9.66348e-07	2.07255e-12	9.66255e-07	6.71935e-12	9.66354e-07	4.81949e-12	1.02647e-10	2.43646e-12			-8.1171e-11	-5.6553e-11	1.30911e-09	-1.55837e-10	-5.85806e-10	-2.26078e-10	2.14044e-10	-1.46156e-10	9.81346e-10	8.51761e-11
6.22895e-07	2.69494e-11	6.14029e-07	1.58197e-11	6.18011e-07	-9.89449e-12	6.18312e-07	1.09582e-11	4.44064e-09	1.88969e-11		6.11064e-08	-3.93086e-08	6.17943e-08	-3.69856e-08	5.7428e-08	-3.15807e-08	6.01096e-08	-3.59583e-08	2.34764e-09	3.96505e-09			9.65485e-07	5.00384e-12	9.6537e-07	-3.62821e-12	9.65278e-07	5.83682e-12	9.65378e-07	2.40415e-12	1.03713e-10	5.24075e-12			4.05642e-10	-1.71757e-10	1.79646e-09	-2.9851e-10	-9.87773e-11	-3.14753e-10	7.01108e-10	-2.61673e-10	9.81558e-10	7.82922e-11
6.19816e-07	3.25239e-11	6.10948e-07	1.25045e-11	6.14925e-07	1.50767e-11	6.1523e-07	2.0035e-11	4.44184e-09	1.08919e-11		6.41089e-08	-4.06931e-08	6.47813e-08	-3.81375e-08	6.03698e-08	-3.25903e-08	6.30867e-08	-3.71403e-08	2.37677e-09	4.14242e-09			9.6451e-07	5.62399e-12	9.64392e-07	-7.80103e-13	9.64301e-07	6.69465e-12	9.64401e-07	3.84618e-12	1.0479e-10	4.04208e-12			8.92465e-10	-3.02234e-10	2.28382e-09	-3.75737e-10	3.88261e-10	-4.75803e-10	1.18818e-09	-3.84591e-10	9.8177e-10	8.71226e-11
6.16733e-07	1.28836e-11	6.07863e-07	1.95107e-11	6.11835e-07	6.46249e-12	6.12144e-07	1.29523e-11	4.44305e-09	6.52438e-12		6.71171e-08	-4.1916e-08	6.77747e-08	-3.93665e-08	6.33201e-08	-3.38013e-08	6.60706e-08	-3.83613e-08	2.40462e-09	4.14969e-09			9.63535e-07	-1.58382e-13	9.63414e-07	4.69523e-13	9.63325e-07	1.01282e-11	9.63425e-07	3.47978e-12	1.05406e-10	5.76625e-12			1.3793e-09	-3.96113e-10	2.77119e-09	-4.85109e-10	8.75308e-10	-6.25841e-10	1.67526e-09	-5.02354e-10	9.81982e-10	1.15831e-10
6.13646e-07	5.33633e-11	6.04773e-07	-2.34211e-12	6.0874e-07	4.40647e-11	6.09053e-07	3.16953e-11	4.44477e-09	2.98417e-11		7.0131e-08	-4.32955e-08	7.07743e-08	-4.05313e-08	6.62787e-08	-3.49392e-08	6.90613e-08	-3.95887e-08	2.4312e-09	4.25715e-09			9.6256e-07	2.60562e-12	9.62436e-07	-1.47384e-12	9.62349e-07	8.38358e-12	9.62448e-07	3.17178e-12	1.06039e-10	4.95304e-12			1.86614e-09	-5.05658e-10	3.25856e-09	-6.08822e-10	1.36236e-09	-7.25796e-10	2.16236e-09	-6.13425e-10	9.82192e-10	1.10141e-10
6.10554e-07	2.57698e-11	6.01679e-07	2.55901e-11	6.05641e-07	1.44352e-11	6.05958e-07	2.19317e-11	4.44598e-09	6.49278e-12		7.31504e-08	-4.44436e-08	7.37802e-08	-4.1806e-08	6.92455e-08	-3.6159e-08	7.20587e-08	-4.08029e-08	2.45657e-09	4.23242e-09			9.61585e-07	7.48475e-13	9.61458e-07	-2.704e-12	9.61372e-07	8.14158e-12	9.61472e-07	2.06202e-12	1.07156e-10	5.54082e-12			2.353e-09	-6.76292e-10	3.74594e-09	-6.90764e-10	1.84943e-09	-8.04203e-10	2.64946e-09	-7.23753e-10	9.82396e-10	7.00465e-11
6.07459e-07	5.83679e-11	5.98581e-07	4.98844e-11	6.02538e-07	1.64597e-11	6.02859e-07	4.15707e-11	4.44771e-09	2.21566e-11		7.61751e-08	-4.58531e-08	7.6792e-08	-4.3094e-08	7.22201e-08	-3.72805e-08	7.50624e-08	-4.20759e-08	2.48075e-09	4.37605e-09			9.6061e-07	-5.48493e-13	9.6048e-07	3.71393e-12	9.60396e-07	1.06267e-11	9.60495e-07	4.59738e-12	1.07821e-10	5.63973e-12			2.83987e-09	-8.06957e-10	4.23334e-09	-7.98611e-10	2.3365e-09	-9.46664e-10	3.13657e-09	-8.50744e-10	9.82611e-10	8.31739e-11
6.04359e-07	5.11039e-11	5.95479e-07	2.63311e-11	5.99431e-07	2.56881e-11	5.99756e-07	3.43744e-11	4.44893e-09	1.44918e-11		7.92051e-08	-4.70346e-08	7.98098e-08	-4.42934e-08	7.52025e-08	-3.85444e-08	7.80725e-08	-4.32908e-08	2.50379e-09	4.33299e-09			9.59635e-07	8.8486e-14	9.59502e-07	1.28349e-12	9.59419e-07	4.86379e-12	9.59519e-07	2.07859e-12	1.0896e-10	2.48496e-12			3.32674e-09	-9.05355e-10	4.72074e-09	-9.30156e-10	2.82359e-09	-1.10706e-09	3.62369e-09	-9.80856e-10	9.82817e-10	1.09996e-10
6.01256e-07	2.46304e-11	5.92373e-07	6.5277e-11	5.96319e-07	3.36691e-11	5.96649e-07	4.11922e-11	4.4507e-09	2.13421e-11		8.22404e-08	-4.84933e-08	8.28334e-08	-4.55714e-08	7.81924e-08	-3.96376e-08	8.10887e-08	-4.45674e-08	2.52576e-09	4.51241e-09			9.5866e-07	2.25317e-12	9.58524e-07	1.17603e-13	9.58443e-07	5.08384e-12	9.58542e-07	2.48487e-12	1.09656e-10	2.49121e-12			3.81363e-09	-1.04508e-09	5.20814e-09	-1.07257e-09	3.31068e-09	-1.20928e-09	4.11082e-09	-1.10898e-09	9.8302e-10	8.7946e-11
5.98148e-07	4.6316e-11	5.89263e-07	1.87343e-11	5.93203e-07	1.03931e-11	5.93538e-07	2.51478e-11	4.45196e-09	1.88006e-11		8.52806e-08	-4.97362e-08	8.58626e-08	-4.68583e-08	8.11897e-08	-4.09399e-08	8.4111e-08	-4.58448e-08	2.54657e-09	4.48488e-09			9.57685e-07	1.96282e-12	9.57547e-07	-9.12714e-13	9.57466e-07	1.0004e-12	9.57566e-07	6.835e-13	1.10729e-10	1.46373e-12			4.30053e-09	-1.16296e-09	5.69556e-09	-1.19083e-09	3.79778e-09	-1.27524e-09	4.59796e-09	-1.20968e-09	9.83229e-10	5.84645e-11
5.95037e-07	5.57062e-11	5.86149e-07	1.48877e-11	5.90084e-07	6.90463e-12	5.90423e-07	2.58328e-11	4.45371e-09	2.61772e-11		8.83259e-08	-5.11323e-08	8.88973e-08	-4.8151e-08	8.41941e-08	-4.21214e-08	8.71391e-08	-4.71349e-08	2.5664e-09	4.59058e-09			9.5671e-07	1.4018e-12	9.56569e-07	2.20998e-12	9.56489e-07	3.39867e-12	9.56589e-07	2.33681e-12	1.11894e-10	1.00446e-12			4.78743e-09	-3.43136e-10	6.18298e-09	-1.28977e-09	4.2849e-09	-1.38832e-09	5.0851e-09	-1.00707e-09	9.8343e-10	5.77096e-10
5.91922e-07	6.64608e-11	5.83031e-07	4.87565e-11	5.8696e-07	2.1803e-11	5.87304e-07	4.56734e-11	4.45549e-09	2.2488e-11		9.13761e-08	-5.23344e-08	9.19375e-08	-4.93756e-08	8.72056e-08	-4.33781e-08	9.01731e-08	-4.83627e-08	2.58519e-09	4.56326e-09			9.55735e-07	-3.29916e-12	9.55591e-07	4.60724e-12	9.55513e-07	5.05052e-12	9.55613e-07	2.11953e-12	1.12623e-10	4.69796e-12			5.27435e-09	-2.07153e-11	6.67041e-09	-1.08502e-09	4.77202e-09	-1.53799e-09	5.57226e-09	-8.81242e-10	9.83633e-10	7.78893e-10
5.88803e-07	2.80211e-11	5.79909e-07	4.42621e-11	5.83832e-07	1.40806e-11	5.84181e-07	2.87879e-11	4.45728e-09	1.51054e-11		9.44311e-08	-5.36929e-08	9.49829e-08	-5.05845e-08	9.02238e-08	-4.456e-08	9.32126e-08	-4.96125e-08	2.60304e-09	4.64339e-09			9.54759e-07	1.80323e-12	9.54613e-07	1.81103e-12	9.54536e-07	3.9772e-12	9.54636e-07	2.53049e-12	1.13265e-10	1.2529e-12			5.76128e-09	-2.15356e-11	7.15785e-09	-2.45857e-11	5.25915e-09	-5.25398e-10	6.05943e-09	-1.90507e-10	9.83836e-10	2.90029e-10
5.85681e-07	3.41815e-11	5.76784e-07	1.08788e-11	5.80701e-07	4.95358e-11	5.81055e-07	3.1532e-11	4.45907e-09	1.94642e-11		9.74907e-08	-5.48985e-08	9.80336e-08	-5.17904e-08	9.32487e-08	-4.58352e-08	9.62577e-08	-5.08414e-08	2.61994e-09	4.60558e-09			9.53784e-07	-6.20379e-13	9.53635e-07	1.36548e-12	9.5356e-07	1.39278e-12	9.5366e-07	7.12628e-13	1.14019e-10	1.1545e-12			6.24822e-09	-2.46156e-11	7.6453e-09	-1.8168e-11	5.74629e-09	-3.08224e-11	6.5466e-09	-2.45353e-11	9.8404e-10	6.32758e-12
5.82554e-07	4.57585e-11	5.73655e-07	-5.92521e-12	5.77565e-07	2.10182e-11	5.77925e-07	2.02838e-11	4.46039e-09	2.58497e-11		1.00555e-07	-5.61585e-08	1.01089e-07	-5.30483e-08	9.62802e-08	-4.71034e-08	9.93081e-08	-5.21034e-08	2.63577e-09	4.60091e-09			9.52809e-07	1.5616e-12	9.52657e-07	-2.78821e-12	9.52583e-07	3.45849e-12	9.52683e-07	7.43961e-13	1.15222e-10	3.20261e-12			6.73517e-09	-2.49999e-11	8.13275e-09	-1.46673e-11	6.23344e-09	-3.02647e-11	7.03378e-09	-2.33106e-11	9.84238e-10	7.93473e-12
5.79425e-07	5.34787e-11	5.70522e-07	3.601e-11	5.74426e-07	1.96988e-11	5.74791e-07	3.63958e-11	4.46271e-09	1.68933e-11		1.03624e-07	-5.74983e-08	1.0415e-07	-5.42265e-08	9.93179e-08	-4.84315e-08	1.02364e-07	-5.33854e-08	2.65105e-09	4.59154e-09			9.51834e-07	2.10405e-12	9.51679e-07	3.45124e-12	9.51606e-07	7.0116e-13	9.51706e-07	2.08549e-12	1.16432e-10	1.37513e-12			7.22213e-09	-2.79756e-11	8.62021e-09	-1.72703e-11	6.72059e-09	-3.20268e-11	7.52098e-09	-2.57575e-11	9.84439e-10	7.62419e-12
5.76292e-07	6.90906e-11	5.67386e-07	3.02242e-11	5.71283e-07	2.82498e-11	5.71654e-07	4.25215e-11	4.46456e-09	2.30307e-11		1.06697e-07	-5.87194e-08	1.07216e-07	-5.54965e-08	1.02362e-07	-4.96684e-08	1.05425e-07	-5.46281e-08	2.6653e-09	4.58756e-09			9.50858e-07	2.26644e-12	9.50701e-07	3.53101e-12	9.5063e-07	2.61696e-13	9.5073e-07	2.01972e-12	1.16672e-10	1.64856e-12			7.7091e-09	-2.65667e-11	9.10768e-09	-1.53947e-11	7.20776e-09	-2.5058e-11	8.00818e-09	-2.23398e-11	9.84637e-10	6.06175e-12
5.73155e-07	5.83321e-11	5.64246e-07	4.83899e-11	5.68136e-07	1.95914e-11	5.68512e-07	4.21045e-11	4.46641e-09	2.01206e-11		1.09775e-07	-5.99914e-08	1.10286e-07	-5.6681e-08	1.05412e-07	-5.09993e-08	1.08491e-07	-5.58906e-08	2.67871e-09	4.54786e-09			9.49883e-07	4.13279e-12	9.49723e-07	4.18947e-12	9.49653e-07	1.36612e-12	9.49753e-07	3.22946e-12	1.17898e-10	1.61395e-12			8.19607e-09	-2.9457e-11	9.59516e-09	-1.46319e-11	7.69493e-09	-2.73287e-11	8.49539e-09	-2.38059e-11	9.84841e-10	8.01584e-12
5.70015e-07	1.62783e-11	5.61103e-07	3.31847e-11	5.64985e-07	-8.42437e-12	5.65368e-07	1.36795e-11	4.46831e-09	2.09259e-11		1.12856e-07	-6.12644e-08	1.13361e-07	-5.79442e-08	1.08468e-07	-5.22119e-08	1.11562e-07	-5.71402e-08	2.69107e-09	4.5795e-09			9.48908e-07	5.32619e-12	9.48746e-07	1.48074e-12	9.48677e-07	4.40275e-12	9.48777e-07	3.73656e-12	1.18579e-10	2.00742e-12			8.68306e-09	-2.22734e-11	1.00826e-08	-1.37281e-11	8.18212e-09	-2.24402e-11	8.98261e-09	-1.94806e-11	9.85011e-10	4.98248e-12
5.66871e-07	7.3302e-11	5.57956e-07	3.07702e-11	5.61831e-07	2.56279e-11	5.62219e-07	4.32334e-11	4.47017e-09	2.61668e-11		1.15942e-07	-6.26927e-08	1.16441e-07	-5.90337e-08	1.11529e-07	-5.34129e-08	1.14637e-07	-5.83798e-08	2.70343e-09	4.67433e-09			9.47932e-07	3.20848e-12	9.47768e-07	1.64726e-12	9.477e-07	-6.60554e-13	9.478e-07	1.3984e-12	1.19264e-10	1.94649e-12			9.17006e-09	-2.34778e-11	1.05701e-08	-1.5217e-11	8.66931e-09	-2.62935e-11	9.46984e-09	-2.16628e-11	9.85213e-10	5.75699e-12
5.63725e-07	3.05776e-11	5.54806e-07	5.29113e-11	5.58673e-07	2.04368e-11	5.59068e-07	3.46419e-11	4.4726e-09	1.66144e-11		1.19033e-07	-6.38422e-08	1.19525e-07	-6.03045e-08	1.14596e-07	-5.45662e-08	1.17718e-07	-5.9571e-08	2.7149e-09	4.6813e-09			9.46957e-07	-4.15511e-13	9.4679e-07	3.99118e-13	9.46723e-07	7.98701e-13	9.46823e-07	2.60769e-13	1.20509e-10	6.18816e-13			9.65707e-09	-2.59196e-11	1.10576e-08	-1.36061e-11	9.15651e-09	-2.69661e-11	9.95707e-09	-2.21639e-11	9.85409e-10	7.42975e-12
5.60575e-07	5.44072e-11	5.51653e-07	5.03544e-11	5.55511e-07	6.48194e-12	5.55913e-07	3.70812e-11	4.47456e-09	2.65771e-11		1.22127e-07	-6.51792e-08	1.22614e-07	-6.14228e-08	1.17669e-07	-5.58197e-08	1.20803e-07	-6.08072e-08	2.72531e-09	4.71002e-09			9.45982e-07	1.73515e-12	9.45812e-07	-2.82593e-12	9.45747e-07	-5.78934e-12	9.45847e-07	-2.29337e-12	1.21347e-10	3.79041e-12			1.01441e-08	-2.60023e-11	1.15451e-08	-1.8688e-11	9.64372e-09	-2.6338e-11	1.04443e-08	-2.36761e-11	9.85599e-10	4.32308e-12
5.57421e-07	5.34667e-11	5.48496e-07	7.23495e-11	5.52346e-07	3.2127e-11	5.52754e-07	5.26477e-11	4.47649e-09	2.01238e-11		1.25225e-07	-6.64404e-08	1.25706e-07	-6.26496e-08	1.20747e-07	-5.69723e-08	1.23893e-07	-6.20208e-08	2.73482e-09	4.76527e-09			9.45006e-07	3.80028e-12	9.44834e-07	-2.346e-12	9.4477e-07	7.39138e-14	9.4487e-07	5.094e-13	1.22049e-10	3.0962e-12			1.06311e-08	-2.73933e-11	1.20327e-08	-1.61014e-11	1.01309e-08	-2.88802e-11	1.09316e-08	-2.4125e-11	9.85861e-10	6.98827e-12
5.54265e-07	6.12648e-11	5.45336e-07	5.81882e-11	5.49177e-07	2.8776e-11	5.49593e-07	4.94097e-11	4.47899e-09	1.79354e-11		1.28327e-07	-6.78246e-08	1.28803e-07	-6.38538e-08	1.2383e-07	-5.81373e-08	1.26987e-07	-6.32719e-08	2.74409e-09	4.86979e-09			9.44031e-07	1.13515e-12	9.43857e-07	-2.61979e-12	9.43793e-07	-4.51401e-13	9.43894e-07	-6.45347e-13	1.23164e-10	1.88497e-12			1.11182e-08	-2.75489e-11	1.25202e-08	-2.28702e-11	1.06182e-08	-2.34625e-11	1.14188e-08	-2.46272e-11	9.86003e-10	2.54754e-12
5.51105e-07	5.78576e-11	5.42173e-07	5.09322e-11	5.46005e-07	6.35255e-11	5.46428e-07	5.74384e-11	4.48098e-09	6.30711e-12		1.31433e-07	-6.90663e-08	1.31905e-07	-6.50996e-08	1.26918e-07	-5.93227e-08	1.30085e-07	-6.44962e-08	2.75312e-09	4.89975e-09			9.43055e-07	4.55341e-14	9.42879e-07	-8.39928e-13	9.42817e-07	-2.08051e-12	9.42917e-07	-9.583e-13	1.23467e-10	1.06795e-12			1.16052e-08	-2.59948e-11	1.30077e-08	-1.96285e-11	1.11054e-08	-2.53079e-11	1.19061e-08	-2.36437e-11	9.86201e-10	3.49421e-12
5.47943e-07	5.15647e-11	5.39006e-07	7.75663e-11	5.42829e-07	7.52586e-11	5.43259e-07	6.81299e-11	4.48401e-09	1.43922e-11		1.34543e-07	-7.02754e-08	1.3501e-07	-6.63552e-08	1.30011e-07	-6.04617e-08	1.33188e-07	-6.56974e-08	2.76125e-09	4.9398e-09			9.4208e-07	3.9793e-13	9.41901e-07	-1.8749e-12	9.4184e-07	-2.78985e-12	9.4194e-07	-1.42227e-12	1.24741e-10	1.64138e-12			1.20923e-08	-2.56289e-11	1.34952e-08	-2.00125e-11	1.15926e-08	-2.24003e-11	1.23934e-08	-2.26805e-11	9.86384e-10	2.81867e-12
5.44777e-07	5.89736e-11	5.35837e-07	5.3108e-11	5.3965e-07	4.46784e-11	5.40088e-07	5.22533e-11	4.48607e-09	7.18582e-12		1.37656e-07	-7.15181e-08	1.38119e-07	-6.75879e-08	1.33109e-07	-6.16719e-08	1.36295e-07	-6.6926e-08	2.76856e-09	4.95636e-09			9.41104e-07	-2.90704e-12	9.40923e-07	-2.83564e-13	9.40863e-07	-3.96013e-12	9.40964e-07	-2.38358e-12	1.2546e-10	1.89336e-12			1.25793e-08	-1.98957e-11	1.39828e-08	-2.39813e-11	1.20799e-08	-2.5218e-11	1.28807e-08	-2.30317e-11	9.86597e-10	2.78533e-12
5.41608e-07	6.17666e-11	5.32664e-07	4.69636e-11	5.36467e-07	5.20264e-11	5.36913e-07	5.35855e-11	4.48865e-09	7.52365e-12		1.40773e-07	-7.26988e-08	1.41232e-07	-6.88317e-08	1.36211e-07	-6.27197e-08	1.39405e-07	-6.80834e-08	2.77588e-09	5.03146e-09			9.40129e-07	-3.02214e-12	9.39946e-07	9.73944e-13	9.39886e-07	-4.4627e-12	9.39987e-07	-2.1703e-12	1.26582e-10	2.81665e-12			1.30664e-08	-2.40359e-11	1.44703e-08	-1.99689e-11	1.25672e-08	-2.35879e-11	1.3368e-08	-2.25309e-11	9.86739e-10	2.23004e-12
5.38436e-07	7.84623e-11	5.29489e-07	6.60022e-11	5.33281e-07	5.64013e-11	5.33735e-07	6.69553e-11	4.49077e-09	1.10613e-11		1.43893e-07	-7.38515e-08	1.44349e-07	-7.00518e-08	1.39319e-07	-6.39376e-08	1.4252e-07	-6.92803e-08	2.7818e-09	5.00178e-09			9.39153e-07	-2.01806e-12	9.38968e-07	-1.70881e-12	9.3891e-07	-5.09502e-12	9.3901e-07	-2.94063e-12	1.26911e-10	1.87215e-12			1.35535e-08	-2.04112e-11	1.49579e-08	-2.19146e-11	1.30544e-08	-2.4818e-11	1.38553e-08	-2.23813e-11	9.86978e-10	2.24016e-12
5.35262e-07	7.79083e-11	5.2631e-07	7.94145e-11	5.30092e-07	6.7347e-11	5.30555e-07	7.48899e-11	4.4939e-09	6.57564e-12		1.47017e-07	-7.5005e-08	1.4747e-07	-7.12602e-08	1.4243e-07	-6.4981e-08	1.45639e-07	-7.04154e-08	2.78829e-09	5.06512e-09			9.38178e-07	-3.81481e-14	9.3799e-07	-2.34938e-12	9.37933e-07	-3.29384e-12	9.38034e-07	-1.89379e-12	1.28204e-10	1.67498e-12			1.40406e-08	-2.17268e-11	1.54455e-08	-1.98258e-11	1.35417e-08	-2.49069e-11	1.43426e-08	-2.21532e-11	9.87176e-10	2.56724e-12
5.32084e-07	6.62614e-11	5.23128e-07	7.12539e-11	5.26899e-07	5.57359e-11	5.2737e-07	6.44171e-11	4.49657e-09	7.9217e-12		1.50145e-07	-7.61816e-08	1.50594e-07	-7.24794e-08	1.45546e-07	-6.61028e-08	1.48762e-07	-7.15879e-08	2.79388e-09	5.09819e-09			9.37202e-07	-2.0269e-12	9.37013e-07	-3.23487e-12	9.36956e-07	-1.65056e-12	9.37057e-07	-2.30411e-12	1.28767e-10	8.27734e-13			1.45277e-08	-2.72461e-11	1.5933e-08	-1.78023e-11	1.4029e-08	-2.43307e-11	1.48299e-08	-2.31264e-11	9.87318e-10	4.83572e-12
5.28904e-07	9.42683e-11	5.19944e-07	5.5217e-11	5.23703e-07	4.24355e-11	5.24184e-07	6.39736e-11	4.4993e-09	2.70031e-11		1.53275e-07	-7.73637e-08	1.53722e-07	-7.36411e-08	1.48666e-07	-6.71246e-08	1.51888e-07	-7.27098e-08	2.79898e-09	5.18269e-09			9.36227e-07	2.7596e-12	9.36035e-07	-1.39185e-12	9.35979e-07	-4.68497e-12	9.3608e-07	-1.10574e-12	1.30067e-10	3.73052e-12			1.50148e-08	-2.53667e-11	1.64206e-08	-2.1168e-11	1.45163e-08	-2.36047e-11	1.53173e-08	-2.33798e-11	9.87517e-10	2.10837e-12
5.25721e-07	8.23155e-11	5.16756e-07	7.82309e-11	5.20504e-07	3.94108e-11	5.20994e-07	6.66524e-11	4.50251e-09	2.36802e-11		1.5641e-07	-7.85567e-08	1.56854e-07	-7.4827e-08	1.51791e-07	-6.81829e-08	1.55018e-07	-7.38555e-08	2.80376e-09	5.25469e-09			9.35251e-07	3.12871e-12	9.35057e-07	-2.4026e-12	9.35003e-07	-3.18271e-12	9.35104e-07	-8.18865e-13	1.3042e-10	3.44088e-12			1.55019e-08	-2.47089e-11	1.69082e-08	-1.50925e-11	1.50036e-08	-2.3338e-11	1.58046e-08	-2.10465e-11	9.87715e-10	5.20165e-12
5.22535e-07	7.25013e-11	5.13566e-07	6.0822e-11	5.17302e-07	6.10951e-11	5.17801e-07	6.48061e-11	4.50527e-09	6.66561e-12		1.59547e-07	-7.98293e-08	1.59989e-07	-7.5972e-08	1.54919e-07	-6.91602e-08	1.58152e-07	-7.49872e-08	2.80828e-09	5.4023e-09			9.34275e-07	3.08438e-12	9.3408e-07	-2.07712e-12	9.34026e-07	-3.76066e-12	9.34127e-07	-9.17799e-13	1.30985e-10	3.56674e-12			1.59891e-08	-2.20683e-11	1.73958e-08	-1.53084e-11	1.54909e-08	-2.16954e-11	1.62919e-08	-1.96907e-11	9.87898e-10	3.79976e-12
5.19346e-07	7.5438e-11	5.10373e-07	6.32047e-11	5.14097e-07	3.24418e-11	5.14605e-07	5.70282e-11	4.50805e-09	2.21536e-11		1.62688e-07	-8.10751e-08	1.63127e-07	-7.70323e-08	1.58052e-07	-7.01568e-08	1.61289e-07	-7.60881e-08	2.8119e-09	5.52005e-09			9.333e-07	-1.80387e-13	9.33102e-07	-2.25851e-12	9.33049e-07	-7.16079e-12	9.3315e-07	-3.19989e-12	1.32296e-10	3.58415e-12			1.64762e-08	-2.69e-11	1.78834e-08	-1.93013e-11	1.59782e-08	-2.08581e-11	1.67793e-08	-2.23531e-11	9.88096e-10	4.0139e-12
5.16155e-07	7.02818e-11	5.07177e-07	4.85336e-11	5.10888e-07	5.81146e-11	5.11407e-07	5.89767e-11	4.51142e-09	1.08997e-11		1.65831e-07	-8.23738e-08	1.66269e-07	-7.81119e-08	1.61188e-07	-7.09272e-08	1.64429e-07	-7.71376e-08	2.81561e-09	5.78516e-09			9.32324e-07	-2.82706e-12	9.32124e-07	-2.63486e-12	9.32072e-07	-7.58269e-12	9.32174e-07	-4.3482e-12	1.33046e-10	2.8028e-12			1.69634e-08	-2.49489e-11	1.8371e-08	-1.15903e-11	1.64656e-08	-2.18714e-11	1.72667e-08	-1.94702e-11	9.88238e-10	6.99552e-12
5.1296e-07	6.20942e-11	5.03978e-07	7.49542e-11	5.07677e-07	6.28455e-11	5.08205e-07	6.66313e-11	4.51422e-09	7.21763e-12		1.68978e-07	-8.3602e-08	1.69414e-07	-7.91323e-08	1.64328e-07	-7.17523e-08	1.67573e-07	-7.81622e-08	2.81898e-09	5.98412e-09			9.31348e-07	1.1937e-12	9.31147e-07	-3.49972e-12	9.31096e-07	-2.59921e-12	9.31197e-07	-1.63508e-12	1.33233e-10	2.49083e-12			1.74506e-08	-2.63574e-11	1.88586e-08	-1.43092e-11	1.69529e-08	-2.81953e-11	1.7754e-08	-2.2954e-11	9.88421e-10	7.54278e-12
5.09764e-07	6.94134e-11	5.00777e-07	6.00929e-11	5.04463e-07	6.09797e-11	5.05001e-07	6.34953e-11	4.51762e-09	5.14434e-12		1.72128e-07	-8.47779e-08	1.72563e-07	-8.01916e-08	1.67471e-07	-7.25099e-08	1.70721e-07	-7.91598e-08	2.82269e-09	6.19874e-09			9.30372e-07	-2.87588e-12	9.30169e-07	-4.93602e-12	9.30119e-07	-5.60489e-12	9.3022e-07	-4.47226e-12	1.33989e-10	1.42238e-12			1.79377e-08	-2.63623e-11	1.93463e-08	-1.59947e-11	1.74403e-08	-2.24003e-11	1.82414e-08	-2.15857e-11	9.88635e-10	5.23158e-12
5.06565e-07	6.89151e-11	4.97573e-07	3.91775e-11	5.01245e-07	5.60826e-11	5.01794e-07	5.47251e-11	4.5211e-09	1.49152e-11		1.75281e-07	-8.5964e-08	1.75714e-07	-8.11035e-08	1.70619e-07	-7.31959e-08	1.73871e-07	-8.00878e-08	2.82491e-09	6.44436e-09			9.29396e-07	-3.82892e-12	9.29192e-07	4.9174e-13	9.29142e-07	-1.37571e-12	9.29243e-07	-1.57096e-12	1.34556e-10	2.16694e-12			1.84249e-08	-2.23179e-11	1.98339e-08	-1.72036e-11	1.79276e-08	-2.81602e-11	1.87288e-08	-2.25606e-11	9.88818e-10	5.48233e-12
5.03363e-07	8.40328e-11	4.94366e-07	4.34769e-11	4.98025e-07	8.26998e-11	4.98585e-07	7.00698e-11	4.52454e-09	2.30398e-11		1.78437e-07	-8.71609e-08	1.78869e-07	-8.19896e-08	1.7377e-07	-7.39161e-08	1.77025e-07	-8.10222e-08	2.82746e-09	6.67518e-09			9.28421e-07	-6.18921e-12	9.28214e-07	-6.16071e-13	9.28165e-07	-2.00962e-12	9.28267e-07	-2.9383e-12	1.35884e-10	2.90031e-12			1.89121e-08	-2.37134e-11	2.03215e-08	-1.42436e-11	1.8415e-08	-2.89157e-11	1.92162e-08	-2.22909e-11	9.88961e-10	7.43877e-12
5.00158e-07	8.51761e-11	4.91157e-07	3.2308e-11	4.94801e-07	6.59325e-11	4.95372e-07	6.11389e-11	4.52759e-09	2.6758e-11		1.81596e-07	-8.82702e-08	1.82026e-07	-8.29424e-08	1.76924e-07	-7.45759e-08	1.80182e-07	-8.19295e-08	2.82969e-09	6.90311e-09			9.27445e-07	-5.69521e-12	9.27237e-07	7.54976e-14	9.27188e-07	-5.4516e-12	9.2729e-07	-3.69044e-12	1.36451e-10	3.26367e-12			1.93993e-08	-2.59859e-11	2.08092e-08	-1.68162e-11	1.89023e-08	-2.38355e-11	1.97036e-08	-2.22126e-11	9.892e-10	4.79545e-12
4.96951e-07	8.86828e-11	4.87945e-07	5.29484e-11	4.91575e-07	1.75155e-11	4.92157e-07	5.30489e-11	4.53112e-09	3.55838e-11		1.84758e-07	-8.94212e-08	1.85187e-07	-8.37471e-08	1.80082e-07	-7.52524e-08	1.83342e-07	-8.28069e-08	2.83167e-09	7.13104e-09			9.26469e-07	-6.45327e-12	9.26259e-07	-2.11045e-12	9.26212e-07	-5.57596e-12	9.26313e-07	-4.71323e-12	1.36844e-10	2.29636e-12			1.98865e-08	-1.91534e-11	2.12968e-08	-1.97814e-11	1.93897e-08	-2.23069e-11	2.0191e-08	-2.04139e-11	9.89342e-10	1.66919e-12
4.93742e-07	1.10066e-10	4.84731e-07	7.23734e-11	4.88346e-07	8.04878e-11	4.8894e-07	8.76424e-11	4.53474e-09	1.98387e-11		1.87923e-07	-9.05256e-08	1.88351e-07	-8.46152e-08	1.83243e-07	-7.58605e-08	1.86506e-07	-8.36671e-08	2.83364e-09	7.37838e-09			9.25493e-07	7.6847e-13	9.25282e-07	1.26355e-12	9.25235e-07	-2.95166e-12	9.25336e-07	-3.06545e-13	1.37413e-10	2.30407e-12			2.03737e-08	-2.34601e-11	2.17845e-08	-1.93147e-11	1.98771e-08	-2.18758e-11	2.06784e-08	-2.15502e-11	9.89541e-10	2.09179e-12
4.9053e-07	8.75553e-11	4.81514e-07	4.3732e-11	4.85114e-07	6.89926e-11	4.85719e-07	6.676e-11	4.53838e-09	2.19968e-11		1.9109e-07	-9.14913e-08	1.91517e-07	-8.53182e-08	1.86407e-07	-7.64832e-08	1.89671e-07	-8.44309e-08	2.83505e-09	7.54329e-09			9.24517e-07	-1.67006e-12	9.24304e-07	-5.27265e-12	9.24258e-07	-4.33606e-12	9.2436e-07	-3.75959e-12	1.38182e-10	1.8692e-12			2.0861e-08	-2.14625e-11	2.22722e-08	-1.73425e-11	2.03645e-08	-2.23586e-11	2.11659e-08	-2.03879e-11	9.89724e-10	2.67515e-12
4.87316e-07	1.17412e-10	4.78294e-07	6.86559e-11	4.8188e-07	6.71117e-11	4.82497e-07	8.43932e-11	4.5425e-09	2.86055e-11		1.9426e-07	-9.25767e-08	1.94687e-07	-8.61012e-08	1.89574e-07	-7.69903e-08	1.9284e-07	-8.52227e-08	2.83677e-09	7.83025e-09			9.23541e-07	-2.12666e-12	9.23326e-07	-8.111e-13	9.23281e-07	-1.21922e-11	9.23383e-07	-5.04333e-12	1.38954e-10	6.22596e-12			2.13482e-08	-2.00957e-11	2.27598e-08	-1.69147e-11	2.08519e-08	-2.49913e-11	2.16533e-08	-2.06672e-11	9.89866e-10	4.06852e-12
4.841e-07	1.01438e-10	4.75073e-07	7.02498e-11	4.78642e-07	5.40266e-11	4.79272e-07	7.52381e-11	4.54632e-09	2.40961e-11		1.97433e-07	-9.34495e-08	1.97859e-07	-8.67975e-08	1.92745e-07	-7.75484e-08	1.96012e-07	-8.59318e-08	2.8376e-09	7.98582e-09			9.22565e-07	-1.87371e-12	9.22349e-07	-3.39557e-12	9.22304e-07	-6.63378e-12	9.22406e-07	-3.96769e-12	1.39524e-10	2.43106e-12			2.18355e-08	-2.57178e-11	2.32475e-08	-1.6208e-11	2.13393e-08	-2.6018e-11	2.21408e-08	-2.2648e-11	9.90049e-10	5.57917e-12
4.80881e-07	1.09498e-10	4.71848e-07	5.23387e-11	4.75402e-07	9.60918e-11	4.76044e-07	8.59762e-11	4.55056e-09	2.98922e-11		2.00609e-07	-9.45402e-08	2.01034e-07	-8.75232e-08	1.95918e-07	-7.80127e-08	1.99187e-07	-8.6692e-08	2.839e-09	8.29504e-09			9.2159e-07	1.64142e-12	9.21372e-07	-2.3771e-12	9.21327e-07	-7.18073e-12	9.21429e-07	-2.6388e-12	1.40664e-10	4.41689e-12			2.23227e-08	-2.3501e-11	2.37352e-08	-1.37255e-11	2.18267e-08	-2.35834e-11	2.26282e-08	-2.02699e-11	9.90248e-10	5.66782e-12
4.77659e-07	9.78006e-11	4.68622e-07	8.4687e-11	4.7216e-07	8.70226e-11	4.72814e-07	8.98367e-11	4.55382e-09	6.99508e-12		2.03788e-07	-9.53829e-08	2.04212e-07	-8.81589e-08	1.99094e-07	-7.85604e-08	2.02365e-07	-8.73674e-08	2.8404e-09	8.43913e-09			9.20614e-07	-4.24479e-12	9.20394e-07	-5.22973e-13	9.2035e-07	-8.76334e-12	9.20453e-07	-4.51037e-12	1.4144e-10	4.1266e-12			2.281e-08	-1.93135e-11	2.42229e-08	-2.08346e-11	2.23142e-08	-2.65557e-11	2.31157e-08	-2.22346e-11	9.9039e-10	3.81869e-12
4.74436e-07	1.08885e-10	4.65393e-07	7.20825e-11	4.68914e-07	8.5744e-11	4.69581e-07	8.89038e-11	4.55825e-09	1.86036e-11		2.06969e-07	-9.63394e-08	2.07393e-07	-8.88284e-08	2.02274e-07	-7.90473e-08	2.05545e-07	-8.80717e-08	2.84098e-09	8.67085e-09			9.19638e-07	-1.01398e-12	9.19417e-07	-9.44082e-13	9.19374e-07	-8.18486e-12	9.19476e-07	-3.38098e-12	1.41649e-10	4.16043e-12			2.32972e-08	-1.67668e-11	2.47106e-08	-2.13191e-11	2.28016e-08	-2.56535e-11	2.36031e-08	-2.12465e-11	9.90589e-10	4.4438e-12
4.7121e-07	1.24002e-10	4.62161e-07	1.05621e-10	4.65666e-07	7.64002e-11	4.66346e-07	1.02008e-10	4.56263e-09	2.40057e-11		2.10152e-07	-9.71924e-08	2.10576e-07	-8.9445e-08	2.05456e-07	-7.95227e-08	2.08728e-07	-8.872e-08	2.84155e-09	8.85713e-09			9.18662e-07	-1.06936e-12	9.18439e-07	2.2095e-12	9.18397e-07	-4.13966e-12	9.18499e-07	-9.99841e-13	1.4243e-10	3.17515e-12			2.37845e-08	-2.07683e-11	2.51983e-08	-2.00353e-11	2.3289e-08	-2.02672e-11	2.40906e-08	-2.03569e-11	9.90772e-10	3.74648e-13
4.67982e-07	1.1265e-10	4.58928e-07	8.72558e-11	4.62415e-07	8.35881e-11	4.63108e-07	9.4498e-11	4.56665e-09	1.58267e-11		2.13339e-07	-9.80214e-08	2.13762e-07	-9.00529e-08	2.08641e-07	-8.0002e-08	2.11914e-07	-8.93588e-08	2.84238e-09	9.02973e-09			9.17686e-07	-3.16258e-12	9.17462e-07	-1.77189e-13	9.1742e-07	-2.84523e-12	9.17522e-07	-2.06167e-12	1.43001e-10	1.6397e-12			2.42718e-08	-2.36467e-11	2.5686e-08	-1.89813e-11	2.37765e-08	-2.70802e-11	2.45781e-08	-2.32361e-11	9.90915e-10	4.06504e-12
4.64752e-07	1.03737e-10	4.55692e-07	8.09244e-11	4.59162e-07	1.12054e-10	4.59869e-07	9.89051e-11	4.57115e-09	1.61175e-11		2.16527e-07	-9.87804e-08	2.16951e-07	-9.06671e-08	2.11829e-07	-8.04312e-08	2.15102e-07	-8.99596e-08	2.84271e-09	9.19504e-09			9.16709e-07	-2.53227e-12	9.16484e-07	-1.57141e-13	9.16443e-07	-1.69161e-12	9.16546e-07	-1.46034e-12	1.43214e-10	1.20434e-12			2.47591e-08	-1.53802e-11	2.61737e-08	-1.46259e-11	2.4264e-08	-2.09469e-11	2.50656e-08	-1.69843e-11	9.91058e-10	3.45235e-12
4.61519e-07	1.3551e-10	4.52453e-07	9.43049e-11	4.55907e-07	8.95132e-11	4.56626e-07	1.06443e-10	4.57561e-09	2.52868e-11		2.19719e-07	-9.9566e-08	2.20142e-07	-9.1151e-08	2.1502e-07	-8.08681e-08	2.18294e-07	-9.05284e-08	2.84296e-09	9.36449e-09			9.15733e-07	-4.5892e-12	9.15507e-07	-3.76661e-13	9.15466e-07	-7.65061e-12	9.15569e-07	-4.20549e-12	1.43786e-10	3.65212e-12			2.52464e-08	-2.41686e-11	2.66615e-08	-1.56754e-11	2.47514e-08	-2.06298e-11	2.55531e-08	-2.01579e-11	9.91297e-10	4.26622e-12
4.58285e-07	1.48338e-10	4.49213e-07	6.01513e-11	4.52648e-07	1.05959e-10	4.53382e-07	1.04816e-10	4.58032e-09	4.41045e-11		2.22913e-07	-1.00264e-07	2.23335e-07	-9.17681e-08	2.18213e-07	-8.12953e-08	2.21487e-07	-9.11091e-08	2.84321e-09	9.5015e-09			9.14757e-07	-2.30037e-12	9.14529e-07	-5.94676e-12	9.14489e-07	-8.80042e-12	9.14592e-07	-5.68252e-12	1.44573e-10	3.25807e-12			2.57338e-08	-2.53889e-11	2.71492e-08	-1.43548e-11	2.52389e-08	-2.36847e-11	2.60406e-08	-2.11428e-11	9.91424e-10	5.94002e-12
4.55048e-07	1.06888e-10	4.4597e-07	9.3253e-11	4.49388e-07	1.13895e-10	4.50135e-07	1.04679e-10	4.58491e-09	1.04969e-11		2.26109e-07	-1.0097e-07	2.26532e-07	-9.22456e-08	2.21409e-07	-8.16355e-08	2.24683e-07	-9.1617e-08	2.84353e-09	9.68256e-09			9.13781e-07	-2.50122e-12	9.13552e-07	-5.41706e-12	9.13512e-07	-3.53013e-12	9.13615e-07	-3.81614e-12	1.45145e-10	1.47881e-12			2.62211e-08	-2.63801e-11	2.76369e-08	-1.28081e-11	2.57264e-08	-2.23914e-11	2.65281e-08	-2.05265e-11	9.91567e-10	6.97554e-12
4.51809e-07	1.38132e-10	4.42725e-07	1.05653e-10	4.46124e-07	1.0628e-10	4.46886e-07	1.16688e-10	4.58969e-09	1.85734e-11		2.29308e-07	-1.01614e-07	2.2973e-07	-9.27087e-08	2.24607e-07	-8.20174e-08	2.27882e-07	-9.21134e-08	2.84378e-09	9.81186e-09			9.12805e-07	-4.6759e-12	9.12575e-07	-1.84179e-12	9.12535e-07	-3.24862e-12	9.12638e-07	-3.25543e-12	1.45717e-10	1.41707e-12			2.67084e-08	-2.87045e-11	2.81247e-08	-1.19148e-11	2.62139e-08	-2.42047e-11	2.70157e-08	-2.1608e-11	9.91765e-10	8.69084e-12
4.48568e-07	1.43435e-10	4.39478e-07	1.04633e-10	4.42859e-07	9.62594e-11	4.43635e-07	1.14776e-10	4.59442e-09	2.51703e-11		2.32509e-07	-1.0227e-07	2.32932e-07	-9.31916e-08	2.27808e-07	-8.24663e-08	2.31083e-07	-9.26426e-08	2.84411e-09	9.91326e-09			9.11829e-07	-5.04136e-12	9.11597e-07	-1.45612e-12	9.11558e-07	-4.16717e-12	9.11662e-07	-3.55488e-12	1.46507e-10	1.8694e-12			2.71958e-08	-2.13741e-11	2.86124e-08	-1.2903e-11	2.67014e-08	-2.20094e-11	2.75032e-08	-1.87622e-11	9.91893e-10	5.08412e-12
4.45325e-07	1.30665e-10	4.36229e-07	1.12622e-10	4.39591e-07	9.92438e-11	4.40382e-07	1.14177e-10	4.59926e-09	1.57682e-11		2.35713e-07	-1.02861e-07	2.36135e-07	-9.35767e-08	2.31012e-07	-8.28443e-08	2.34287e-07	-9.3094e-08	2.84378e-09	1.00171e-08			9.10853e-07	-5.43591e-12	9.1062e-07	-5.90469e-13	9.10581e-07	-3.75177e-12	9.10685e-07	-3.25938e-12	1.47079e-10	2.45996e-12			2.76831e-08	-2.3109e-11	2.91002e-08	-1.51592e-11	2.71889e-08	-2.28003e-11	2.79907e-08	-2.03561e-11	9.92092e-10	4.50335e-12
4.42079e-07	1.58043e-10	4.32978e-07	1.16419e-10	4.3632e-07	1.11236e-10	4.37126e-07	1.28566e-10	4.60368e-09	2.5659e-11		2.38919e-07	-1.0334e-07	2.39342e-07	-9.39389e-08	2.34218e-07	-8.32347e-08	2.37493e-07	-9.35045e-08	2.84411e-09	1.00597e-08			9.09877e-07	-2.46922e-12	9.09642e-07	-2.17207e-12	9.09604e-07	-5.2169e-12	9.09708e-07	-3.28606e-12	1.47873e-10	1.67874e-12			2.81705e-08	-2.90689e-11	2.9588e-08	-1.13548e-11	2.76764e-08	-1.91825e-11	2.84783e-08	-1.98687e-11	9.92275e-10	8.87697e-12
4.38832e-07	1.55859e-10	4.29724e-07	1.1842e-10	4.33048e-07	9.16293e-11	4.33868e-07	1.21969e-10	4.60904e-09	3.22616e-11		2.42127e-07	-1.03889e-07	2.4255e-07	-9.42645e-08	2.37426e-07	-8.3607e-08	2.40701e-07	-9.39202e-08	2.84411e-09	1.01454e-08			9.089e-07	-6.27818e-12	9.08665e-07	-2.39487e-12	9.08628e-07	-4.50935e-12	9.08731e-07	-4.39414e-12	1.47523e-10	1.94422e-12			2.86579e-08	-2.65652e-11	3.00757e-08	-6.58882e-12	2.81639e-08	-2.13505e-11	2.89658e-08	-1.81682e-11	9.92402e-10	1.03614e-11
4.35583e-07	1.45304e-10	4.26469e-07	1.03792e-10	4.29772e-07	1.05113e-10	4.30608e-07	1.1807e-10	4.61415e-09	2.35949e-11		2.45338e-07	-1.04286e-07	2.45761e-07	-9.45712e-08	2.40637e-07	-8.39919e-08	2.43912e-07	-9.4283e-08	2.84411e-09	1.01501e-08			9.07924e-07	-5.06574e-12	9.07688e-07	-2.37377e-12	9.07651e-07	-3.95791e-12	9.07754e-07	-3.79914e-12	1.48096e-10	1.35299e-12			2.91452e-08	-2.13979e-11	3.05635e-08	-1.50703e-11	2.86514e-08	-2.32625e-11	2.94534e-08	-1.99102e-11	9.92601e-10	4.29394e-12
4.32332e-07	1.37411e-10	4.23211e-07	1.42897e-10	4.26495e-07	9.86301e-11	4.27346e-07	1.26313e-10	4.61967e-09	2.41302e-11		2.48551e-07	-1.04773e-07	2.48974e-07	-9.47913e-08	2.4385e-07	-8.42786e-08	2.47125e-07	-9.46143e-08	2.84411e-09	1.02483e-08			9.06948e-07	-1.28037e-12	9.0671e-07	-2.73283e-12	9.06674e-07	-1.26051e-12	9.06777e-07	-1.7579e-12	1.48894e-10	8.4437e-13			2.96326e-08	-2.39045e-11	3.10513e-08	-1.85014e-11	2.9139e-08	-2.46846e-11	2.9941e-08	-2.23635e-11	9.92744e-10	3.36734e-12
4.29078e-07	1.47121e-10	4.19951e-07	1.56417e-10	4.23215e-07	1.03336e-10	4.24081e-07	1.35625e-10	4.62476e-09	2.83465e-11		2.51767e-07	-1.05107e-07	2.5219e-07	-9.5005e-08	2.47066e-07	-8.45909e-08	2.50341e-07	-9.4901e-08	2.84411e-09	1.02584e-08			9.05972e-07	-3.10413e-12	9.05733e-07	-1.30156e-12	9.05697e-07	-3.77393e-12	9.05801e-07	-2.72654e-12	1.49467e-10	1.2787e-12			3.012e-08	-2.47169e-11	3.15391e-08	-1.39112e-11	2.96265e-08	-2.5843e-11	3.04285e-08	-2.14904e-11	9.92927e-10	6.58786e-12
4.25823e-07	1.56632e-10	4.1669e-07	1.19719e-10	4.19933e-07	1.18079e-10	4.20815e-07	1.31477e-10	4.62999e-09	2.18006e-11		2.54985e-07	-1.05479e-07	2.55408e-07	-9.52004e-08	2.50284e-07	-8.48166e-08	2.53559e-07	-9.51653e-08	2.84411e-09	1.03312e-08			9.04996e-07	-4.57143e-12	9.04756e-07	-2.63529e-12	9.0472e-07	-4.84234e-12	9.04824e-07	-4.01635e-12	1.5004e-10	1.20368e-12			3.06074e-08	-1.9029e-11	3.20269e-08	-1.8328e-11	3.01141e-08	-2.09247e-11	3.09161e-08	-1.94273e-11	9.9307e-10	1.34337e-12
4.22566e-07	1.7764e-10	4.13426e-07	1.14623e-10	4.16649e-07	1.07683e-10	4.17547e-07	1.33315e-10	4.6357e-09	3.85428e-11		2.58205e-07	-1.05856e-07	2.58628e-07	-9.54658e-08	2.53504e-07	-8.5105e-08	2.56779e-07	-9.54756e-08	2.84411e-09	1.03755e-08			9.04019e-07	-3.20829e-12	9.03778e-07	-2.65967e-12	9.03743e-07	-3.30717e-12	9.03847e-07	-3.05838e-12	1.50268e-10	3.48812e-13			3.10948e-08	-2.10334e-11	3.25147e-08	-1.00615e-11	3.06016e-08	-2.45869e-11	3.14037e-08	-1.85606e-11	9.93253e-10	7.57185e-12
4.19306e-07	1.72033e-10	4.1016e-07	1.49277e-10	4.13362e-07	1.29351e-10	4.14276e-07	1.5022e-10	4.641e-09	2.13566e-11		2.61427e-07	-1.06233e-07	2.61851e-07	-9.56159e-08	2.56727e-07	-8.53903e-08	2.60002e-07	-9.57464e-08	2.84386e-09	1.0422e-08			9.03043e-07	-2.10894e-12	9.02801e-07	-4.53485e-12	9.02766e-07	-3.82048e-12	9.0287e-07	-3.48809e-12	1.50841e-10	1.24664e-12			3.15823e-08	-2.66536e-11	3.30025e-08	-1.59938e-11	3.10892e-08	-2.28804e-11	3.18913e-08	-2.18426e-11	9.93381e-10	5.40515e-12
4.16045e-07	1.63016e-10	4.06893e-07	1.52767e-10	4.10074e-07	1.17099e-10	4.11004e-07	1.44294e-10	4.64634e-09	2.41026e-11		2.64652e-07	-1.06467e-07	2.65075e-07	-9.57947e-08	2.59952e-07	-8.56431e-08	2.63226e-07	-9.59683e-08	2.84353e-09	1.0413e-08			9.02067e-07	-6.51363e-12	9.01824e-07	-2.68628e-12	9.01789e-07	-4.82234e-12	9.01893e-07	-4.67408e-12	1.51414e-10	1.91798e-12			3.20697e-08	-2.0549e-11	3.34903e-08	-1.18126e-11	3.15768e-08	-2.17025e-11	3.23789e-08	-1.80214e-11	9.93524e-10	5.40779e-12
4.12782e-07	1.8739e-10	4.03623e-07	1.33003e-10	4.06783e-07	1.34264e-10	4.07729e-07	1.51552e-10	4.65226e-09	3.10427e-11		2.67879e-07	-1.06818e-07	2.68303e-07	-9.58702e-08	2.63179e-07	-8.58268e-08	2.66454e-07	-9.61717e-08	2.84386e-09	1.04988e-08			9.0109e-07	-6.91876e-12	9.00847e-07	-5.77139e-13	9.00812e-07	-4.30935e-12	9.00916e-07	-3.93508e-12	1.51414e-10	3.18733e-12			3.25571e-08	-2.34912e-11	3.39782e-08	-1.22526e-11	3.20643e-08	-2.2818e-11	3.28666e-08	-1.95206e-11	9.93763e-10	6.30327e-12
4.09517e-07	1.78432e-10	4.00351e-07	1.11558e-10	4.03489e-07	1.36648e-10	4.04452e-07	1.42213e-10	4.65831e-09	3.37825e-11		2.71108e-07	-1.07078e-07	2.71532e-07	-9.59571e-08	2.66408e-07	-8.60557e-08	2.69683e-07	-9.63636e-08	2.84386e-09	1.0517e-08			9.00114e-07	-4.26336e-12	8.99869e-07	-8.15543e-13	8.99835e-07	-5.67572e-12	8.99939e-07	-3.58487e-12	1.52218e-10	2.50012e-12			3.30446e-08	-2.23513e-11	3.4466e-08	-1.52554e-11	3.25519e-08	-2.97562e-11	3.33542e-08	-2.24543e-11	9.93891e-10	7.25095e-12
4.0625e-07	1.7911e-10	3.97078e-07	1.28756e-10	4.00194e-07	1.18365e-10	4.01174e-07	1.42077e-10	4.66387e-09	3.24896e-11		2.7434e-07	-1.0729e-07	2.74764e-07	-9.60626e-08	2.6964e-07	-8.63215e-08	2.72915e-07	-9.6558e-08	2.84386e-09	1.0493e-08			8.99138e-07	-4.41808e-12	8.98892e-07	1.50513e-12	8.98858e-07	-6.26938e-12	8.98962e-07	-3.06078e-12	1.52792e-10	4.06109e-12			3.3532e-08	-2.27934e-11	3.49538e-08	-1.68925e-11	3.30395e-08	-2.62046e-11	3.38418e-08	-2.19635e-11	9.94034e-10	4.71119e-12
4.02982e-07	1.69248e-10	3.93802e-07	1.42351e-10	3.96897e-07	1.13792e-10	3.97894e-07	1.41797e-10	4.67045e-09	2.77322e-11		2.77574e-07	-1.07502e-07	2.77998e-07	-9.6108e-08	2.72874e-07	-8.65635e-08	2.76149e-07	-9.67245e-08	2.84386e-09	1.04829e-08			8.98161e-07	-8.72523e-12	8.97915e-07	-4.2157e-13	8.97881e-07	-3.82937e-12	8.97986e-07	-4.32539e-12	1.52792e-10	4.17399e-12			3.40195e-08	-2.67222e-11	3.54417e-08	-2.10924e-11	3.35271e-08	-2.24225e-11	3.43294e-08	-2.34124e-11	9.94217e-10	2.94254e-12
3.99711e-07	1.74073e-10	3.90525e-07	1.76993e-10	3.93597e-07	1.19123e-10	3.94611e-07	1.5673e-10	4.67619e-09	3.2601e-11		2.8081e-07	-1.07655e-07	2.81234e-07	-9.61763e-08	2.7611e-07	-8.67892e-08	2.79385e-07	-9.68735e-08	2.84386e-09	1.04504e-08			8.97185e-07	-1.19025e-11	8.96938e-07	-2.03904e-12	8.96904e-07	-4.05989e-12	8.97009e-07	-6.00046e-12	1.53366e-10	5.21022e-12			3.4507e-08	-2.84644e-11	3.59295e-08	-1.48259e-11	3.40147e-08	-2.72313e-11	3.48171e-08	-2.35072e-11	9.94344e-10	7.54346e-12
3.96439e-07	1.78181e-10	3.87246e-07	1.64832e-10	3.90295e-07	1.42453e-10	3.91327e-07	1.61822e-10	4.68253e-09	1.80532e-11		2.84048e-07	-1.07891e-07	2.84472e-07	-9.61359e-08	2.79348e-07	-8.69614e-08	2.82623e-07	-9.69961e-08	2.84386e-09	1.04913e-08			8.96208e-07	-8.20213e-12	8.9596e-07	-7.57148e-12	8.95927e-07	-2.30717e-12	8.96032e-07	-6.02693e-12	1.53598e-10	3.2368e-12			3.49945e-08	-2.65431e-11	3.64174e-08	-1.39731e-11	3.45024e-08	-2.65195e-11	3.53047e-08	-2.23452e-11	9.94487e-10	7.25049e-12
3.93164e-07	1.84166e-10	3.83964e-07	1.56329e-10	3.86991e-07	1.739e-10	3.8804e-07	1.71465e-10	4.68879e-09	1.40773e-11		2.87288e-07	-1.08071e-07	2.87713e-07	-9.62136e-08	2.82589e-07	-8.71403e-08	2.85863e-07	-9.71416e-08	2.84361e-09	1.04962e-08			8.95232e-07	-8.52131e-12	8.94983e-07	-7.23929e-12	8.9495e-07	-8.51065e-12	8.95055e-07	-8.09042e-12	1.54172e-10	7.37117e-13			3.54819e-08	-2.21845e-11	3.69052e-08	-1.27014e-11	3.499e-08	-2.49913e-11	3.57924e-08	-1.99591e-11	9.94631e-10	6.4401e-12
3.89888e-07	1.7385e-10	3.80681e-07	1.81516e-10	3.83685e-07	1.73991e-10	3.84751e-07	1.76452e-10	4.69521e-09	4.38583e-12		2.90531e-07	-1.08257e-07	2.90955e-07	-9.61654e-08	2.85831e-07	-8.73162e-08	2.89106e-07	-9.72462e-08	2.84386e-09	1.05122e-08			8.94256e-07	-7.16695e-12	8.94006e-07	-4.55257e-12	8.93973e-07	-5.79765e-12	8.94078e-07	-5.83906e-12	1.54746e-10	1.30768e-12			3.59694e-08	-2.5709e-11	3.73931e-08	-1.04214e-11	3.54776e-08	-2.44669e-11	3.62801e-08	-2.01991e-11	9.94814e-10	8.49048e-12
3.8661e-07	1.87776e-10	3.77396e-07	1.66283e-10	3.80377e-07	1.6478e-10	3.81461e-07	1.72946e-10	4.70167e-09	1.28648e-11		2.93776e-07	-1.08382e-07	2.942e-07	-9.62835e-08	2.89076e-07	-8.74643e-08	2.92351e-07	-9.73766e-08	2.84386e-09	1.05016e-08			8.93279e-07	-8.30184e-12	8.93029e-07	-4.80372e-12	8.92996e-07	-4.51824e-12	8.93101e-07	-5.8746e-12	1.54746e-10	2.10689e-12			3.6457e-08	-2.45666e-11	3.7881e-08	-1.24344e-11	3.59652e-08	-2.34729e-11	3.67677e-08	-2.0158e-11	9.94982e-10	6.71112e-12
3.8333e-07	1.52445e-10	3.74109e-07	1.9869e-10	3.77066e-07	1.47207e-10	3.78168e-07	1.66114e-10	4.7083e-09	2.83329e-11		2.97023e-07	-1.08561e-07	2.97448e-07	-9.61742e-08	2.92323e-07	-8.75536e-08	2.95598e-07	-9.74296e-08	2.84418e-09	1.05598e-08			8.92303e-07	-3.11302e-12	8.92051e-07	-4.46614e-12	8.92019e-07	-4.46328e-12	8.92124e-07	-4.01415e-12	1.55555e-10	7.804e-13			3.69445e-08	-2.41001e-11	3.83689e-08	-1.41903e-11	3.64529e-08	-2.32891e-11	3.72554e-08	-2.05265e-11	9.95125e-10	5.50227e-12
3.80049e-07	1.92677e-10	3.70821e-07	1.69702e-10	3.73754e-07	1.68967e-10	3.74875e-07	1.77115e-10	4.71497e-09	1.34818e-11		3.00273e-07	-1.08649e-07	3.00697e-07	-9.62495e-08	2.95572e-07	-8.75144e-08	2.98847e-07	-9.7471e-08	2.84443e-09	1.06201e-08			8.91326e-07	-7.21583e-12	8.91074e-07	-4.06719e-12	8.91042e-07	-1.62274e-12	8.91147e-07	-4.30192e-12	1.55555e-10	2.80392e-12			3.7432e-08	-2.74689e-11	3.88568e-08	-1.52481e-11	3.69405e-08	-2.65824e-11	3.77431e-08	-2.30998e-11	9.95308e-10	6.8142e-12
3.76766e-07	2.20303e-10	3.6753e-07	1.85509e-10	3.70439e-07	1.22486e-10	3.71578e-07	1.76099e-10	4.72223e-09	4.95827e-11		3.03524e-07	-1.08711e-07	3.03949e-07	-9.61071e-08	2.98824e-07	-8.75489e-08	3.02099e-07	-9.74557e-08	2.84418e-09	1.06453e-08			8.9035e-07	-3.76687e-12	8.90097e-07	-7.20374e-12	8.90065e-07	-7.00342e-12	8.9017e-07	-5.99135e-12	1.56129e-10	1.92905e-12			3.79195e-08	-2.91033e-11	3.93447e-08	-1.22796e-11	3.74282e-08	-2.76426e-11	3.82308e-08	-2.30085e-11	9.95452e-10	9.32016e-12
3.7348e-07	2.1207e-10	3.64238e-07	2.05041e-10	3.67122e-07	1.64257e-10	3.6828e-07	1.93789e-10	4.72857e-09	2.58161e-11		3.06778e-07	-1.08805e-07	3.07203e-07	-9.61399e-08	3.02077e-07	-8.75693e-08	3.05353e-07	-9.75047e-08	2.84476e-09	1.06834e-08			8.89373e-07	-6.71363e-12	8.8912e-07	-5.24414e-12	8.89087e-07	-3.18879e-12	8.89193e-07	-5.04885e-12	1.56468e-10	1.77052e-12			3.84071e-08	-2.38112e-11	3.98325e-08	-9.8437e-12	3.79159e-08	-2.62802e-11	3.87185e-08	-1.99784e-11	9.95523e-10	8.86327e-12
3.70194e-07	1.71197e-10	3.60944e-07	2.1813e-10	3.63803e-07	1.6024e-10	3.6498e-07	1.83189e-10	4.73605e-09	3.07517e-11		3.10034e-07	-1.08866e-07	3.10459e-07	-9.60522e-08	3.05333e-07	-8.76021e-08	3.08609e-07	-9.75068e-08	2.84476e-09	1.07063e-08			8.88397e-07	-8.46588e-12	8.88143e-07	-4.76315e-12	8.8811e-07	-1.14942e-12	8.88217e-07	-4.79282e-12	1.57042e-10	3.65832e-12			3.88946e-08	-2.45845e-11	4.03205e-08	-1.70436e-11	3.84035e-08	-2.48047e-11	3.92062e-08	-2.21443e-11	9.95763e-10	4.41868e-12
3.66905e-07	2.00133e-10	3.57648e-07	1.90462e-10	3.60482e-07	1.84136e-10	3.61678e-07	1.91577e-10	4.74304e-09	8.05658e-12		3.13292e-07	-1.08945e-07	3.13717e-07	-9.60718e-08	3.08591e-07	-8.76253e-08	3.11867e-07	-9.75474e-08	2.84476e-09	1.07362e-08			8.8742e-07	-7.2911e-12	8.87165e-07	-4.96151e-12	8.87133e-07	-6.43378e-12	8.8724e-07	-6.2288e-12	1.57278e-10	1.17824e-12			3.93822e-08	-2.27139e-11	4.08084e-08	-1.1802e-11	3.88912e-08	-2.52063e-11	3.96939e-08	-1.99074e-11	9.9589e-10	7.12925e-12
3.63614e-07	2.20374e-10	3.5435e-07	2.04958e-10	3.57159e-07	1.56435e-10	3.58374e-07	1.93922e-10	4.75007e-09	3.33675e-11		3.16553e-07	-1.08983e-07	3.16978e-07	-9.60517e-08	3.11851e-07	-8.75521e-08	3.15127e-07	-9.75289e-08	2.84533e-09	1.07915e-08			8.86444e-07	-4.05145e-12	8.86188e-07	-7.68896e-12	8.86156e-07	1.25975e-12	8.86263e-07	-3.49356e-12	1.57852e-10	4.50037e-12			3.98697e-08	-2.81578e-11	4.12963e-08	-1.61636e-11	3.93789e-08	-2.20758e-11	4.01816e-08	-2.21324e-11	9.96033e-10	5.9973e-12
3.60322e-07	2.25303e-10	3.5105e-07	1.94506e-10	3.53834e-07	1.68078e-10	3.55069e-07	1.95962e-10	4.75771e-09	2.86403e-11		3.19815e-07	-1.09124e-07	3.2024e-07	-9.60384e-08	3.15113e-07	-8.75797e-08	3.18389e-07	-9.75807e-08	2.84533e-09	1.08546e-08			8.85467e-07	-6.25824e-12	8.85211e-07	-1.08592e-11	8.85179e-07	-5.04271e-12	8.85286e-07	-7.38672e-12	1.57852e-10	3.06806e-12			4.03573e-08	-2.41712e-11	4.17842e-08	-1.39725e-11	3.98666e-08	-1.84981e-11	4.06694e-08	-1.88806e-11	9.96161e-10	5.1101e-12
3.57028e-07	1.95554e-10	3.47748e-07	1.77607e-10	3.50507e-07	1.67851e-10	3.51761e-07	1.80337e-10	4.76539e-09	1.40519e-11		3.2308e-07	-1.09121e-07	3.23505e-07	-9.60224e-08	3.18378e-07	-8.75211e-08	3.21654e-07	-9.75548e-08	2.84533e-09	1.08812e-08			8.8449e-07	-6.96087e-12	8.84234e-07	-6.94418e-12	8.84202e-07	-9.92214e-13	8.84309e-07	-4.96575e-12	1.57852e-10	3.4412e-12			4.08449e-08	-2.80376e-11	4.22721e-08	-1.26156e-11	4.03543e-08	-1.9909e-11	4.11571e-08	-2.01874e-11	9.96289e-10	7.71477e-12
3.53732e-07	2.23594e-10	3.44445e-07	1.86345e-10	3.47177e-07	1.64759e-10	3.48451e-07	1.91566e-10	4.77284e-09	2.9763e-11		3.26347e-07	-1.09202e-07	3.26772e-07	-9.60317e-08	3.21644e-07	-8.75236e-08	3.24921e-07	-9.75858e-08	2.84591e-09	1.09224e-08			8.83514e-07	-6.11585e-12	8.83257e-07	-5.11777e-12	8.83225e-07	-1.62274e-12	8.83332e-07	-4.28545e-12	1.58427e-10	2.35936e-12			4.13325e-08	-2.28601e-11	4.27601e-08	-1.49769e-11	4.0842e-08	-2.58535e-11	4.16448e-08	-2.12302e-11	9.96472e-10	5.61851e-12
3.50435e-07	1.77493e-10	3.4114e-07	1.80687e-10	3.43846e-07	1.65512e-10	3.4514e-07	1.74564e-10	4.78077e-09	8.00028e-12		3.29617e-07	-1.09246e-07	3.30042e-07	-9.60213e-08	3.24913e-07	-8.74691e-08	3.28191e-07	-9.75788e-08	2.84649e-09	1.09717e-08			8.82537e-07	-5.09013e-12	8.8228e-07	-2.76155e-12	8.82248e-07	-7.83908e-13	8.82355e-07	-2.87853e-12	1.58427e-10	2.15549e-12			4.182e-08	-2.77267e-11	4.3248e-08	-1.13637e-11	4.13297e-08	-2.45647e-11	4.21326e-08	-2.12183e-11	9.96615e-10	8.6796e-12
3.47136e-07	2.19992e-10	3.37833e-07	1.91378e-10	3.40512e-07	1.73676e-10	3.41827e-07	1.95015e-10	4.78888e-09	2.33713e-11		3.32888e-07	-1.09292e-07	3.33313e-07	-9.59989e-08	3.28184e-07	-8.74118e-08	3.31462e-07	-9.75676e-08	2.84649e-09	1.10241e-08			8.8156e-07	-4.20031e-12	8.81303e-07	-4.27328e-12	8.81271e-07	1.00262e-12	8.81378e-07	-2.49032e-12	1.58427e-10	3.0252e-12			4.23076e-08	-2.53223e-11	4.37359e-08	-1.43103e-11	4.18175e-08	-2.46846e-11	4.26203e-08	-2.14391e-11	9.96703e-10	6.18192e-12
3.43835e-07	1.97539e-10	3.34524e-07	1.88067e-10	3.37176e-07	1.84566e-10	3.38512e-07	1.90057e-10	4.79705e-09	6.71161e-12		3.36162e-07	-1.09358e-07	3.36587e-07	-9.60649e-08	3.31458e-07	-8.73192e-08	3.34736e-07	-9.75807e-08	2.84649e-09	1.10973e-08			8.80584e-07	-8.00261e-12	8.80326e-07	-6.16618e-12	8.80294e-07	-3.68052e-12	8.80401e-07	-5.94977e-12	1.59001e-10	2.16916e-12			4.27952e-08	-2.36557e-11	4.42239e-08	-1.34557e-11	4.23052e-08	-2.76249e-11	4.31081e-08	-2.15788e-11	9.96886e-10	7.30936e-12
3.40532e-07	2.31344e-10	3.31214e-07	1.68686e-10	3.33838e-07	1.92085e-10	3.35195e-07	1.97372e-10	4.80486e-09	3.16618e-11		3.39438e-07	-1.09385e-07	3.39863e-07	-9.61017e-08	3.34733e-07	-8.72362e-08	3.38011e-07	-9.75743e-08	2.84706e-09	1.11476e-08			8.79607e-07	-6.76578e-12	8.79349e-07	-7.58148e-12	8.79317e-07	-2.30886e-12	8.79424e-07	-5.55204e-12	1.59001e-10	2.83813e-12			4.32829e-08	-1.21491e-11	4.47119e-08	-1.39281e-11	4.27929e-08	-2.84091e-11	4.35959e-08	-1.81621e-11	9.97054e-10	8.91863e-12
3.37228e-07	2.13158e-10	3.27901e-07	1.76986e-10	3.30497e-07	1.64109e-10	3.31875e-07	1.84751e-10	4.81384e-09	2.54298e-11		3.42716e-07	-1.09372e-07	3.43142e-07	-9.6148e-08	3.38011e-07	-8.70788e-08	3.4129e-07	-9.75329e-08	2.84739e-09	1.12109e-08			8.78631e-07	-5.37143e-12	8.78371e-07	-3.01212e-12	8.7834e-07	-4.19065e-12	8.78447e-07	-4.1914e-12	1.59813e-10	1.17966e-12			4.37705e-08	-1.44113e-11	4.51998e-08	-1.12259e-11	4.32807e-08	-2.65202e-11	4.40837e-08	-1.73858e-11	9.97142e-10	8.06936e-12
3.33922e-07	1.95943e-10	3.24587e-07	1.80902e-10	3.27155e-07	1.83744e-10	3.28555e-07	1.86863e-10	4.82233e-09	7.99087e-12		3.45997e-07	-1.09445e-07	3.46422e-07	-9.61842e-08	3.41291e-07	-8.68428e-08	3.4457e-07	-9.74907e-08	2.84764e-09	1.13576e-08			8.77654e-07	-2.96893e-12	8.77394e-07	1.49841e-12	8.77363e-07	-2.07384e-12	8.7747e-07	-1.18145e-12	1.59813e-10	2.36359e-12			4.42581e-08	-1.4432e-11	4.56878e-08	-1.51537e-11	4.37684e-08	-3.10782e-11	4.45714e-08	-2.02213e-11	9.97325e-10	9.40927e-12
3.30614e-07	2.2094e-10	3.21271e-07	1.83512e-10	3.2381e-07	1.69783e-10	3.25232e-07	1.91412e-10	4.83102e-09	2.64776e-11		3.4928e-07	-1.09401e-07	3.49705e-07	-9.61808e-08	3.44573e-07	-8.66273e-08	3.47853e-07	-9.7403e-08	2.84821e-09	1.14359e-08			8.76677e-07	-4.7133e-12	8.76417e-07	-5.13332e-12	8.76385e-07	-6.67091e-12	8.76493e-07	-5.50584e-12	1.6015e-10	1.0306e-12			4.47458e-08	-1.9589e-11	4.61758e-08	-1.31014e-11	4.42562e-08	-2.73291e-11	4.50592e-08	-2.00065e-11	9.97453e-10	7.12303e-12
3.27304e-07	2.15453e-10	3.17953e-07	2.08747e-10	3.20463e-07	2.07378e-10	3.21907e-07	2.10526e-10	4.83978e-09	4.32146e-12		3.52565e-07	-1.09429e-07	3.5299e-07	-9.62037e-08	3.47858e-07	-8.63247e-08	3.51138e-07	-9.73191e-08	2.84821e-09	1.15925e-08			8.757e-07	-7.35807e-12	8.7544e-07	-6.98412e-12	8.75408e-07	-8.3471e-12	8.75516e-07	-7.56309e-12	1.6015e-10	7.04241e-13			4.52334e-08	-1.70913e-11	4.66637e-08	-9.51479e-12	4.47439e-08	-2.32536e-11	4.5547e-08	-1.66199e-11	9.9758e-10	6.88153e-12
3.23993e-07	2.12688e-10	3.14634e-07	2.2084e-10	3.17114e-07	1.79215e-10	3.1858e-07	2.04248e-10	4.84874e-09	2.20588e-11		3.55852e-07	-1.09424e-07	3.56277e-07	-9.61873e-08	3.51145e-07	-8.61906e-08	3.54425e-07	-9.72673e-08	2.84821e-09	1.16543e-08			8.74724e-07	-6.42444e-12	8.74463e-07	-5.69265e-12	8.74431e-07	-2.35541e-12	8.74539e-07	-4.82417e-12	1.60724e-10	2.16909e-12			4.57211e-08	-1.96187e-11	4.71517e-08	-7.96397e-12	4.52317e-08	-2.69218e-11	4.60348e-08	-1.81682e-11	9.97708e-10	9.56179e-12
3.2068e-07	2.34097e-10	3.11312e-07	1.97877e-10	3.13763e-07	2.08825e-10	3.15252e-07	2.136e-10	4.85818e-09	1.85761e-11		3.59142e-07	-1.09481e-07	3.59567e-07	-9.62054e-08	3.54434e-07	-8.60199e-08	3.57714e-07	-9.72354e-08	2.84879e-09	1.17644e-08			8.73747e-07	-4.91811e-12	8.73486e-07	-7.87071e-12	8.73454e-07	-4.83567e-12	8.73562e-07	-5.87483e-12	1.60724e-10	1.72897e-12			4.62087e-08	-2.2869e-11	4.76397e-08	-9.84814e-12	4.57195e-08	-2.17425e-11	4.65226e-08	-1.81532e-11	9.97851e-10	7.21443e-12
3.17365e-07	2.57567e-10	3.07989e-07	1.95426e-10	3.10409e-07	1.97197e-10	3.11921e-07	2.1673e-10	4.86744e-09	3.5377e-11		3.62433e-07	-1.09453e-07	3.62859e-07	-9.62934e-08	3.57726e-07	-8.58855e-08	3.61006e-07	-9.72106e-08	2.84854e-09	1.18105e-08			8.7277e-07	-5.94568e-12	8.72509e-07	-5.22198e-12	8.72477e-07	-3.93162e-12	8.72585e-07	-5.03309e-12	1.60724e-10	1.02023e-12			4.66964e-08	-1.84557e-11	4.81277e-08	-5.23927e-12	4.62073e-08	-2.08758e-11	4.70105e-08	-1.48569e-11	9.97979e-10	8.41657e-12
3.14049e-07	2.52633e-10	3.04664e-07	2.04423e-10	3.07053e-07	1.91458e-10	3.08589e-07	2.16171e-10	4.87732e-09	3.22353e-11		3.65728e-07	-1.09427e-07	3.66153e-07	-9.63179e-08	3.6102e-07	-8.55588e-08	3.643e-07	-9.71012e-08	2.84879e-09	1.19534e-08			8.71793e-07	-9.33698e-12	8.71532e-07	-7.45484e-12	8.715e-07	-8.98497e-12	8.71608e-07	-8.59226e-12	1.60724e-10	1.00064e-12			4.71841e-08	-1.90616e-11	4.86157e-08	-7.32726e-12	4.6695e-08	-2.29688e-11	4.74983e-08	-1.64526e-11	9.98147e-10	8.14063e-12
3.10731e-07	2.54319e-10	3.01337e-07	2.05396e-10	3.03694e-07	1.89316e-10	3.05254e-07	2.16344e-10	4.88743e-09	3.38561e-11		3.69024e-07	-1.09399e-07	3.6945e-07	-9.63797e-08	3.64316e-07	-8.54227e-08	3.67597e-07	-9.70671e-08	2.84911e-09	1.20029e-08			8.70817e-07	-9.37802e-12	8.70555e-07	-1.00074e-11	8.70523e-07	-6.51799e-12	8.70631e-07	-8.63448e-12	1.61299e-10	1.85974e-12			4.76717e-08	-1.9309e-11	4.91037e-08	-1.28081e-11	4.71828e-08	-2.41291e-11	4.79861e-08	-1.87487e-11	9.98291e-10	5.68126e-12
3.07411e-07	2.47223e-10	2.98008e-07	2.02853e-10	3.00333e-07	2.03031e-10	3.01917e-07	2.17702e-10	4.89762e-09	2.55658e-11		3.72323e-07	-1.09345e-07	3.72749e-07	-9.63722e-08	3.67614e-07	-8.51925e-08	3.70895e-07	-9.69699e-08	2.84969e-09	1.20873e-08			8.6984e-07	-8.84266e-12	8.69578e-07	-5.72375e-12	8.69546e-07	-6.26266e-12	8.69654e-07	-6.94302e-12	1.61299e-10	1.66705e-12			4.81594e-08	-1.78868e-11	4.95917e-08	-1.84925e-11	4.76706e-08	-2.10892e-11	4.84739e-08	-1.91562e-11	9.98418e-10	1.70123e-12
3.04089e-07	2.52375e-10	2.94678e-07	1.99921e-10	2.9697e-07	1.95297e-10	2.98579e-07	2.15864e-10	4.90748e-09	3.17036e-11		3.75624e-07	-1.09269e-07	3.7605e-07	-9.63896e-08	3.70915e-07	-8.5005e-08	3.74196e-07	-9.68879e-08	2.84969e-09	1.21397e-08			8.68863e-07	-5.86591e-12	8.68601e-07	-6.02436e-12	8.68568e-07	-5.58929e-12	8.68677e-07	-5.82652e-12	1.61636e-10	2.20193e-13			4.86471e-08	-2.24707e-11	5.00798e-08	-1.54942e-11	4.81584e-08	-2.12886e-11	4.89618e-08	-1.97511e-11	9.98602e-10	3.73372e-12
3.00766e-07	2.51426e-10	2.91345e-07	1.76695e-10	2.93605e-07	1.76637e-10	2.95239e-07	2.01586e-10	4.91838e-09	4.31627e-11		3.78927e-07	-1.09248e-07	3.79353e-07	-9.63802e-08	3.74219e-07	-8.4757e-08	3.775e-07	-9.67951e-08	2.84911e-09	1.22508e-08			8.67886e-07	-6.88253e-12	8.67624e-07	-3.9741e-12	8.67591e-07	-4.93601e-12	8.677e-07	-5.26421e-12	1.61636e-10	1.48173e-12			4.91348e-08	-2.34334e-11	5.05678e-08	-1.46881e-11	4.86463e-08	-1.47159e-11	4.94496e-08	-1.76125e-11	9.98689e-10	5.0411e-12
2.97441e-07	2.62506e-10	2.88011e-07	1.80695e-10	2.90236e-07	1.70845e-10	2.91896e-07	2.04682e-10	4.92929e-09	5.03187e-11		3.82233e-07	-1.09189e-07	3.82659e-07	-9.63166e-08	3.77525e-07	-8.44622e-08	3.80806e-07	-9.66559e-08	2.84911e-09	1.23669e-08			8.66909e-07	-7.17589e-12	8.66647e-07	-6.6815e-12	8.66614e-07	-6.52465e-12	8.66723e-07	-6.79401e-12	1.61636e-10	3.39886e-13			4.96226e-08	-2.06734e-11	5.10558e-08	-1.38525e-11	4.91341e-08	-2.12047e-11	4.99375e-08	-1.85769e-11	9.98801e-10	4.10004e-12
2.94114e-07	2.75792e-10	2.84675e-07	2.10707e-10	2.86866e-07	1.76545e-10	2.88552e-07	2.21015e-10	4.94012e-09	5.042e-11		3.8554e-07	-1.09178e-07	3.85967e-07	-9.62483e-08	3.80833e-07	-8.39775e-08	3.84113e-07	-9.64679e-08	2.84886e-09	1.26017e-08			8.65933e-07	-5.96699e-12	8.6567e-07	-1.19048e-11	8.65637e-07	-5.03292e-12	8.65747e-07	-7.63489e-12	1.62211e-10	3.72722e-12			5.01103e-08	-2.34867e-11	5.15439e-08	-1.01726e-11	4.96219e-08	-2.27202e-11	5.04253e-08	-1.87932e-11	9.98985e-10	7.47546e-12
2.90786e-07	2.44613e-10	2.81337e-07	2.24809e-10	2.83493e-07	1.67436e-10	2.85205e-07	2.12286e-10	4.95176e-09	4.00836e-11		3.88851e-07	-1.0912e-07	3.89278e-07	-9.61489e-08	3.84144e-07	-8.34012e-08	3.87424e-07	-9.62234e-08	2.84886e-09	1.28596e-08			8.64956e-07	-9.92434e-12	8.64693e-07	-4.42848e-12	8.6466e-07	-8.77598e-12	8.64769e-07	-7.7096e-12	1.62211e-10	2.89896e-12			5.0598e-08	-2.28819e-11	5.20319e-08	-1.2116e-11	5.01097e-08	-2.35171e-11	5.09132e-08	-1.9505e-11	9.99113e-10	6.40694e-12
2.87456e-07	2.24996e-10	2.77997e-07	2.166e-10	2.80117e-07	1.87726e-10	2.81857e-07	2.09774e-10	4.96367e-09	1.95502e-11		3.92163e-07	-1.09081e-07	3.92591e-07	-9.60737e-08	3.87457e-07	-8.27467e-08	3.90737e-07	-9.59671e-08	2.84861e-09	1.31675e-08			8.63979e-07	-1.26196e-11	8.63716e-07	-7.48595e-12	8.63683e-07	-8.17592e-12	8.63793e-07	-9.42716e-12	1.62211e-10	2.78618e-12			5.10857e-08	-2.15356e-11	5.25199e-08	-1.6608e-11	5.05976e-08	-2.07247e-11	5.14011e-08	-1.96228e-11	9.992e-10	2.64216e-12
2.84124e-07	2.21263e-10	2.74655e-07	1.80018e-10	2.76738e-07	1.94699e-10	2.78506e-07	1.9866e-10	4.97584e-09	2.09059e-11		3.95478e-07	-1.09012e-07	3.95906e-07	-9.59279e-08	3.90773e-07	-8.19936e-08	3.94052e-07	-9.56445e-08	2.84804e-09	1.35114e-08			8.63002e-07	-8.45138e-12	8.62739e-07	-7.17915e-12	8.62705e-07	-2.01407e-12	8.62815e-07	-5.88153e-12	1.62549e-10	3.40919e-12			5.15735e-08	-2.07001e-11	5.3008e-08	-8.76816e-12	5.10854e-08	-1.63292e-11	5.1889e-08	-1.52658e-11	9.99368e-10	6.03663e-12
2.8079e-07	2.50067e-10	2.71311e-07	2.12098e-10	2.73357e-07	1.97835e-10	2.75153e-07	2.2e-10	4.9881e-09	2.69977e-11		3.98796e-07	-1.09012e-07	3.99224e-07	-9.58396e-08	3.94091e-07	-8.1305e-08	3.9737e-07	-9.53855e-08	2.84804e-09	1.38591e-08			8.62025e-07	-5.77503e-12	8.61762e-07	-9.98144e-12	8.61728e-07	-4.30269e-12	8.61838e-07	-6.68639e-12	1.62549e-10	2.94703e-12			5.20612e-08	-2.31605e-11	5.3496e-08	-1.61619e-11	5.15733e-08	-2.0192e-11	5.23768e-08	-1.98381e-11	9.99456e-10	3.51269e-12
2.77455e-07	2.26951e-10	2.67966e-07	2.24371e-10	2.69974e-07	1.85962e-10	2.71798e-07	2.12428e-10	5.00064e-09	2.29565e-11		4.02115e-07	-1.08922e-07	4.02544e-07	-9.56353e-08	3.97412e-07	-8.03602e-08	4.0069e-07	-9.49725e-08	2.84721e-09	1.42924e-08			8.61048e-07	-4.15254e-12	8.60785e-07	-5.48572e-12	8.60751e-07	-6.09688e-12	8.60861e-07	-5.24505e-12	1.62549e-10	9.94262e-13			5.2549e-08	-2.06112e-11	5.39841e-08	-1.1457e-11	5.20611e-08	-1.55381e-11	5.28647e-08	-1.58688e-11	9.99624e-10	4.58605e-12
2.74118e-07	2.46083e-10	2.64618e-07	2.11488e-10	2.66587e-07	1.98823e-10	2.68441e-07	2.18798e-10	5.01403e-09	2.44633e-11		4.05437e-07	-1.08832e-07	4.05866e-07	-9.55153e-08	4.00735e-07	-7.9322e-08	4.04013e-07	-9.45564e-08	2.84664e-09	1.47783e-08			8.60071e-07	-7.13807e-12	8.59808e-07	-5.56554e-12	8.59774e-07	-8.72933e-12	8.59884e-07	-7.14431e-12	1.62549e-10	1.5819e-12			5.30367e-08	-2.19356e-11	5.44722e-08	-1.19503e-11	5.2549e-08	-1.75559e-11	5.33526e-08	-1.71473e-11	9.99767e-10	5.00518e-12
2.70779e-07	2.35747e-10	2.61269e-07	2.05276e-10	2.63198e-07	1.94189e-10	2.65082e-07	2.11737e-10	5.02714e-09	2.15193e-11		4.08762e-07	-1.08772e-07	4.09191e-07	-9.53989e-08	4.04061e-07	-7.82003e-08	4.07338e-07	-9.41237e-08	2.84606e-09	1.53257e-08			8.59094e-07	-5.58439e-12	8.58831e-07	-6.2926e-12	8.58797e-07	-6.96131e-12	8.58907e-07	-6.27944e-12	1.62549e-10	6.88554e-13			5.35245e-08	-2.19047e-11	5.49602e-08	-1.06568e-11	5.30369e-08	-2.03291e-11	5.38405e-08	-1.76302e-11	9.99839e-10	6.09031e-12
2.67439e-07	2.41883e-10	2.57917e-07	1.83489e-10	2.59806e-07	1.90085e-10	2.61721e-07	2.05152e-10	5.04149e-09	3.19802e-11		4.12088e-07	-1.08642e-07	4.12519e-07	-9.52375e-08	4.07389e-07	-7.69813e-08	4.10665e-07	-9.36203e-08	2.84556e-09	1.58922e-08			8.58117e-07	-5.31367e-12	8.57854e-07	-6.70038e-12	8.5782e-07	-7.74371e-12	8.5793e-07	-6.58592e-12	1.62549e-10	1.21906e-12			5.40123e-08	-2.08601e-11	5.54483e-08	-1.19059e-11	5.35248e-08	-2.51113e-11	5.43285e-08	-1.92924e-11	9.99967e-10	6.74083e-12
2.64096e-07	2.55977e-10	2.54564e-07	1.85521e-10	2.56411e-07	2.19679e-10	2.58357e-07	2.20392e-10	5.05519e-09	3.52334e-11		4.15418e-07	-1.08549e-07	4.15849e-07	-9.50918e-08	4.1072e-07	-7.58179e-08	4.13996e-07	-9.31529e-08	2.84498e-09	1.64515e-08			8.57141e-07	-6.76801e-12	8.56877e-07	-5.76501e-12	8.56842e-07	-7.08488e-12	8.56953e-07	-6.5393e-12	1.63464e-10	6.89018e-13			5.45001e-08	-2.23223e-11	5.59364e-08	-1.17014e-11	5.40126e-08	-1.8987e-11	5.48164e-08	-1.76702e-11	1.00014e-09	5.43151e-12
2.60752e-07	2.62474e-10	2.51209e-07	2.04885e-10	2.53013e-07	2.17196e-10	2.54991e-07	2.28185e-10	5.06977e-09	3.03264e-11		4.18749e-07	-1.08419e-07	4.19181e-07	-9.49558e-08	4.14054e-07	-7.47125e-08	4.17328e-07	-9.26958e-08	2.84358e-09	1.69665e-08			8.56164e-07	-6.12526e-12	8.559e-07	-3.4482e-12	8.55865e-07	-7.28049e-12	8.55976e-07	-5.61798e-12	1.63464e-10	1.96586e-12			5.49879e-08	-2.24353e-11	5.64245e-08	-1.24255e-11	5.45005e-08	-1.68536e-11	5.53043e-08	-1.72381e-11	1.00026e-09	5.01597e-12
2.57407e-07	2.40536e-10	2.47851e-07	1.9851e-10	2.49612e-07	2.36255e-10	2.51623e-07	2.251e-10	5.08561e-09	2.31272e-11		4.22083e-07	-1.08246e-07	4.22516e-07	-9.47248e-08	4.1739e-07	-7.36097e-08	4.20663e-07	-9.21935e-08	2.84276e-09	1.74563e-08			8.55187e-07	-5.7781e-12	8.54923e-07	-7.17026e-12	8.54888e-07	-5.80648e-12	8.54999e-07	-6.25161e-12	1.63464e-10	7.95698e-13			5.54757e-08	-2.28557e-11	5.69126e-08	-8.09706e-12	5.49884e-08	-2.37558e-11	5.57922e-08	-1.82362e-11	1.00039e-09	8.79227e-12
2.54059e-07	2.2885e-10	2.44492e-07	2.22298e-10	2.46208e-07	2.28234e-10	2.48253e-07	2.26461e-10	5.10082e-09	3.61811e-12		4.25419e-07	-1.08116e-07	4.25853e-07	-9.45426e-08	4.20729e-07	-7.2525e-08	4.24e-07	-9.17279e-08	2.84136e-09	1.79617e-08			8.5421e-07	-1.03942e-11	8.53946e-07	-5.3904e-12	8.53911e-07	-9.30267e-12	8.54022e-07	-8.36243e-12	1.63464e-10	2.63107e-12			5.59635e-08	-1.87046e-11	5.74007e-08	-1.5608e-11	5.54763e-08	-2.23203e-11	5.62802e-08	-1.88776e-11	1.00052e-09	3.35949e-12
2.5071e-07	2.38807e-10	2.4113e-07	1.87477e-10	2.42801e-07	2.44551e-10	2.4488e-07	2.23612e-10	5.11731e-09	3.14251e-11		4.28758e-07	-1.07956e-07	4.29193e-07	-9.43158e-08	4.24071e-07	-7.15079e-08	4.27341e-07	-9.12599e-08	2.83996e-09	1.84152e-08			8.53233e-07	-7.16478e-12	8.5297e-07	-8.79942e-12	8.52934e-07	-4.87111e-12	8.53045e-07	-6.9451e-12	1.63231e-10	1.97335e-12			5.64513e-08	-1.5564e-11	5.78888e-08	-1.78863e-11	5.59642e-08	-1.97852e-11	5.67681e-08	-1.77452e-11	1.00065e-09	2.11414e-12
2.47359e-07	2.34396e-10	2.37767e-07	2.25908e-10	2.39391e-07	2.3337e-10	2.41506e-07	2.31225e-10	5.13376e-09	4.63286e-12		4.32099e-07	-1.07836e-07	4.32535e-07	-9.41142e-08	4.27415e-07	-7.04699e-08	4.30683e-07	-9.08067e-08	2.83855e-09	1.89013e-08			8.52256e-07	-4.02035e-12	8.51993e-07	-4.26889e-12	8.51957e-07	-2.73383e-12	8.52068e-07	-3.67436e-12	1.63231e-10	8.23945e-13			5.69391e-08	-1.99446e-11	5.83769e-08	-1.50836e-11	5.64522e-08	-2.44447e-11	5.7256e-08	-1.98243e-11	1.00073e-09	4.68171e-12
2.44006e-07	2.61874e-10	2.34401e-07	2.26908e-10	2.35977e-07	2.19452e-10	2.38128e-07	2.36078e-10	5.15113e-09	2.26489e-11		4.35443e-07	-1.07699e-07	4.3588e-07	-9.3872e-08	4.30762e-07	-6.9489e-08	4.34028e-07	-9.03533e-08	2.83715e-09	1.93465e-08			8.51279e-07	-8.74739e-12	8.51016e-07	-4.94152e-12	8.50979e-07	-3.18657e-12	8.51091e-07	-5.62516e-12	1.63574e-10	2.84275e-12			5.74269e-08	-2.05446e-11	5.8865e-08	-1.03281e-11	5.69401e-08	-2.36669e-11	5.7744e-08	-1.81799e-11	1.00086e-09	6.97674e-12
2.40651e-07	2.40244e-10	2.31034e-07	2.02913e-10	2.32561e-07	2.07853e-10	2.34749e-07	2.17003e-10	5.16828e-09	2.0278e-11		4.38789e-07	-1.0748e-07	4.39227e-07	-9.35638e-08	4.34112e-07	-6.85203e-08	4.37376e-07	-8.98547e-08	2.83518e-09	1.97429e-08			8.50302e-07	-7.5825e-12	8.50039e-07	-5.88916e-12	8.50002e-07	-6.10127e-12	8.50114e-07	-6.52431e-12	1.63574e-10	9.22536e-13			5.79147e-08	-1.43846e-11	5.93531e-08	-1.32347e-11	5.7428e-08	-2.42847e-11	5.8232e-08	-1.73013e-11	1.00099e-09	6.07504e-12
2.37295e-07	2.42457e-10	2.27664e-07	2.27148e-10	2.2914e-07	2.5262e-10	2.31366e-07	2.40742e-10	5.18714e-09	1.28223e-11		4.42138e-07	-1.07253e-07	4.42577e-07	-9.31506e-08	4.37464e-07	-6.74895e-08	4.40726e-07	-8.92977e-08	2.83378e-09	2.01598e-08			8.49325e-07	-5.11452e-12	8.49062e-07	-3.51749e-12	8.49025e-07	-5.61156e-12	8.49137e-07	-4.74786e-12	1.63574e-10	1.09413e-12			5.84026e-08	-2.23026e-11	5.98413e-08	-1.45258e-11	5.79159e-08	-2.29202e-11	5.87199e-08	-1.99162e-11	1.00116e-09	4.67843e-12
2.33937e-07	2.65627e-10	2.24292e-07	2.16987e-10	2.25717e-07	2.20647e-10	2.27982e-07	2.3442e-10	5.20617e-09	2.70877e-11		4.45489e-07	-1.06912e-07	4.45929e-07	-9.26266e-08	4.4082e-07	-6.65206e-08	4.44079e-07	-8.86864e-08	2.83123e-09	2.04819e-08			8.48348e-07	-7.66349e-12	8.48085e-07	-6.23262e-12	8.48048e-07	-6.33624e-12	8.4816e-07	-6.74411e-12	1.63574e-10	7.97885e-13			5.88904e-08	-1.82823e-11	6.03294e-08	-1.64525e-11	5.84039e-08	-2.01914e-11	5.92079e-08	-1.83087e-11	1.00125e-09	1.86959e-12
2.30577e-07	2.4596e-10	2.20918e-07	2.19772e-10	2.2229e-07	2.01278e-10	2.24595e-07	2.22337e-10	5.22579e-09	2.24511e-11		4.48842e-07	-1.06603e-07	4.49284e-07	-9.18924e-08	4.44178e-07	-6.55508e-08	4.47435e-07	-8.80154e-08	2.829e-09	2.07989e-08			8.47371e-07	-8.27138e-12	8.47108e-07	-5.72513e-12	8.4707e-07	-9.33959e-12	8.47183e-07	-7.7787e-12	1.63918e-10	1.85691e-12			5.93783e-08	-1.90735e-11	6.08175e-08	-1.41147e-11	5.88918e-08	-1.9067e-11	5.96959e-08	-1.74184e-11	1.00136e-09	2.86109e-12
2.27215e-07	2.74039e-10	2.17542e-07	2.10691e-10	2.18859e-07	2.15356e-10	2.21205e-07	2.33362e-10	5.24602e-09	3.53045e-11		4.52198e-07	-1.06138e-07	4.52641e-07	-9.07575e-08	4.47538e-07	-6.45916e-08	4.50792e-07	-8.71624e-08	2.82703e-09	2.10052e-08			8.46394e-07	-1.03299e-11	8.46131e-07	-1.98376e-12	8.46093e-07	-9.60709e-12	8.46206e-07	-7.30693e-12	1.63918e-10	4.62413e-12			5.98661e-08	-2.29747e-11	6.13056e-08	-1.51581e-11	5.93798e-08	-2.00417e-11	6.01838e-08	-1.93915e-11	1.00145e-09	3.94866e-12
2.23851e-07	2.37185e-10	2.14164e-07	2.38859e-10	2.15425e-07	2.06523e-10	2.17813e-07	2.27522e-10	5.26665e-09	1.82052e-11		4.55556e-07	-1.05366e-07	4.56001e-07	-8.93093e-08	4.50902e-07	-6.35712e-08	4.54153e-07	-8.60822e-08	2.82423e-09	2.10835e-08			8.45417e-07	-9.86451e-12	8.45154e-07	-6.48536e-12	8.45116e-07	-7.67277e-12	8.45229e-07	-8.00755e-12	1.63918e-10	1.71427e-12			6.0354e-08	-2.23045e-11	6.17938e-08	-1.18748e-11	5.98677e-08	-2.50047e-11	6.06718e-08	-1.9728e-11	1.00161e-09	6.93378e-12
2.20486e-07	2.48573e-10	2.10783e-07	2.1678e-10	2.11987e-07	1.98967e-10	2.14419e-07	2.2144e-10	5.28884e-09	2.51292e-11		4.58917e-07	-1.04408e-07	4.59363e-07	-8.73329e-08	4.54268e-07	-6.25611e-08	4.57516e-07	-8.47673e-08	2.82168e-09	2.10411e-08			8.4444e-07	-1.11247e-11	8.44178e-07	-6.47208e-12	8.44139e-07	-6.94269e-12	8.44252e-07	-8.17981e-12	1.6369e-10	2.56117e-12			6.08419e-08	-2.52556e-11	6.22819e-08	-1.32214e-11	6.03557e-08	-1.7747e-11	6.11598e-08	-1.87413e-11	1.00168e-09	6.07841e-12
2.17119e-07	2.60013e-10	2.07401e-07	2.19816e-10	2.08545e-07	2.13319e-10	2.11022e-07	2.31049e-10	5.31134e-09	2.52928e-11		4.6228e-07	-1.0306e-07	4.62728e-07	-8.49538e-08	4.57637e-07	-6.16565e-08	4.60882e-07	-8.32234e-08	2.81888e-09	2.07559e-08			8.43462e-07	-9.86007e-12	8.43201e-07	-8.11927e-12	8.43162e-07	-7.18517e-12	8.43275e-07	-8.38817e-12	1.63117e-10	1.35757e-12			6.13298e-08	-2.36911e-11	6.27701e-08	-1.33363e-11	6.08436e-08	-2.2425e-11	6.16478e-08	-1.98175e-11	1.00185e-09	5.64844e-12
2.13749e-07	2.45095e-10	2.04016e-07	2.23e-10	2.05099e-07	1.96939e-10	2.07621e-07	2.21678e-10	5.33427e-09	2.41052e-11		4.65646e-07	-1.01293e-07	4.66096e-07	-8.25359e-08	4.61009e-07	-6.06964e-08	4.6425e-07	-8.15084e-08	2.81608e-09	2.03178e-08			8.42485e-07	-9.39135e-12	8.42224e-07	-5.39045e-12	8.42184e-07	-8.78106e-12	8.42298e-07	-7.85429e-12	1.63464e-10	2.15545e-12			6.18176e-08	-1.8869e-11	6.32583e-08	-5.74597e-12	6.13316e-08	-1.36626e-11	6.21358e-08	-1.27592e-11	1.002e-09	6.60799e-12
2.10379e-07	2.50869e-10	2.00628e-07	1.93884e-10	2.01649e-07	1.87961e-10	2.04219e-07	2.10905e-10	5.35937e-09	3.47366e-11		4.69014e-07	-9.9198e-08	4.69466e-07	-8.05356e-08	4.64384e-07	-5.97501e-08	4.67621e-07	-7.98279e-08	2.81271e-09	1.97335e-08			8.41508e-07	-8.91359e-12	8.41247e-07	-6.40114e-12	8.41207e-07	-5.86493e-12	8.41321e-07	-7.05989e-12	1.63464e-10	1.62759e-12			6.23055e-08	-1.58113e-11	6.37464e-08	-1.75236e-11	6.18196e-08	-2.2218e-11	6.26238e-08	-1.85176e-11	1.00207e-09	3.31701e-12
2.07006e-07	2.12457e-10	1.97239e-07	2.12887e-10	1.98195e-07	2.10168e-10	2.00813e-07	2.11837e-10	5.38427e-09	1.46158e-12		4.72385e-07	-9.71247e-08	4.72839e-07	-7.90499e-08	4.67762e-07	-5.87183e-08	4.70995e-07	-7.82976e-08	2.80933e-09	1.92142e-08			8.40531e-07	-8.72301e-12	8.4027e-07	-6.97258e-12	8.4023e-07	-4.89994e-12	8.40344e-07	-6.86518e-12	1.63464e-10	1.9138e-12			6.27934e-08	-1.72221e-11	6.42346e-08	-9.76806e-12	6.23076e-08	-2.75542e-11	6.31119e-08	-1.81814e-11	1.0022e-09	8.9318e-12
2.03631e-07	2.67639e-10	1.93847e-07	2.36907e-10	1.94737e-07	1.88607e-10	1.97405e-07	2.31051e-10	5.41021e-09	3.98401e-11		4.75758e-07	-9.51484e-08	4.76214e-07	-7.76246e-08	4.71142e-07	-5.77322e-08	4.74371e-07	-7.68351e-08	2.80596e-09	1.87206e-08			8.39554e-07	-8.64028e-12	8.39293e-07	-5.59876e-12	8.39253e-07	-7.89224e-12	8.39367e-07	-7.37709e-12	1.63464e-10	1.58485e-12			6.32813e-08	-1.9109e-11	6.47228e-08	-1.54881e-11	6.27956e-08	-2.52091e-11	6.35999e-08	-1.99354e-11	1.00232e-09	4.91291e-12
2.00255e-07	2.81681e-10	1.90453e-07	2.28431e-10	1.91275e-07	2.0949e-10	1.93994e-07	2.39867e-10	5.43745e-09	3.74296e-11		4.79133e-07	-9.3377e-08	4.79592e-07	-7.62998e-08	4.74526e-07	-5.67028e-08	4.7775e-07	-7.54599e-08	2.80177e-09	1.83515e-08			8.38577e-07	-8.93353e-12	8.38317e-07	-3.58155e-12	8.38275e-07	-7.1427e-12	8.3839e-07	-6.55259e-12	1.63589e-10	2.72435e-12			6.37692e-08	-1.84113e-11	6.52109e-08	-1.18792e-11	6.32836e-08	-2.37113e-11	6.40879e-08	-1.80006e-11	1.0024e-09	5.92673e-12
1.96876e-07	2.59312e-10	1.87056e-07	2.23518e-10	1.87808e-07	2.15459e-10	1.9058e-07	2.32763e-10	5.46544e-09	2.33425e-11		4.82511e-07	-9.16034e-08	4.82972e-07	-7.5129e-08	4.77912e-07	-5.5674e-08	4.81132e-07	-7.41355e-08	2.79782e-09	1.79853e-08			8.376e-07	-1.12409e-11	8.3734e-07	-5.14438e-12	8.37298e-07	-5.69566e-12	8.37413e-07	-7.36032e-12	1.63589e-10	3.37197e-12			6.42572e-08	-2.18428e-11	6.56991e-08	-1.40659e-11	6.37716e-08	-2.04971e-11	6.45759e-08	-1.88019e-11	1.00251e-09	4.15635e-12
1.93496e-07	2.74848e-10	1.83657e-07	1.9541e-10	1.84337e-07	2.09602e-10	1.87163e-07	2.2662e-10	5.49478e-09	4.23652e-11		4.85892e-07	-8.98761e-08	4.86355e-07	-7.39526e-08	4.81301e-07	-5.46512e-08	4.84516e-07	-7.28266e-08	2.79388e-09	1.76394e-08			8.36623e-07	-8.26027e-12	8.36363e-07	-4.91163e-12	8.36321e-07	-6.66266e-12	8.36435e-07	-6.61152e-12	1.63589e-10	1.67491e-12			6.47451e-08	-2.1949e-11	6.61873e-08	-4.50153e-12	6.42596e-08	-2.13203e-11	6.5064e-08	-1.59236e-11	1.00264e-09	9.89681e-12
1.90114e-07	2.78693e-10	1.80256e-07	2.15975e-10	1.80862e-07	2.24125e-10	1.83744e-07	2.39598e-10	5.5249e-09	3.41019e-11		4.89275e-07	-8.82307e-08	4.89741e-07	-7.28281e-08	4.84693e-07	-5.35792e-08	4.87903e-07	-7.1546e-08	2.78969e-09	1.73613e-08			8.35646e-07	-8.50132e-12	8.35386e-07	-1.81714e-12	8.35344e-07	-6.47588e-12	8.35458e-07	-5.59811e-12	1.63589e-10	3.42745e-12			6.5233e-08	-1.60779e-11	6.66755e-08	-1.05726e-11	6.47476e-08	-2.33069e-11	6.5552e-08	-1.66525e-11	1.00276e-09	6.38656e-12
1.8673e-07	2.71243e-10	1.76852e-07	2.22304e-10	1.77382e-07	2.29996e-10	1.80321e-07	2.41181e-10	5.55639e-09	2.6317e-11		4.9266e-07	-8.66359e-08	4.93129e-07	-7.14536e-08	4.88088e-07	-5.25769e-08	4.91292e-07	-7.02221e-08	2.78492e-09	1.70629e-08			8.34668e-07	-7.02476e-12	8.34409e-07	-4.87841e-12	8.34366e-07	-5.62917e-12	8.34481e-07	-5.84412e-12	1.63368e-10	1.0892e-12			6.57209e-08	-2.18601e-11	6.71637e-08	-7.5015e-12	6.52356e-08	-2.4258e-11	6.60401e-08	-1.78732e-11	1.00289e-09	9.06182e-12
1.83344e-07	2.83236e-10	1.73445e-07	1.89426e-10	1.73897e-07	2.42801e-10	1.76895e-07	2.38488e-10	5.58928e-09	4.70535e-11		4.96048e-07	-8.51278e-08	4.9652e-07	-7.00188e-08	4.91485e-07	-5.15377e-08	4.94684e-07	-6.88948e-08	2.78074e-09	1.68232e-08			8.33691e-07	-4.10155e-12	8.33432e-07	-8.87035e-12	8.33389e-07	-1.81163e-12	8.33504e-07	-4.92784e-12	1.63368e-10	3.60117e-12			6.62089e-08	-1.91853e-11	6.76519e-08	-1.08558e-11	6.57236e-08	-2.19607e-11	6.65281e-08	-1.73339e-11	1.003e-09	5.77931e-12
1.79956e-07	2.8102e-10	1.70037e-07	2.14254e-10	1.70407e-07	2.06641e-10	1.73467e-07	2.33972e-10	5.62297e-09	4.09225e-11		4.99439e-07	-8.3736e-08	4.99913e-07	-6.85297e-08	4.94886e-07	-5.04532e-08	4.98079e-07	-6.7573e-08	2.77564e-09	1.6662e-08			8.32714e-07	-8.06688e-12	8.32456e-07	-8.75038e-12	8.32412e-07	-4.29486e-12	8.32527e-07	-7.03737e-12	1.63148e-10	2.39955e-12			6.66968e-08	-1.82957e-11	6.81401e-08	-9.78144e-12	6.62116e-08	-2.14847e-11	6.70162e-08	-1.65206e-11	1.00313e-09	6.05019e-12
1.76566e-07	2.86718e-10	1.66625e-07	2.12317e-10	1.66912e-07	2.38147e-10	1.70034e-07	2.45727e-10	5.65841e-09	3.77753e-11		5.02832e-07	-8.24186e-08	5.03309e-07	-6.71829e-08	4.98289e-07	-4.93751e-08	5.01477e-07	-6.63255e-08	2.77088e-09	1.65384e-08			8.31737e-07	-7.71141e-12	8.31479e-07	-2.02798e-12	8.31435e-07	-9.23502e-13	8.3155e-07	-3.5543e-12	1.63148e-10	3.64227e-12			6.71848e-08	-2.11801e-11	6.86283e-08	-8.31039e-12	6.66997e-08	-2.13869e-11	6.75043e-08	-1.69591e-11	1.0032e-09	7.49074e-12
1.73174e-07	2.73971e-10	1.63211e-07	1.92099e-10	1.63412e-07	2.20041e-10	1.66599e-07	2.28704e-10	5.695e-09	4.16178e-11		5.06227e-07	-8.11523e-08	5.06707e-07	-6.58883e-08	5.01696e-07	-4.82723e-08	5.04877e-07	-6.51043e-08	2.76497e-09	1.6454e-08			8.3076e-07	-3.12407e-12	8.30502e-07	-4.45265e-12	8.30457e-07	-2.27809e-14	8.30573e-07	-2.53317e-12	1.63502e-10	2.27328e-12			6.76727e-08	-2.23779e-11	6.91165e-08	-8.42385e-12	6.71877e-08	-1.8525e-11	6.79923e-08	-1.64422e-11	1.00333e-09	7.2064e-12
1.69781e-07	2.80398e-10	1.59795e-07	2.22227e-10	1.59907e-07	2.49703e-10	1.63161e-07	2.50776e-10	5.73336e-09	2.91003e-11		5.09625e-07	-7.98701e-08	5.10108e-07	-6.46619e-08	5.05105e-07	-4.71536e-08	5.08279e-07	-6.38952e-08	2.75964e-09	1.63717e-08			8.29783e-07	-5.38048e-12	8.29525e-07	-4.29989e-12	8.2948e-07	-2.33325e-12	8.29596e-07	-4.00454e-12	1.63502e-10	1.54494e-12			6.81607e-08	-2.36734e-11	6.96047e-08	-8.36371e-12	6.76758e-08	-1.54803e-11	6.84804e-08	-1.58391e-11	1.0034e-09	7.66115e-12
1.66385e-07	2.47305e-10	1.56375e-07	2.10715e-10	1.56397e-07	2.10382e-10	1.59719e-07	2.22801e-10	5.77294e-09	2.1222e-11		5.13025e-07	-7.87256e-08	5.13512e-07	-6.34723e-08	5.08517e-07	-4.59842e-08	5.11685e-07	-6.27274e-08	2.75407e-09	1.63834e-08			8.28805e-07	-4.36032e-12	8.28549e-07	-6.19056e-12	8.28503e-07	-5.83377e-12	8.28619e-07	-5.46155e-12	1.62714e-10	9.70235e-13			6.86487e-08	-1.8389e-11	7.0093e-08	-1.0417e-11	6.81638e-08	-1.50226e-11	6.89685e-08	-1.46095e-11	1.00357e-09	4.00202e-12
1.62987e-07	2.55977e-10	1.52954e-07	2.12899e-10	1.52881e-07	2.32501e-10	1.56274e-07	2.33792e-10	5.81374e-09	2.1568e-11		5.16427e-07	-7.7534e-08	5.16918e-07	-6.23147e-08	5.11932e-07	-4.48726e-08	5.15092e-07	-6.15738e-08	2.74792e-09	1.63433e-08			8.27828e-07	-7.30221e-12	8.27572e-07	-2.05935e-12	8.27526e-07	-3.84265e-12	8.27642e-07	-4.4014e-12	1.62714e-10	2.66572e-12			6.91367e-08	-2.07241e-11	7.05812e-08	-8.31774e-12	6.86519e-08	-1.28829e-11	6.94566e-08	-1.39749e-11	1.00364e-09	6.27486e-12
1.59588e-07	2.68138e-10	1.49529e-07	2.19816e-10	1.4936e-07	2.50109e-10	1.52826e-07	2.46021e-10	5.85696e-09	2.4419e-11		5.19833e-07	-7.64246e-08	5.20327e-07	-6.11581e-08	5.1535e-07	-4.37672e-08	5.18503e-07	-6.045e-08	2.74201e-09	1.63402e-08			8.26851e-07	-9.32915e-12	8.26595e-07	-3.30469e-12	8.26548e-07	-1.93869e-12	8.26665e-07	-4.85751e-12	1.63072e-10	3.93232e-12			6.96247e-08	-1.85979e-11	7.10694e-08	-2.83042e-12	6.91399e-08	-1.97825e-11	6.99447e-08	-1.3737e-11	1.00376e-09	9.46388e-12
1.56186e-07	2.88953e-10	1.46102e-07	2.62854e-10	1.45833e-07	2.48487e-10	1.49374e-07	2.66765e-10	5.90119e-09	2.05145e-11		5.2324e-07	-7.52951e-08	5.23738e-07	-6.00256e-08	5.18771e-07	-4.25879e-08	5.21916e-07	-5.93029e-08	2.7353e-09	1.63656e-08			8.25874e-07	-7.1825e-12	8.25618e-07	-2.40476e-12	8.25571e-07	3.8833e-13	8.25688e-07	-3.06631e-12	1.63072e-10	3.82852e-12			7.01126e-08	-2.51178e-11	7.15577e-08	-6.72371e-12	6.9628e-08	-2.27336e-11	7.04328e-08	-1.81917e-11	1.0039e-09	1.00029e-11
1.52783e-07	2.88503e-10	1.42672e-07	2.41891e-10	1.42301e-07	2.21097e-10	1.45919e-07	2.50497e-10	5.94758e-09	3.45172e-11		5.2665e-07	-7.42182e-08	5.27152e-07	-5.89102e-08	5.22194e-07	-4.14048e-08	5.25332e-07	-5.81777e-08	2.72915e-09	1.6419e-08			8.24897e-07	-3.78237e-12	8.24641e-07	-2.57932e-12	8.24594e-07	-7.04087e-13	8.24711e-07	-2.35526e-12	1.63072e-10	1.55132e-12			7.06006e-08	-2.11398e-11	7.20459e-08	-6.84971e-12	7.01161e-08	-2.00859e-11	7.09209e-08	-1.60251e-11	1.00397e-09	7.96361e-12
1.49377e-07	2.87551e-10	1.39239e-07	2.39687e-10	1.38762e-07	2.55292e-10	1.42459e-07	2.60843e-10	5.99562e-09	2.44101e-11		5.30062e-07	-7.31911e-08	5.30568e-07	-5.77836e-08	5.2562e-07	-4.02275e-08	5.2875e-07	-5.70674e-08	2.72244e-09	1.64935e-08			8.23919e-07	-8.36029e-12	8.23665e-07	-4.68338e-12	8.23617e-07	-5.14374e-12	8.23734e-07	-6.06247e-12	1.62288e-10	2.00324e-12			7.10886e-08	-2.25045e-11	7.25341e-08	-1.26157e-12	7.06041e-08	-1.49337e-11	7.1409e-08	-1.28999e-11	1.00408e-09	1.07665e-11
1.4597e-07	3.10952e-10	1.35803e-07	2.12568e-10	1.35218e-07	2.53819e-10	1.38997e-07	2.59113e-10	6.04587e-09	4.94052e-11		5.33477e-07	-7.20999e-08	5.33987e-07	-5.66568e-08	5.2905e-07	-3.90048e-08	5.32171e-07	-5.59205e-08	2.71515e-09	1.65598e-08			8.22942e-07	-8.97786e-12	8.22688e-07	-7.68817e-12	8.22639e-07	-5.86049e-12	8.22756e-07	-7.50884e-12	1.62648e-10	1.5664e-12			7.15766e-08	-1.94201e-11	7.30224e-08	-8.58593e-12	7.10922e-08	-1.73826e-11	7.18971e-08	-1.51295e-11	1.00421e-09	5.75778e-12
1.4256e-07	2.81586e-10	1.32364e-07	2.57391e-10	1.31667e-07	2.51472e-10	1.3553e-07	2.63483e-10	6.09784e-09	1.59545e-11		5.36894e-07	-7.10566e-08	5.37409e-07	-5.55293e-08	5.32481e-07	-3.78463e-08	5.35595e-07	-5.48107e-08	2.70878e-09	1.66168e-08			8.21965e-07	-4.12149e-12	8.21711e-07	-4.05609e-12	8.21662e-07	-7.75704e-12	8.21779e-07	-5.31154e-12	1.62648e-10	2.11812e-12			7.20647e-08	-1.70231e-11	7.35107e-08	-6.24838e-12	7.15803e-08	-2.12134e-11	7.23852e-08	-1.48283e-11	1.00432e-09	7.72016e-12
1.39149e-07	2.78358e-10	1.28923e-07	2.37277e-10	1.2811e-07	2.2195e-10	1.32061e-07	2.45862e-10	6.15212e-09	2.91674e-11		5.40313e-07	-7.00646e-08	5.40832e-07	-5.44555e-08	5.35916e-07	-3.65946e-08	5.3902e-07	-5.37049e-08	2.70093e-09	1.67476e-08			8.20988e-07	-4.37809e-12	8.20734e-07	-3.47756e-12	8.20685e-07	-5.51603e-12	8.20802e-07	-4.45722e-12	1.62648e-10	1.02154e-12			7.25527e-08	-1.94246e-11	7.39989e-08	-2.78599e-12	7.20684e-08	-2.44624e-11	7.28733e-08	-1.55577e-11	1.0044e-09	1.13438e-11
1.35735e-07	2.82685e-10	1.25479e-07	2.60961e-10	1.24546e-07	2.17101e-10	1.28587e-07	2.53582e-10	6.20819e-09	3.34088e-11		5.43735e-07	-6.89843e-08	5.44259e-07	-5.33003e-08	5.39354e-07	-3.53341e-08	5.42449e-07	-5.25396e-08	2.69341e-09	1.6838e-08			8.2001e-07	-7.88074e-12	8.19758e-07	-5.65483e-12	8.19707e-07	-2.59921e-12	8.19825e-07	-5.37826e-12	1.62231e-10	2.6516e-12			7.30407e-08	-2.21934e-11	7.44872e-08	-9.75034e-12	7.25565e-08	-1.58581e-11	7.33615e-08	-1.5934e-11	1.00452e-09	6.22188e-12
1.32319e-07	2.57339e-10	1.22031e-07	2.18605e-10	1.20976e-07	2.46866e-10	1.25109e-07	2.40937e-10	6.26657e-09	2.00362e-11		5.47159e-07	-6.79686e-08	5.47688e-07	-5.22285e-08	5.42794e-07	-3.40628e-08	5.4588e-07	-5.142e-08	2.6859e-09	1.69674e-08			8.19033e-07	-5.747e-12	8.18781e-07	-2.82593e-12	8.1873e-07	-6.54015e-12	8.18848e-07	-5.03769e-12	1.62231e-10	1.95607e-12			7.35287e-08	-1.90735e-11	7.49754e-08	-1.1493e-13	7.30446e-08	-1.99514e-11	7.38496e-08	-1.30466e-11	1.0046e-09	1.12078e-11
1.28902e-07	2.9599e-10	1.18581e-07	2.35637e-10	1.17399e-07	2.5624e-10	1.21627e-07	2.62622e-10	6.32771e-09	3.06785e-11		5.50585e-07	-6.70069e-08	5.51119e-07	-5.10725e-08	5.46237e-07	-3.27383e-08	5.49314e-07	-5.02726e-08	2.67782e-09	1.71483e-08			8.18056e-07	-3.76243e-12	8.17804e-07	-5.55004e-12	8.17753e-07	-5.74046e-12	8.17871e-07	-5.01764e-12	1.62231e-10	1.09121e-12			7.40168e-08	-2.07816e-11	7.54637e-08	-5.89022e-12	7.35327e-08	-1.75125e-11	7.43377e-08	-1.47281e-11	1.00471e-09	7.82643e-12
1.25482e-07	2.78601e-10	1.15127e-07	2.18632e-10	1.13816e-07	2.48117e-10	1.18142e-07	2.4845e-10	6.39062e-09	2.99859e-11		5.54014e-07	-6.59575e-08	5.54552e-07	-4.99636e-08	5.49683e-07	-3.142e-08	5.5275e-07	-4.91137e-08	2.6694e-09	1.72844e-08			8.17079e-07	-4.01734e-12	8.16828e-07	-3.5349e-12	8.16776e-07	-5.49841e-12	8.16894e-07	-4.35021e-12	1.62026e-10	1.0232e-12			7.45048e-08	-2.30112e-11	7.5952e-08	-4.94596e-12	7.40208e-08	-1.79425e-11	7.48259e-08	-1.52999e-11	1.00484e-09	9.31804e-12
1.2206e-07	2.97907e-10	1.11671e-07	2.34069e-10	1.10225e-07	2.48149e-10	1.14652e-07	2.60042e-10	6.45613e-09	3.35395e-11		5.57445e-07	-6.49423e-08	5.57988e-07	-4.87795e-08	5.53131e-07	-2.99839e-08	5.56188e-07	-4.79019e-08	2.66132e-09	1.74957e-08			8.16101e-07	-2.7337e-12	8.15851e-07	-3.41221e-13	8.15798e-07	-5.45853e-12	8.15917e-07	-2.84448e-12	1.61822e-10	2.56045e-12			7.49929e-08	-1.74291e-11	7.64403e-08	-6.26594e-12	7.4509e-08	-1.30182e-11	7.5314e-08	-1.22377e-11	1.00491e-09	5.62235e-12
1.18636e-07	2.85156e-10	1.08211e-07	2.42624e-10	1.06627e-07	2.41996e-10	1.11158e-07	2.56592e-10	6.52439e-09	2.47391e-11		5.60878e-07	-6.39566e-08	5.61427e-07	-4.76192e-08	5.56582e-07	-2.85483e-08	5.59629e-07	-4.6708e-08	2.65302e-09	1.77217e-08			8.15124e-07	-8.63874e-12	8.14874e-07	-3.92374e-12	8.14821e-07	-2.90495e-12	8.1494e-07	-5.15581e-12	1.61822e-10	3.05902e-12			7.54809e-08	-1.65633e-11	7.69285e-08	-7.3007e-12	7.49971e-08	-2.06076e-11	7.58022e-08	-1.48239e-11	1.00498e-09	6.82185e-12
1.1521e-07	2.7127e-10	1.04748e-07	2.40118e-10	1.03022e-07	2.37789e-10	1.0766e-07	2.49726e-10	6.5952e-09	1.86942e-11		5.64314e-07	-6.29011e-08	5.64868e-07	-4.64083e-08	5.60036e-07	-2.6982e-08	5.63073e-07	-4.54305e-08	2.64438e-09	1.79795e-08			8.14147e-07	-7.05174e-12	8.13897e-07	-2.23412e-12	8.13844e-07	-3.00704e-12	8.13963e-07	-4.09763e-12	1.61822e-10	2.58736e-12			7.5969e-08	-2.31801e-11	7.74168e-08	-6.73259e-12	7.54852e-08	-2.04625e-11	7.62903e-08	-1.67917e-11	1.00509e-09	8.81681e-12
1.11782e-07	2.85707e-10	1.01282e-07	2.42992e-10	9.94088e-08	2.38486e-10	1.04158e-07	2.55728e-10	6.66902e-09	2.60599e-11		5.67751e-07	-6.18251e-08	5.68311e-07	-4.52109e-08	5.63492e-07	-2.53127e-08	5.66518e-07	-4.41162e-08	2.63551e-09	1.82808e-08			8.1317e-07	-6.88697e-12	8.12921e-07	-2.37015e-13	8.12867e-07	-5.08492e-12	8.12986e-07	-4.06963e-12	1.6162e-10	3.43927e-12			7.64571e-08	-1.73268e-11	7.79051e-08	-1.31592e-11	7.59733e-08	-2.00403e-11	7.67785e-08	-1.68421e-11	1.0052e-09	3.46606e-12
1.08352e-07	2.80518e-10	9.78126e-08	2.59662e-10	9.57883e-08	2.61242e-10	1.00651e-07	2.67141e-10	6.74566e-09	1.1612e-11		5.71191e-07	-6.081e-08	5.71756e-07	-4.40568e-08	5.66951e-07	-2.34711e-08	5.69966e-07	-4.27793e-08	2.6263e-09	1.87022e-08			8.12192e-07	-5.2475e-12	8.11944e-07	-5.64816e-12	8.11889e-07	-3.07797e-12	8.12008e-07	-4.65788e-12	1.6142e-10	1.38283e-12			7.69451e-08	-1.11776e-11	7.83934e-08	-7.66775e-12	7.64615e-08	-1.46339e-11	7.72667e-08	-1.11598e-11	1.00529e-09	3.48311e-12
1.04919e-07	2.93803e-10	9.43399e-08	2.63778e-10	9.216e-08	2.2929e-10	9.71396e-08	2.6229e-10	6.82473e-09	3.22822e-11		5.74633e-07	-5.97957e-08	5.75204e-07	-4.28764e-08	5.70412e-07	-2.14348e-08	5.73416e-07	-4.1369e-08	2.61745e-09	1.92248e-08			8.11215e-07	-7.23804e-12	8.10967e-07	-1.34752e-12	8.10912e-07	-5.00632e-12	8.11031e-07	-4.53063e-12	1.6142e-10	2.97393e-12			7.74332e-08	-1.93135e-11	7.88817e-08	-5.51931e-12	7.69496e-08	-1.66536e-11	7.77548e-08	-1.38288e-11	1.0054e-09	7.3181e-12
1.01485e-07	3.13837e-10	9.08639e-08	2.4197e-10	8.85238e-08	2.66701e-10	9.36242e-08	2.74169e-10	6.90744e-09	3.65109e-11		5.78078e-07	-5.87461e-08	5.78654e-07	-4.16367e-08	5.73876e-07	-1.89383e-08	5.76869e-07	-3.97737e-08	2.60825e-09	1.99692e-08			8.10238e-07	-6.08977e-12	8.09991e-07	-1.90519e-13	8.09935e-07	-3.87602e-12	8.10054e-07	-3.38544e-12	1.61221e-10	2.98007e-12			7.79213e-08	-1.74557e-11	7.937e-08	-6.14153e-12	7.74378e-08	-1.36893e-11	7.8243e-08	-1.24288e-11	1.00548e-09	5.76144e-12
9.80482e-08	2.85387e-10	8.73845e-08	2.34603e-10	8.48793e-08	2.47443e-10	9.0104e-08	2.55811e-10	6.99298e-09	2.64059e-11		5.81524e-07	-5.76641e-08	5.82106e-07	-4.03633e-08	5.77342e-07	-1.55102e-08	5.80324e-07	-3.78459e-08	2.59883e-09	2.11894e-08			8.0926e-07	-6.37573e-12	8.09014e-07	-2.98377e-12	8.08957e-07	-7.21808e-13	8.09077e-07	-3.36043e-12	1.61025e-10	2.84572e-12			7.84094e-08	-1.79694e-11	7.98583e-08	-8.40613e-12	7.79259e-08	-1.4289e-11	7.87312e-08	-1.35548e-11	1.00559e-09	4.82372e-12
9.46094e-08	2.87718e-10	8.39017e-08	2.35707e-10	8.12265e-08	2.36976e-10	8.65792e-08	2.53467e-10	7.08183e-09	2.9669e-11		5.84972e-07	-5.66733e-08	5.85561e-07	-3.91065e-08	5.80811e-07	-7.50527e-09	5.83781e-07	-3.44284e-08	2.58919e-09	2.49156e-08			8.08283e-07	-4.07145e-12	8.08037e-07	-2.23634e-12	8.0798e-07	-2.50167e-12	8.081e-07	-2.93649e-12	1.61025e-10	9.9182e-13			7.88975e-08	-2.20779e-11	8.03467e-08	-7.8704e-12	7.84141e-08	-1.64581e-11	7.92194e-08	-1.54688e-11	1.00572e-09	7.15523e-12
9.11685e-08	2.81315e-10	8.04153e-08	2.77341e-10	7.75653e-08	2.59521e-10	8.30497e-08	2.72726e-10	7.17404e-09	1.16069e-11		5.88423e-07	-5.55611e-08	5.89017e-07	-3.77527e-08	5.84282e-07	-1.59406e-10	5.87241e-07	-3.11577e-08	2.57944e-09	2.82835e-08			8.07306e-07	-1.95374e-12	8.07061e-07	-3.51712e-12	8.07003e-07	-3.94939e-12	8.07123e-07	-3.14008e-12	1.6083e-10	1.04989e-12			7.93856e-08	-1.5718e-11	8.0835e-08	-8.81259e-12	7.89022e-08	-1.41159e-11	7.97076e-08	-1.28822e-11	1.00583e-09	3.61424e-12
8.77254e-08	2.90232e-10	7.69255e-08	2.69755e-10	7.38953e-08	2.56648e-10	7.95154e-08	2.72212e-10	7.2697e-09	1.69262e-11		5.91875e-07	-5.45091e-08	5.92476e-07	-3.64549e-08	5.87756e-07	-1.56847e-10	5.90702e-07	-3.03736e-08	2.56923e-09	2.76817e-08			8.06328e-07	-6.31363e-12	8.06084e-07	-2.87692e-12	8.06025e-07	-2.77874e-12	8.06146e-07	-3.98976e-12	1.60637e-10	2.01313e-12			7.98737e-08	-1.80976e-11	8.13233e-08	-8.61396e-12	7.93904e-08	-1.09197e-11	8.01958e-08	-1.25438e-11	1.0059e-09	4.94601e-12
8.42801e-08	3.17905e-10	7.34321e-08	2.26004e-10	7.02164e-08	2.39072e-10	7.59762e-08	2.60994e-10	7.36894e-09	4.97179e-11		5.9533e-07	-5.34063e-08	5.95937e-07	-3.50967e-08	5.91231e-07	-1.33111e-10	5.94166e-07	-2.95454e-08	2.55984e-09	2.7067e-08			8.05351e-07	-4.63141e-12	8.05107e-07	-1.95483e-12	8.05048e-07	-1.85384e-12	8.05169e-07	-2.81336e-12	1.60637e-10	1.57529e-12			8.03618e-08	-1.92646e-11	8.18116e-08	-1.15504e-11	7.98786e-08	-1.39337e-11	8.0684e-08	-1.49162e-11	1.00597e-09	3.94984e-12
8.08327e-08	2.80765e-10	6.99351e-08	2.50952e-10	6.65285e-08	2.24289e-10	7.24321e-08	2.52002e-10	7.47187e-09	2.82526e-11		5.98786e-07	-5.23432e-08	5.994e-07	-3.36555e-08	5.94709e-07	-1.23233e-10	5.97632e-07	-2.87073e-08	2.54965e-09	2.64593e-08			8.04374e-07	-3.37454e-12	8.0413e-07	-8.81558e-13	8.04071e-07	8.27475e-14	8.04192e-07	-1.39112e-12	1.60637e-10	1.78408e-12			8.08499e-08	-2.27401e-11	8.23e-08	-4.70153e-12	8.03668e-08	-1.5067e-11	8.11722e-08	-1.41695e-11	1.0061e-09	9.05271e-12
7.7383e-08	2.96313e-10	6.64345e-08	2.47075e-10	6.28313e-08	2.47946e-10	6.88829e-08	2.63778e-10	7.57853e-09	2.81795e-11		6.02244e-07	-5.12734e-08	6.02865e-07	-3.21909e-08	5.98189e-07	-1.56026e-10	6.01099e-07	-2.78734e-08	2.53948e-09	2.58307e-08			8.03396e-07	-2.41812e-12	8.03154e-07	-6.4929e-13	8.03094e-07	-2.19582e-12	8.03215e-07	-1.75441e-12	1.59879e-10	9.63495e-13			8.1338e-08	-2.54023e-11	8.27883e-08	-9.11034e-12	8.08549e-08	-1.82803e-11	8.16604e-08	-1.75976e-11	1.00621e-09	8.1674e-12
7.39312e-08	2.84186e-10	6.29301e-08	2.59185e-10	5.91247e-08	2.22983e-10	6.53287e-08	2.55451e-10	7.68915e-09	3.07719e-11		6.05705e-07	-5.0167e-08	6.06332e-07	-3.06926e-08	6.01672e-07	-1.17128e-10	6.0457e-07	-2.69922e-08	2.52896e-09	2.52293e-08			8.02419e-07	-3.02472e-13	8.02177e-07	2.20114e-12	8.02116e-07	-5.5027e-12	8.02237e-07	-1.20134e-12	1.60257e-10	3.92979e-12			8.18262e-08	-2.13564e-11	8.32766e-08	-8.51669e-12	8.13431e-08	-1.51911e-11	8.21486e-08	-1.50214e-11	1.00627e-09	6.42154e-12
7.04771e-08	3.04023e-10	5.9422e-08	2.7537e-10	5.54085e-08	2.5548e-10	6.17692e-08	2.78291e-10	7.8037e-09	2.4403e-11		6.09167e-07	-4.89799e-08	6.09801e-07	-2.90512e-08	6.05156e-07	-1.0596e-10	6.08041e-07	-2.60457e-08	2.5188e-09	2.45752e-08			8.01442e-07	-3.75627e-13	8.012e-07	-5.94912e-13	8.01139e-07	-1.0942e-12	8.0126e-07	-6.88246e-13	1.60257e-10	3.68267e-13			8.23143e-08	-2.21045e-11	8.3765e-08	-6.97258e-12	8.18313e-08	-1.44448e-11	8.26369e-08	-1.45073e-11	1.0064e-09	7.56615e-12
6.70209e-08	2.99401e-10	5.591e-08	2.46899e-10	5.16824e-08	2.55887e-10	5.82044e-08	2.67396e-10	7.92248e-09	2.80794e-11		6.12631e-07	-4.78473e-08	6.13272e-07	-2.72945e-08	6.08642e-07	-1.02764e-10	6.11515e-07	-2.50815e-08	2.50865e-09	2.39491e-08			8.00464e-07	-5.60395e-13	8.00224e-07	4.79e-12	8.00162e-07	-3.71189e-12	8.00283e-07	1.72573e-13	1.59503e-10	4.29808e-12			8.28024e-08	-2.13979e-11	8.42533e-08	-4.3193e-12	8.23195e-08	-1.79381e-11	8.31251e-08	-1.45518e-11	1.00647e-09	9.02885e-12
6.35623e-08	3.21293e-10	5.23943e-08	2.55295e-10	4.79463e-08	2.69997e-10	5.46343e-08	2.82195e-10	8.04538e-09	3.46486e-11		6.16096e-07	-4.67026e-08	6.16744e-07	-2.5374e-08	6.12131e-07	-9.1101e-11	6.1499e-07	-2.40559e-08	2.49736e-09	2.33337e-08			7.99487e-07	-2.13771e-12	7.99247e-07	2.74502e-12	7.99184e-07	-2.69437e-13	7.99306e-07	1.12624e-13	1.59884e-10	2.46368e-12			8.32906e-08	-2.71135e-11	8.47417e-08	-4.47524e-12	8.28077e-08	-1.67431e-11	8.36133e-08	-1.61106e-11	1.00658e-09	1.13324e-11
6.01016e-08	3.08044e-10	4.88746e-08	2.58395e-10	4.42e-08	2.61151e-10	5.10587e-08	2.75863e-10	8.1727e-09	2.79033e-11		6.19564e-07	-4.55729e-08	6.20219e-07	-2.32833e-08	6.15621e-07	-9.33962e-11	6.18468e-07	-2.29832e-08	2.48723e-09	2.27412e-08			7.9851e-07	-1.16276e-13	7.9827e-07	-1.4397e-13	7.98207e-07	-1.08976e-12	7.98329e-07	-4.5e-13	1.59884e-10	5.5422e-13			8.37787e-08	-2.71356e-11	8.523e-08	-7.31927e-12	8.32959e-08	-1.62359e-11	8.41016e-08	-1.68969e-11	1.00665e-09	9.92469e-12
5.66386e-08	3.14985e-10	4.53509e-08	2.57742e-10	4.04432e-08	2.92103e-10	4.74776e-08	2.88277e-10	8.3045e-09	2.88127e-11		6.23033e-07	-4.44009e-08	6.23695e-07	-2.0706e-08	6.19113e-07	-7.21262e-11	6.21947e-07	-2.17263e-08	2.47654e-09	2.2182e-08			7.97532e-07	-2.89144e-12	7.97294e-07	-2.58213e-12	7.9723e-07	3.06611e-12	7.97352e-07	-8.02485e-13	1.59135e-10	3.35387e-12			8.42669e-08	-2.82022e-11	8.57184e-08	-1.0577e-11	8.37841e-08	-1.64225e-11	8.45898e-08	-1.84006e-11	1.00677e-09	8.97755e-12
5.31734e-08	3.08124e-10	4.18233e-08	2.76445e-10	3.66757e-08	2.55698e-10	4.38908e-08	2.80089e-10	8.44094e-09	2.64023e-11		6.26504e-07	-4.31895e-08	6.27173e-07	-1.72867e-08	6.22606e-07	-9.57387e-11	6.25428e-07	-2.01906e-08	2.46642e-09	2.16931e-08			7.96555e-07	-4.21681e-12	7.96317e-07	1.67273e-13	7.96252e-07	-1.48431e-12	7.96375e-07	-1.84462e-12	1.59519e-10	2.21414e-12			8.4755e-08	-2.33683e-11	8.62068e-08	-6.21299e-12	8.42723e-08	-2.04043e-11	8.5078e-08	-1.66618e-11	1.00689e-09	9.16954e-12
4.97059e-08	3.09056e-10	3.82916e-08	2.74584e-10	3.28974e-08	2.73945e-10	4.02983e-08	2.85862e-10	8.58205e-09	2.00894e-11		6.29976e-07	-4.19459e-08	6.30653e-07	-1.07351e-08	6.26102e-07	-6.85086e-11	6.2891e-07	-1.75832e-08	2.45553e-09	2.17624e-08			7.95577e-07	-1.90481e-12	7.9534e-07	-5.41701e-12	7.95275e-07	-3.64968e-13	7.95398e-07	-2.56226e-12	1.58954e-10	2.58939e-12			8.52432e-08	-2.45489e-11	8.66951e-08	-1.07548e-11	8.47606e-08	-1.49559e-11	8.55663e-08	-1.67532e-11	1.00691e-09	7.0705e-12
4.62361e-08	3.21512e-10	3.47558e-08	2.93384e-10	2.9108e-08	2.59808e-10	3.67e-08	2.91568e-10	8.72799e-09	3.08921e-11		6.3345e-07	-4.06811e-08	6.34134e-07	-4.82918e-10	6.29598e-07	-7.51031e-11	6.32394e-07	-1.37464e-08	2.44544e-09	2.3327e-08			7.946e-07	-2.97998e-12	7.94364e-07	-1.96149e-12	7.94298e-07	-1.23385e-12	7.94421e-07	-2.05844e-12	1.58774e-10	8.77093e-13			8.57314e-08	-2.06779e-11	8.71835e-08	-4.91486e-12	8.52488e-08	-1.26448e-11	8.60545e-08	-1.27459e-11	1.00702e-09	7.88201e-12
4.27641e-08	3.02744e-10	3.12159e-08	2.69783e-10	2.53073e-08	2.38379e-10	3.30958e-08	2.70302e-10	8.87893e-09	3.21856e-11		6.36925e-07	-3.9399e-08	6.37617e-07	-1.96181e-10	6.33097e-07	-6.8058e-11	6.3588e-07	-1.32211e-08	2.43457e-09	2.26708e-08			7.93623e-07	6.41783e-13	7.93387e-07	-3.13712e-12	7.93321e-07	-1.11858e-12	7.93443e-07	-1.20464e-12	1.58774e-10	1.89092e-12			8.62195e-08	-2.17279e-11	8.76719e-08	-8.60957e-12	8.5737e-08	-1.38734e-11	8.65428e-08	-1.47369e-11	1.00715e-09	6.60166e-12
3.92898e-08	3.10076e-10	2.76717e-08	2.39134e-10	2.14951e-08	2.39781e-10	2.94855e-08	2.62997e-10	9.03495e-09	4.07729e-11		6.40402e-07	-3.80512e-08	6.41101e-07	-1.68851e-10	6.36597e-07	-6.45877e-11	6.39367e-07	-1.27615e-08	2.42393e-09	2.19015e-08			7.92645e-07	1.56181e-12	7.92411e-07	-2.09892e-12	7.92343e-07	1.31735e-12	7.92466e-07	2.60082e-13	1.58421e-10	2.04661e-12			8.67077e-08	-1.89802e-11	8.81602e-08	-6.91038e-12	8.62253e-08	-1.16715e-11	8.70311e-08	-1.25207e-11	1.00717e-09	6.07955e-12
3.58132e-08	3.09243e-10	2.41233e-08	-8.09924e-09	1.76711e-08	2.66045e-10	2.58692e-08	-2.50798e-09	9.1962e-09	4.84222e-09		6.43881e-07	-3.67093e-08	6.44587e-07	-1.68161e-10	6.40098e-07	-8.2218e-11	6.42855e-07	-1.23199e-08	2.41387e-09	2.11219e-08			7.91668e-07	7.41493e-13	7.91434e-07	-1.10822e-12	7.91366e-07	3.82607e-12	7.91489e-07	1.15311e-12	1.58421e-10	2.49277e-12			8.71959e-08	-2.38734e-11	8.86486e-08	-1.00659e-11	8.67135e-08	-1.74892e-11	8.75193e-08	-1.71428e-11	1.00728e-09	6.91026e-12
3.23343e-08	-3.24139e-09	2.05706e-08	-1.52984e-08	1.38352e-08	-1.832e-09	2.22467e-08	-6.7906e-09	9.36275e-09	7.4016e-09		6.4736e-07	-3.52661e-08	6.48074e-07	-1.47207e-10	6.436e-07	-8.49049e-11	6.46345e-07	-1.18327e-08	2.40361e-09	2.02939e-08			7.9069e-07	-4.4873e-13	7.90457e-07	-2.14769e-12	7.90389e-07	4.44083e-13	7.90512e-07	-7.17445e-13	1.57858e-10	1.31662e-12			8.76841e-08	-2.16085e-11	8.9137e-08	-8.84835e-12	8.72017e-08	-1.47577e-11	8.80076e-08	-1.50715e-11	1.00739e-09	6.38586e-12
2.88531e-08	-2.05521e-08	1.70135e-08	-1.29104e-08	9.98698e-09	-7.27583e-09	1.86179e-08	-1.35794e-08	9.53484e-09	6.66337e-09		6.50841e-07	-3.38208e-08	6.51563e-07	-1.69668e-10	6.47104e-07	-6.27148e-11	6.49836e-07	-1.13511e-08	2.39336e-09	1.94594e-08			7.89713e-07	-5.18131e-13	7.89481e-07	4.54176e-12	7.89411e-07	2.86611e-12	7.89535e-07	2.29658e-12	1.58076e-10	2.57758e-12			8.81723e-08	-2.1749e-11	8.96254e-08	-6.35486e-12	8.769e-08	-1.26759e-11	8.84959e-08	-1.35933e-11	1.00746e-09	7.73796e-12
2.53696e-08	-1.88875e-08	1.34519e-08	-1.01729e-08	6.12634e-09	-4.86004e-09	1.49826e-08	-1.13068e-08	9.71252e-09	7.08214e-09		6.54323e-07	-3.23047e-08	6.55053e-07	-1.44648e-10	6.50609e-07	-4.64697e-11	6.53328e-07	-1.08319e-08	2.38313e-09	1.8596e-08			7.88736e-07	-3.95751e-12	7.88504e-07	1.79617e-12	7.88434e-07	1.69419e-12	7.88558e-07	-1.5572e-13	1.58076e-10	3.29284e-12			8.86605e-08	-2.24246e-11	9.01138e-08	-1.11237e-11	8.81782e-08	-1.95514e-11	8.89842e-08	-1.76999e-11	1.00757e-09	5.87355e-12
2.18838e-08	-1.65218e-08	9.88591e-09	-7.55687e-09	2.253e-09	-1.85021e-09	1.13409e-08	-8.64296e-09	9.89595e-09	7.39585e-09		6.57807e-07	-3.07143e-08	6.58543e-07	-1.7207e-10	6.54114e-07	-7.47003e-11	6.56821e-07	-1.03204e-08	2.37332e-09	1.76617e-08			7.87758e-07	-1.22038e-12	7.87528e-07	8.51277e-13	7.87457e-07	-1.23385e-12	7.87581e-07	-5.34317e-13	1.57344e-10	1.19998e-12			8.91487e-08	-1.85046e-11	9.06022e-08	-7.31927e-12	8.86665e-08	-2.05514e-11	8.94725e-08	-1.54584e-11	1.00765e-09	7.12262e-12
1.83957e-08	-1.39029e-08	6.31535e-09	-4.7425e-09	-1.63328e-09	1.34128e-09	7.69259e-09	-5.76804e-09	1.00853e-08	7.67366e-09		6.61291e-07	-2.89549e-08	6.62036e-07	-1.65368e-10	6.57621e-07	-7.80115e-11	6.60316e-07	-9.73276e-09	2.36348e-09	1.66469e-08			7.86781e-07	-1.68556e-12	7.86551e-07	4.45755e-12	7.86479e-07	3.51943e-12	7.86604e-07	2.09714e-12	1.57738e-10	3.30932e-12			8.96369e-08	-1.79561e-11	9.10906e-08	-6.16433e-12	8.91547e-08	-1.09064e-11	8.99607e-08	-1.16756e-11	1.00776e-09	5.9334e-12
1.49052e-08	-1.13044e-08	2.7402e-09	-2.15467e-09	-5.53274e-09	4.38988e-09	4.03755e-09	-3.02306e-09	1.02805e-08	7.88309e-09		6.64777e-07	-2.6994e-08	6.65529e-07	-1.4071e-10	6.61128e-07	-9.92749e-11	6.63811e-07	-9.07799e-09	2.35406e-09	1.55157e-08			7.85803e-07	-2.37268e-12	7.85574e-07	7.10274e-12	7.85502e-07	4.28636e-14	7.85627e-07	1.59097e-12	1.57176e-10	4.92376e-12			9.01251e-08	-1.88157e-11	9.1579e-08	-4.6882e-12	8.9643e-08	-1.1627e-11	9.0449e-08	-1.17103e-11	1.00783e-09	7.06412e-12
1.14124e-08	-8.64034e-09	-8.39616e-10	6.60207e-10	-9.44565e-09	7.33374e-09	3.75711e-10	-2.15464e-10	1.0482e-08	8.02296e-09		6.68263e-07	-2.48066e-08	6.69023e-07	-1.09894e-10	6.64636e-07	-5.26853e-11	6.67307e-07	-8.32306e-09	2.34444e-09	1.42752e-08			7.84826e-07	-4.14476e-12	7.84598e-07	7.83329e-12	7.84525e-07	1.41267e-12	7.84649e-07	1.7004e-12	1.57011e-10	5.99421e-12			9.06134e-08	-1.97979e-11	9.20674e-08	-8.87924e-12	9.01313e-08	-1.41693e-11	9.09373e-08	-1.42821e-11	1.00789e-09	5.4602e-12
7.91726e-09	-5.94611e-09	-4.42414e-09	3.12951e-09			1.74656e-09	-1.4083e-09	8.72669e-09	6.41743e-09		6.7175e-07	-2.2116e-08	6.72518e-07	-1.15971e-10	6.68145e-07	-6.38223e-11	6.70804e-07	-7.43193e-09	2.33484e-09	1.27168e-08			7.83848e-07	-1.74099e-12	7.83621e-07	2.83172e-12	7.83548e-07	8.30545e-13	7.83672e-07	6.40425e-13	1.56449e-10	2.29228e-12			9.11016e-08	-1.59619e-11	9.25558e-08	-4.39568e-12	9.06195e-08	-7.84215e-12	9.14256e-08	-9.39992e-12	1.008e-09	5.93838e-12
4.41978e-09	-3.24773e-09	-8.01344e-09	5.76257e-09			-1.79683e-09	1.25742e-09	8.79161e-09	6.37124e-09		6.75239e-07	-1.85186e-08	6.76014e-07	-1.2463e-10	6.71654e-07	-9.84729e-11	6.74302e-07	-6.24723e-09	2.32603e-09	1.06273e-08			7.82871e-07	-4.37675e-13	7.82644e-07	3.73715e-12	7.8257e-07	2.97973e-12	7.82695e-07	2.09307e-12	1.56847e-10	2.22417e-12			9.15898e-08	-1.78157e-11	9.30442e-08	-4.81711e-12	9.11078e-08	-1.23382e-11	9.19139e-08	-1.1657e-11	1.00807e-09	6.52601e-12
9.19951e-10	-6.90998e-10					9.19951e-10	-6.90998e-10				6.78728e-07	-1.16392e-08	6.7951e-07	-1.27491e-10	6.75163e-07	-7.01741e-11	6.778e-07	-3.94562e-09	2.31722e-09	6.6629e-09			7.81894e-07	-9.33685e-13	7.81668e-07	6.50337e-12	7.81593e-07	3.9883e-12	7.81718e-07	3.186e-12	1.56685e-10	3.78288e-12			9.2078e-08	-1.96957e-11	9.35326e-08	-6.39041e-12	9.15961e-08	-1.17737e-11	9.24023e-08	-1.26199e-11	1.00814e-09	6.69289e-12
-2.58223e-09	1.93957e-09					-2.58223e-09	1.93957e-09				6.82217e-07	-6.33945e-10	6.83007e-07	-1.11312e-10	6.78673e-07	-6.46398e-11	6.81299e-07	-2.69966e-10	2.30823e-09	3.16078e-10			7.80916e-07	-1.23784e-12	7.80691e-07	6.74722e-12	7.80615e-07	-1.09642e-12	7.80741e-07	1.47099e-12	1.56526e-10	4.5699e-12			9.25663e-08	-1.7483e-11	9.4021e-08	-7.84458e-12	9.20844e-08	-1.45013e-11	9.28906e-08	-1.32763e-11	1.0082e-09	4.9346e-12
-6.08676e-09	4.33351e-09					-6.08676e-09	4.33351e-09				6.85708e-07	-1.28466e-10	6.86505e-07	-9.13264e-11	6.82183e-07	-6.71216e-11	6.84799e-07	-9.5638e-11	2.30002e-09	3.08986e-11			7.79939e-07	1.06628e-12	7.79715e-07	3.05669e-12	7.79638e-07	-9.81159e-13	7.79764e-07	1.04727e-12	1.56368e-10	2.01899e-12			9.30545e-08	-1.73002e-11	9.45095e-08	-1.13948e-11	9.25727e-08	-1.23248e-11	9.33789e-08	-1.36733e-11	1.00833e-09	3.17525e-12
-9.59366e-09	6.81909e-09					-9.59366e-09	6.81909e-09				6.89198e-07	-1.30666e-10	6.90003e-07	-8.93182e-11	6.85692e-07	-7.5872e-11	6.88298e-07	-9.86187e-11	2.29219e-09	2.85564e-11			7.78961e-07	-5.32994e-13	7.78738e-07	2.425e-12	7.78661e-07	2.34608e-12	7.78787e-07	1.4127e-12	1.55809e-10	1.68548e-12			9.35428e-08	-1.59446e-11	9.49979e-08	7.38396e-13	9.3061e-08	-1.7427e-11	9.38672e-08	-1.08777e-11	1.00838e-09	1.00871e-11
											6.9269e-07	-1.06229e-10	6.93502e-07	-9.37091e-11	6.89202e-07	-3.16787e-11	6.91798e-07	-7.72056e-11	2.28457e-09	3.99213e-11			7.77984e-07	1.11611e-12	7.77761e-07	2.55613e-12	7.77684e-07	2.05102e-12	7.7781e-07	1.90775e-12	1.55809e-10	7.30622e-13			9.4031e-08	-1.69038e-11	9.54863e-08	-3.45825e-12	9.35493e-08	-9.7479e-12	9.43555e-08	-1.00366e-11	1.00846e-09	6.72742e-12
											6.96182e-07	-1.04276e-10	6.97001e-07	-1.03898e-10	6.92711e-07	-5.11276e-11	6.95298e-07	-8.64339e-11	2.27752e-09	3.05767e-11			7.77007e-07	2.37959e-12	7.76785e-07	6.67303e-13	7.76706e-07	1.20209e-12	7.76833e-07	1.41633e-12	1.56059e-10	8.76017e-13			9.45193e-08	-1.91979e-11	9.59748e-08	-4.8882e-12	9.40376e-08	-1.08182e-11	9.48439e-08	-1.16348e-11	1.00857e-09	7.18971e-12
											6.99674e-07	-1.00977e-10	7.005e-07	-1.1953e-10	6.9622e-07	-5.85348e-11	6.98798e-07	-9.30139e-11	2.27049e-09	3.12676e-11			7.76029e-07	6.19856e-12	7.75808e-07	-8.66006e-13	7.75729e-07	3.46161e-12	7.75855e-07	2.93139e-12	1.555e-10	3.562e-12			9.50076e-08	-2.09979e-11	9.64632e-08	-6.50149e-12	9.45259e-08	-1.68181e-11	9.53322e-08	-1.47725e-11	1.00862e-09	7.46156e-12
																							7.75052e-07	1.03628e-12	7.74832e-07	6.05256e-13	7.74752e-07	3.30113e-12	7.74878e-07	1.64756e-12	1.55349e-10	1.44816e-12			9.54958e-08	-1.81772e-11	9.69516e-08	-3.49808e-12	9.50142e-08	-1.24408e-11	9.58206e-08	-1.1372e-11	1.0087e-09	7.39769e-12
																							7.74074e-07	-1.04704e-12	7.73855e-07	2.95915e-12	7.73774e-07	6.62826e-12	7.73901e-07	2.84679e-12	1.552e-10	3.83888e-12			9.59841e-08	-2.02957e-11	9.74401e-08	-5.94912e-13	9.55025e-08	-1.65914e-11	9.63089e-08	-1.2494e-11	1.00881e-09	1.047e-11
																							7.73097e-07	7.48158e-13	7.72878e-07	2.48282e-12	7.72797e-07	2.40786e-12	7.72924e-07	1.87961e-12	1.552e-10	9.80585e-13			9.64724e-08	-1.60424e-11	9.79285e-08	-4.71042e-12	9.59908e-08	-1.44537e-11	9.67972e-08	-1.17355e-11	1.00886e-09	6.13554e-12
																							7.72119e-07	-4.64811e-13	7.71902e-07	-1.44501e-12	7.7182e-07	5.01227e-12	7.71947e-07	1.03415e-12	1.54496e-10	3.47984e-12			9.69607e-08	-1.52513e-11	9.8417e-08	-4.35929e-12	9.64792e-08	-1.62225e-11	9.72856e-08	-1.19444e-11	1.00894e-09	6.58679e-12
																							7.71142e-07	4.82194e-13	7.70925e-07	2.11027e-12	7.70842e-07	8.52761e-13	7.7097e-07	1.14841e-12	1.54907e-10	8.53354e-13			9.7449e-08	-1.66915e-11	9.89054e-08	-3.66164e-12	9.69675e-08	-1.04775e-11	9.7774e-08	-1.02769e-11	1.00899e-09	6.51725e-12
																							7.70164e-07	-7.63517e-13	7.69949e-07	5.02848e-13	7.69865e-07	1.25086e-12	7.69993e-07	3.30064e-13	1.54209e-10	1.01824e-12			9.79372e-08	-1.73268e-11	9.93939e-08	-5.83039e-12	9.74558e-08	-8.13376e-12	9.82623e-08	-1.04303e-11	1.00912e-09	6.08256e-12
																							7.69187e-07	3.40181e-12	7.68972e-07	6.94003e-12	7.68888e-07	1.19326e-12	7.69016e-07	3.84503e-12	1.54209e-10	2.89891e-12			9.84255e-08	-1.15891e-11	9.98824e-08	-1.16826e-12	9.79441e-08	-1.5747e-11	9.87507e-08	-9.50147e-12	1.00923e-09	7.51023e-12
																							7.68209e-07	4.55612e-12	7.67996e-07	2.17395e-12	7.6791e-07	4.90606e-12	7.68039e-07	3.87871e-12	1.5393e-10	1.4867e-12			9.89138e-08	-1.40871e-11	1.00371e-07	-1.00908e-11	9.84325e-08	-1.48241e-11	9.9239e-08	-1.30007e-11	1.00936e-09	2.54682e-12
																							7.67232e-07	2.71866e-12	7.67019e-07	3.79703e-12	7.66933e-07	7.76537e-13	7.67061e-07	2.43074e-12	1.5393e-10	1.53069e-12			9.94021e-08	-1.81313e-11	1.00859e-07	-8.85702e-12	9.89208e-08	-1.57914e-11	9.97274e-08	-1.42599e-11	1.00919e-09	4.82309e-12
																							7.66254e-07	3.30401e-12	7.66042e-07	4.49299e-12	7.65956e-07	4.38831e-12	7.66084e-07	4.06177e-12	1.53375e-10	6.58323e-13			9.98904e-08	-1.82601e-11	1.01348e-07	-2.64825e-12	9.94092e-08	-1.24048e-11	1.00216e-07	-1.11044e-11	1.00955e-09	7.88675e-12
																							7.65277e-07	-3.29033e-12	7.65066e-07	3.93837e-12	7.64979e-07	5.51987e-12	7.65107e-07	2.05597e-12	1.53239e-10	4.69707e-12			1.00379e-07	-1.85575e-11	1.01836e-07	-3.92252e-12	9.98975e-08	-9.0493e-12	1.00704e-07	-1.05098e-11	1.00933e-09	7.42599e-12
																							7.643e-07	-4.226e-13	7.64089e-07	1.29677e-12	7.64001e-07	5.88115e-12	7.6413e-07	2.25177e-12	1.53659e-10	3.25858e-12			1.00867e-07	-1.60335e-11	1.02325e-07	-1.72822e-12	1.00386e-07	-1.11515e-11	1.01193e-07	-9.63774e-12	1.00969e-09	7.27179e-12
																							7.63322e-07	-5.01944e-13	7.63113e-07	1.62039e-12	7.63024e-07	6.24603e-12	7.63153e-07	2.45483e-12	1.52974e-10	3.45051e-12			1.01355e-07	-1.68824e-11	1.02813e-07	-1.77715e-12	1.00874e-07	-1.1036e-11	1.01681e-07	-9.89851e-12	1.00969e-09	7.6166e-12
																							7.62345e-07	1.15155e-12	7.62136e-07	4.47611e-12	7.62047e-07	8.55427e-12	7.62176e-07	4.72731e-12	1.52974e-10	3.70775e-12			1.01844e-07	-1.91102e-11	1.03302e-07	-2.40148e-12	1.01363e-07	-1.54696e-11	1.02169e-07	-1.23271e-11	1.00969e-09	8.78646e-12
																							7.61367e-07	1.56625e-12	7.6116e-07	3.68838e-12	7.61069e-07	6.6281e-12	7.61199e-07	3.96091e-12	1.52717e-10	2.54191e-12			1.02332e-07	-1.3478e-11	1.0379e-07	-4.57262e-12	1.01851e-07	-1.51693e-11	1.02658e-07	-1.10733e-11	1.00969e-09	5.69292e-12
																							7.6039e-07	4.80436e-12	7.60183e-07	5.74499e-12	7.60092e-07	4.61053e-12	7.60222e-07	5.05329e-12	1.52717e-10	6.06816e-13			1.0282e-07	-1.51491e-11	1.04279e-07	-6.74892e-13	1.02339e-07	-9.89818e-12	1.03146e-07	-8.57405e-12	1.01025e-09	7.32739e-12
																							7.59412e-07	5.23214e-12	7.59207e-07	3.51107e-12	7.59115e-07	5.08765e-12	7.59244e-07	4.61029e-12	1.52041e-10	9.54687e-13			1.03309e-07	-1.43922e-11	1.04767e-07	-4.29396e-12	1.02828e-07	-1.26309e-11	1.03635e-07	-1.0439e-11	1.00969e-09	5.39415e-12
																							7.58435e-07	3.7751e-12	7.5823e-07	2.94912e-13	7.58137e-07	6.63048e-12	7.58267e-07	3.56683e-12	1.52467e-10	3.17291e-12			1.03797e-07	-1.38824e-11	1.05256e-07	-5.87927e-12	1.03316e-07	-1.20137e-11	1.04123e-07	-1.05918e-11	1.01025e-09	4.18675e-12
																							7.57457e-07	-1.18907e-12	7.57253e-07	8.16154e-13	7.5716e-07	2.46108e-12	7.5729e-07	6.96054e-13	1.51918e-10	1.82804e-12			1.04285e-07	-1.45535e-11	1.05744e-07	-3.04375e-12	1.03804e-07	-1.07648e-11	1.04611e-07	-9.45404e-12	1.01025e-09	5.86577e-12
																							7.5648e-07	4.17733e-12	7.56277e-07	1.90413e-12	7.56183e-07	1.10238e-12	7.56313e-07	2.39461e-12	1.51797e-10	1.59507e-12			1.04774e-07	-1.6998e-11	1.06233e-07	-2.30455e-13	1.04293e-07	-1.15871e-11	1.051e-07	-9.60516e-12	1.01025e-09	8.55767e-12
																							7.55502e-07	3.95104e-12	7.553e-07	5.15795e-12	7.55205e-07	1.23943e-12	7.55336e-07	3.44947e-12	1.51678e-10	2.00683e-12			1.05262e-07	-1.76378e-11	1.06721e-07	1.06514e-12	1.04781e-07	-1.74594e-11	1.05588e-07	-1.1344e-11	1.01025e-09	1.0747e-11
																							7.54525e-07	7.23591e-12	7.54324e-07	5.79387e-12	7.54228e-07	4.95911e-12	7.54359e-07	5.9963e-12	1.51562e-10	1.15182e-12			1.05751e-07	-1.09314e-11	1.0721e-07	2.07615e-12	1.0527e-07	-1.55026e-11	1.06077e-07	-8.11926e-12	1.01025e-09	9.12053e-12
																							7.53547e-07	3.65069e-12	7.53347e-07	4.42205e-12	7.53251e-07	7.65482e-13	7.53382e-07	2.94608e-12	1.51014e-10	1.92743e-12			1.06239e-07	-1.63713e-11	1.07698e-07	-1.39492e-12	1.05758e-07	-1.2396e-11	1.06565e-07	-1.00541e-11	1.01025e-09	7.75799e-12
																							7.5257e-07	-1.47326e-13	7.52371e-07	6.27835e-12	7.52273e-07	4.15942e-12	7.52405e-07	3.43015e-12	1.51335e-10	3.27433e-12			1.06727e-07	-1.46487e-11	1.08187e-07	-1.01745e-12	1.06246e-07	-1.07384e-11	1.07053e-07	-8.8015e-12	1.01081e-09	7.019e-12
																							7.51592e-07	4.15703e-13	7.51394e-07	3.09657e-12	7.51296e-07	-2.24459e-12	7.51428e-07	4.22562e-13	1.50789e-10	2.67059e-12			1.07216e-07	-1.29402e-11	1.08675e-07	-9.90472e-13	1.06735e-07	-7.11598e-12	1.07542e-07	-7.01556e-12	1.01025e-09	5.9755e-12
																							7.50615e-07	2.21838e-13	7.50418e-07	4.84983e-12	7.50319e-07	4.46093e-13	7.5045e-07	1.83925e-12	1.5068e-10	2.60965e-12			1.07704e-07	-1.68779e-11	1.09164e-07	-2.11045e-12	1.07223e-07	-1.06715e-11	1.0803e-07	-9.88664e-12	1.01081e-09	7.41495e-12
																							7.49637e-07	2.78959e-12	7.49441e-07	5.95832e-12	7.49341e-07	-1.18507e-12	7.49473e-07	2.52095e-12	1.50572e-10	3.57926e-12			1.08192e-07	-1.46221e-11	1.09652e-07	-3.04703e-12	1.07712e-07	-9.24385e-12	1.08519e-07	-8.971e-12	1.01041e-09	5.79236e-12
																							7.4866e-07	5.54846e-12	7.48465e-07	5.95589e-12	7.48364e-07	-3.56081e-13	7.48496e-07	3.71609e-12	1.50467e-10	3.53248e-12			1.08681e-07	-1.4438e-11	1.10141e-07	-2.67935e-12	1.082e-07	-6.16491e-12	1.09007e-07	-7.76075e-12	1.01081e-09	6.03958e-12
																							7.47682e-07	4.80436e-12	7.47488e-07	5.70987e-12	7.47387e-07	6.1277e-13	7.47519e-07	3.709e-12	1.49923e-10	2.71937e-12			1.09169e-07	-1.67313e-11	1.10629e-07	4.49528e-13	1.08688e-07	-8.92933e-12	1.09496e-07	-8.40369e-12	1.01081e-09	8.60247e-12
																							7.46705e-07	1.35768e-12	7.46511e-07	4.91833e-12	7.4641e-07	-1.4111e-13	7.46542e-07	2.04497e-12	1.49923e-10	2.5988e-12			1.09658e-07	-1.49847e-11	1.11118e-07	-1.79127e-12	1.09177e-07	-1.19013e-11	1.09984e-07	-9.55911e-12	1.01081e-09	6.90153e-12
																							7.45727e-07	2.18625e-12	7.45535e-07	5.01608e-12	7.45432e-07	-1.1873e-12	7.45565e-07	2.00501e-12	1.49721e-10	3.10566e-12			1.10146e-07	-1.31935e-11	1.11606e-07	-1.44824e-12	1.09665e-07	-1.17826e-11	1.10473e-07	-8.80813e-12	1.01081e-09	6.41276e-12
																							7.4475e-07	8.30147e-13	7.44558e-07	3.48282e-12	7.44455e-07	3.94782e-14	7.44588e-07	1.45082e-12	1.49721e-10	1.80363e-12			1.10634e-07	-1.22647e-11	1.12095e-07	-1.03935e-12	1.10154e-07	-1.39737e-11	1.10961e-07	-9.09258e-12	1.01097e-09	7.02646e-12
																							7.43772e-07	3.64514e-12	7.43582e-07	5.6611e-12	7.43478e-07	2.95866e-14	7.43611e-07	3.11194e-12	1.49082e-10	2.85337e-12			1.11123e-07	-1.223e-11	1.12583e-07	-6.31471e-12	1.10642e-07	-9.28363e-12	1.11449e-07	-9.27611e-12	1.01081e-09	2.95765e-12
																							7.42795e-07	7.11731e-12	7.42605e-07	1.73565e-12	7.425e-07	3.42607e-12	7.42634e-07	4.09301e-12	1.49527e-10	2.75212e-12			1.11611e-07	-1.76557e-11	1.13072e-07	-2.06602e-12	1.11131e-07	-8.47601e-12	1.11938e-07	-9.39925e-12	1.01097e-09	7.83574e-12
																							7.41818e-07	4.38987e-12	7.41629e-07	8.51164e-12	7.41523e-07	1.3374e-13	7.41656e-07	4.34508e-12	1.49433e-10	4.18913e-12			1.121e-07	-1.97712e-11	1.13561e-07	-5.69265e-12	1.11619e-07	-9.99599e-12	1.12426e-07	-1.182e-11	1.01137e-09	7.21433e-12
																							7.4084e-07	9.31283e-12	7.40652e-07	7.64844e-13	7.40546e-07	-8.74784e-13	7.40679e-07	3.06763e-12	1.48894e-10	5.47028e-12			1.12588e-07	-1.70735e-11	1.14049e-07	-1.71241e-14	1.12108e-07	-1.10493e-11	1.12915e-07	-9.37998e-12	1.01097e-09	8.64985e-12
																							7.39863e-07	3.23508e-12	7.39676e-07	8.15908e-12	7.39568e-07	1.35279e-12	7.39702e-07	4.24899e-12	1.49253e-10	3.5146e-12			1.13076e-07	-1.8018e-11	1.14538e-07	-2.25115e-12	1.12596e-07	-1.19455e-11	1.13403e-07	-1.07382e-11	1.01153e-09	7.95245e-12
																							7.38885e-07	4.70243e-12	7.38699e-07	4.19835e-12	7.38591e-07	4.01042e-12	7.38725e-07	4.30373e-12	1.48714e-10	3.57839e-13			1.13565e-07	-1.31447e-11	1.15026e-07	4.40946e-12	1.13084e-07	-1.14493e-11	1.13892e-07	-6.72816e-12	1.01137e-09	9.68266e-12
																							7.37908e-07	1.19958e-12	7.37723e-07	6.86243e-12	7.37614e-07	2.46996e-12	7.37748e-07	3.51066e-12	1.48628e-10	2.97141e-12			1.14053e-07	-1.11891e-11	1.15515e-07	-6.92815e-12	1.13573e-07	-1.2067e-11	1.1438e-07	-1.00614e-11	1.01153e-09	2.74876e-12
																							7.3693e-07	3.62297e-12	7.36746e-07	2.67171e-12	7.36637e-07	4.75049e-12	7.36771e-07	3.68172e-12	1.48091e-10	1.04063e-12			1.14542e-07	-1.33929e-11	1.16003e-07	-5.98749e-12	1.14061e-07	-9.2969e-12	1.14869e-07	-9.55911e-12	1.01137e-09	3.70966e-12
																							7.35953e-07	9.27729e-12	7.3577e-07	5.63005e-12	7.35659e-07	8.07551e-12	7.35794e-07	7.66095e-12	1.48462e-10	1.85862e-12			1.1503e-07	-1.30558e-11	1.16492e-07	-5.26154e-12	1.1455e-07	-1.09382e-11	1.15357e-07	-9.75182e-12	1.01153e-09	4.03029e-12
																							7.34975e-07	3.13067e-12	7.34793e-07	2.98131e-12	7.34682e-07	7.09713e-12	7.34817e-07	4.40304e-12	1.47927e-10	2.33435e-12			1.15519e-07	-9.47361e-12	1.1698e-07	-4.98595e-12	1.15038e-07	-7.05378e-12	1.15846e-07	-7.17111e-12	1.01137e-09	2.24613e-12
																							7.33998e-07	5.51365e-12	7.33817e-07	6.47391e-12	7.33705e-07	4.69754e-12	7.3384e-07	5.5617e-12	1.47848e-10	8.89159e-13			1.16007e-07	-1.05232e-11	1.17469e-07	-3.65725e-12	1.15527e-07	-1.17598e-11	1.16334e-07	-8.64676e-12	1.01153e-09	4.36505e-12
																							7.3302e-07	7.75509e-12	7.3284e-07	7.82218e-12	7.32727e-07	3.27896e-12	7.32863e-07	6.28541e-12	1.47771e-10	2.60388e-12			1.16495e-07	-8.48249e-12	1.17958e-07	-3.19044e-12	1.16015e-07	-1.30982e-11	1.16823e-07	-8.25702e-12	1.0121e-09	4.95773e-12
																							7.32043e-07	4.33226e-12	7.31864e-07	5.4328e-12	7.3175e-07	7.1905e-12	7.31885e-07	5.65185e-12	1.47697e-10	1.44166e-12			1.16984e-07	-8.05582e-12	1.18446e-07	-3.59488e-12	1.16504e-07	-1.14804e-11	1.17311e-07	-7.71037e-12	1.01153e-09	3.95409e-12
																							7.31065e-07	6.6441e-12	7.30887e-07	7.24053e-12	7.30773e-07	8.65192e-13	7.30908e-07	4.91661e-12	1.47164e-10	3.52128e-12			1.17472e-07	-1.01076e-11	1.18935e-07	-2.49876e-12	1.16992e-07	-1.10612e-11	1.178e-07	-7.88916e-12	1.0121e-09	4.69253e-12
																							7.30088e-07	3.83514e-12	7.29911e-07	4.54842e-12	7.29795e-07	4.18333e-12	7.29931e-07	4.18897e-12	1.47555e-10	3.56673e-13			1.17961e-07	-1.23313e-11	1.19423e-07	-3.59488e-12	1.17481e-07	-1.27737e-11	1.18288e-07	-9.56665e-12	1.01153e-09	5.17641e-12
																							7.2911e-07	6.0944e-12	7.28934e-07	4.6539e-12	7.28818e-07	4.23052e-12	7.28954e-07	4.99294e-12	1.47024e-10	9.77099e-13			1.18449e-07	-1.40158e-11	1.19912e-07	-6.43928e-12	1.17969e-07	-1.32848e-11	1.18777e-07	-1.12466e-11	1.0121e-09	4.1793e-12
																							7.28133e-07	5.01717e-12	7.27958e-07	7.95294e-12	7.27841e-07	8.45012e-12	7.27977e-07	7.14008e-12	1.46957e-10	1.85522e-12			1.18938e-07	-1.16906e-11	1.20401e-07	-1.02235e-11	1.18458e-07	-8.2092e-12	1.19265e-07	-1.00411e-11	1.0121e-09	1.74785e-12
																							7.27155e-07	3.04402e-12	7.26981e-07	6.97103e-12	7.26864e-07	8.8971e-12	7.27e-07	6.30405e-12	1.46427e-10	2.983e-12			1.19426e-07	-1.1558e-11	1.20889e-07	-3.24375e-12	1.18946e-07	-3.84048e-12	1.19754e-07	-6.21407e-12	1.0121e-09	4.63758e-12
																							7.26178e-07	7.84766e-12	7.26005e-07	7.4472e-12	7.25886e-07	3.79767e-12	7.26023e-07	6.36417e-12	1.4683e-10	2.23166e-12			1.19915e-07	-1.31091e-11	1.21378e-07	-3.60377e-12	1.19435e-07	-5.13824e-12	1.20242e-07	-7.28371e-12	1.0121e-09	5.10295e-12
																							7.252e-07	8.68839e-12	7.25028e-07	6.59202e-12	7.24909e-07	2.67832e-12	7.25046e-07	5.98625e-12	1.46302e-10	3.05049e-12			1.20403e-07	-9.83801e-12	1.21866e-07	-1.43046e-12	1.19923e-07	-1.18937e-11	1.20731e-07	-7.72072e-12	1.0121e-09	5.54365e-12
																							7.24223e-07	8.27987e-12	7.24052e-07	5.50151e-12	7.23932e-07	4.89051e-12	7.24069e-07	6.22396e-12	1.46243e-10	1.80649e-12			1.20892e-07	-1.23892e-11	1.22355e-07	-1.18994e-12	1.20412e-07	-9.63296e-12	1.21219e-07	-7.73737e-12	1.0121e-09	5.83531e-12
																							7.23245e-07	5.31862e-12	7.23075e-07	8.59828e-12	7.22954e-07	2.88002e-12	7.23092e-07	5.59897e-12	1.46186e-10	2.86942e-12			1.2138e-07	-1.6038e-11	1.22843e-07	-3.00821e-12	1.209e-07	-1.18715e-11	1.21708e-07	-1.03059e-11	1.0121e-09	6.65449e-12
																							7.22268e-07	6.41289e-12	7.22099e-07	7.175e-12	7.21977e-07	4.34292e-12	7.22114e-07	5.97694e-12	1.46131e-10	1.46551e-12			1.21869e-07	-9.30026e-12	1.23332e-07	-2.14155e-12	1.21389e-07	-1.36937e-11	1.22196e-07	-8.37851e-12	1.0121e-09	5.83097e-12
																							7.2129e-07	6.58867e-12	7.21122e-07	8.45832e-12	7.21e-07	7.58156e-12	7.21137e-07	7.54285e-12	1.45607e-10	9.35426e-13			1.22357e-07	-1.2849e-11	1.23821e-07	-2.91881e-12	1.21877e-07	-9.69929e-12	1.22685e-07	-8.48905e-12	1.01266e-09	5.07452e-12
																							7.20313e-07	4.22144e-12	7.20146e-07	1.13575e-11	7.20022e-07	6.41757e-12	7.2016e-07	7.33218e-12	1.46029e-10	3.65489e-12			1.22846e-07	-1.28602e-11	1.24309e-07	1.37839e-12	1.22366e-07	-8.86263e-12	1.23173e-07	-6.78148e-12	1.0121e-09	7.34389e-12
																							7.19335e-07	4.74623e-12	7.19169e-07	1.13199e-11	7.19045e-07	8.17934e-12	7.19183e-07	8.08181e-12	1.45506e-10	3.28792e-12			1.23334e-07	-1.19891e-11	1.24798e-07	2.30281e-12	1.22854e-07	-1.24048e-11	1.23662e-07	-7.36371e-12	1.01266e-09	8.37402e-12
																							7.18358e-07	7.1317e-12	7.18193e-07	1.38071e-11	7.18068e-07	5.04555e-12	7.18206e-07	8.66145e-12	1.45459e-10	4.57671e-12			1.23823e-07	-1.3698e-11	1.25286e-07	-4.11679e-13	1.23343e-07	-6.04256e-12	1.24151e-07	-6.71742e-12	1.0121e-09	6.66882e-12
																							7.1738e-07	7.7151e-12	7.17216e-07	8.79304e-12	7.17091e-07	5.03005e-12	7.17229e-07	7.1794e-12	1.44938e-10	1.93785e-12			1.24311e-07	-1.3878e-11	1.25775e-07	2.3428e-12	1.23831e-07	-7.9782e-12	1.24639e-07	-6.50446e-12	1.01266e-09	8.21021e-12
																							7.16403e-07	7.43538e-12	7.1624e-07	1.27184e-11	7.16113e-07	3.82385e-12	7.16252e-07	7.99256e-12	1.45372e-10	4.47337e-12			1.248e-07	-1.21536e-11	1.26264e-07	-3.28374e-12	1.2432e-07	-1.06626e-11	1.25128e-07	-8.69998e-12	1.01266e-09	4.74947e-12
																							7.15425e-07	1.4721e-11	7.15263e-07	1.05249e-11	7.15136e-07	8.91778e-12	7.15275e-07	1.13879e-11	1.44853e-10	2.99632e-12			1.25288e-07	-1.68374e-11	1.26752e-07	-4.69634e-12	1.24808e-07	-7.07277e-12	1.25616e-07	-9.53551e-12	1.01266e-09	6.43429e-12
																							7.14448e-07	9.79282e-12	7.14287e-07	1.36316e-11	7.14159e-07	1.07265e-11	7.14298e-07	1.13836e-11	1.44814e-10	2.00198e-12			1.25777e-07	-1.02069e-11	1.27241e-07	-1.10155e-12	1.25297e-07	-9.70706e-12	1.26105e-07	-7.00518e-12	1.01266e-09	5.11879e-12
																							7.1347e-07	1.168e-11	7.1331e-07	1.32538e-11	7.13182e-07	9.35491e-12	7.13321e-07	1.14296e-11	1.44296e-10	1.96147e-12			1.26265e-07	-1.62779e-11	1.2773e-07	-4.99928e-12	1.25785e-07	-8.94266e-12	1.26593e-07	-1.00733e-11	1.01322e-09	5.72368e-12
																							7.12493e-07	1.23715e-11	7.12334e-07	1.17299e-11	7.12204e-07	6.45746e-12	7.12344e-07	1.01863e-11	1.44742e-10	3.24515e-12			1.26754e-07	-1.25705e-11	1.28218e-07	-6.92932e-12	1.26274e-07	-5.75956e-12	1.27082e-07	-8.41979e-12	1.01266e-09	3.64189e-12
																							7.11515e-07	1.17617e-11	7.11357e-07	1.33302e-11	7.11227e-07	4.03718e-12	7.11367e-07	9.7097e-12	1.44227e-10	4.97475e-12			1.27242e-07	-1.34247e-11	1.28707e-07	-1.49711e-12	1.26762e-07	-7.92043e-12	1.2757e-07	-7.61407e-12	1.01322e-09	5.96969e-12
																							7.10538e-07	8.45052e-12	7.10381e-07	1.13716e-11	7.1025e-07	5.85899e-12	7.10389e-07	8.56036e-12	1.44195e-10	2.75795e-12			1.27731e-07	-9.17136e-12	1.29195e-07	-2.0749e-12	1.27251e-07	-9.80043e-12	1.28059e-07	-7.01556e-12	1.01266e-09	4.29029e-12
																							7.09561e-07	1.24884e-11	7.09404e-07	8.02832e-12	7.09272e-07	6.22916e-12	7.09412e-07	8.91528e-12	1.4468e-10	3.22251e-12			1.28219e-07	-1.01314e-11	1.29684e-07	5.91714e-13	1.27739e-07	-7.1071e-12	1.28548e-07	-5.54892e-12	1.01322e-09	5.52876e-12
																							7.08583e-07	1.26575e-11	7.08428e-07	1.04199e-11	7.08295e-07	5.2483e-12	7.08435e-07	9.4419e-12	1.4414e-10	3.80019e-12			1.28708e-07	-9.11269e-12	1.30173e-07	5.43367e-13	1.28228e-07	-6.9711e-12	1.29036e-07	-5.18014e-12	1.01322e-09	5.07105e-12
																							7.07606e-07	1.08022e-11	7.07451e-07	1.08805e-11	7.07318e-07	4.64216e-12	7.07458e-07	8.77497e-12	1.4414e-10	3.57932e-12			1.29196e-07	-9.11804e-12	1.30661e-07	-3.29713e-12	1.28716e-07	-8.76932e-12	1.29525e-07	-7.06149e-12	1.01322e-09	3.2647e-12
																							7.06628e-07	1.23528e-11	7.06475e-07	7.62049e-12	7.06341e-07	9.97729e-12	7.06481e-07	9.98353e-12	1.43605e-10	2.36616e-12			1.29685e-07	-5.11811e-12	1.3115e-07	-3.02154e-12	1.29205e-07	-8.076e-12	1.30013e-07	-5.40522e-12	1.01322e-09	2.53943e-12
																							7.05651e-07	1.05141e-11	7.05498e-07	9.97608e-12	7.05363e-07	9.57491e-12	7.05504e-07	1.00217e-11	1.44094e-10	4.71254e-13			1.30173e-07	-1.01076e-11	1.31639e-07	-3.39636e-12	1.29694e-07	-6.44489e-12	1.30502e-07	-6.64961e-12	1.01338e-09	3.3603e-12
																							7.04673e-07	1.35906e-11	7.04522e-07	1.11691e-11	7.04386e-07	1.02366e-11	7.04527e-07	1.16654e-11	1.43565e-10	1.73121e-12			1.30662e-07	-1.34558e-11	1.32127e-07	2.17395e-12	1.30182e-07	-1.10538e-11	1.3099e-07	-7.44519e-12	1.01322e-09	8.41657e-12
																							7.03696e-07	1.43461e-11	7.03545e-07	9.7838e-12	7.03409e-07	1.24349e-11	7.0355e-07	1.21883e-11	1.43565e-10	2.29113e-12			1.31151e-07	-7.50919e-12	1.32616e-07	7.11736e-13	1.30671e-07	-6.68043e-12	1.31479e-07	-4.49263e-12	1.01322e-09	4.52612e-12
																							7.02718e-07	1.29966e-11	7.02569e-07	9.34497e-12	7.02431e-07	8.4634e-12	7.02573e-07	1.02683e-11	1.43535e-10	2.40352e-12			1.31639e-07	-9.24536e-12	1.33105e-07	1.19336e-12	1.31159e-07	-7.67854e-12	1.31968e-07	-5.24351e-12	1.01378e-09	5.62927e-12
																							7.01741e-07	1.2555e-11	7.01592e-07	9.63532e-12	7.01454e-07	7.96913e-12	7.01596e-07	1.00532e-11	1.43535e-10	2.32131e-12			1.32128e-07	-6.28252e-12	1.33593e-07	-9.81585e-13	1.31648e-07	-4.99161e-12	1.32456e-07	-4.08524e-12	1.01322e-09	2.76426e-12
																							7.00763e-07	1.40295e-11	7.00616e-07	1.42523e-11	7.00477e-07	8.45266e-12	7.00619e-07	1.22448e-11	1.43019e-10	3.286e-12			1.32616e-07	-8.55927e-13	1.34082e-07	1.65837e-12	1.32136e-07	-1.38048e-11	1.32945e-07	-4.33412e-12	1.01378e-09	8.29764e-12
																							6.99786e-07	1.19792e-11	6.99639e-07	1.33071e-11	6.995e-07	1.22492e-11	6.99642e-07	1.25119e-11	1.43019e-10	7.01827e-13			1.33105e-07	-7.86633e-13	1.34571e-07	-2.50315e-12	1.32625e-07	-6.92688e-12	1.33433e-07	-3.40555e-12	1.01378e-09	3.16803e-12
																							6.98808e-07	1.02373e-11	6.98663e-07	1.35098e-11	6.98522e-07	1.21894e-11	6.98665e-07	1.19788e-11	1.43005e-10	1.64638e-12			1.33593e-07	-4.46034e-12	1.35059e-07	-5.77139e-13	1.33114e-07	-1.09826e-11	1.33922e-07	-5.34003e-12	1.01338e-09	5.25821e-12
																							6.97831e-07	9.52553e-12	6.97686e-07	1.38827e-11	6.97545e-07	1.20837e-11	6.97687e-07	1.18307e-11	1.43005e-10	2.18958e-12			1.34082e-07	-2.82923e-12	1.35548e-07	-3.60377e-12	1.33602e-07	-1.19204e-11	1.34411e-07	-6.1178e-12	1.01378e-09	5.0401e-12
																							6.96854e-07	1.1445e-11	6.9671e-07	1.03024e-11	6.96568e-07	1.07552e-11	6.9671e-07	1.08342e-11	1.43001e-10	5.75382e-13			1.3457e-07	-6.18995e-12	1.36037e-07	-6.6373e-13	1.34091e-07	-8.40814e-12	1.34899e-07	-5.08727e-12	1.01394e-09	3.98822e-12
																							6.95876e-07	1.26306e-11	6.95733e-07	1.27983e-11	6.95591e-07	1.13882e-11	6.95733e-07	1.22723e-11	1.425e-10	7.70288e-13			1.35059e-07	-5.90029e-12	1.36525e-07	1.42727e-12	1.34579e-07	-7.16491e-12	1.35388e-07	-3.87931e-12	1.01378e-09	4.63893e-12
																							6.94899e-07	6.04563e-12	6.94757e-07	1.25271e-11	6.94613e-07	1.07486e-11	6.94756e-07	9.77379e-12	1.43001e-10	3.34889e-12			1.35548e-07	-8.58029e-12	1.37014e-07	1.21838e-12	1.35068e-07	-6.96935e-12	1.35876e-07	-4.77709e-12	1.01378e-09	5.25433e-12
																							6.93921e-07	9.20614e-12	6.9378e-07	1.03158e-11	6.93636e-07	9.77116e-12	6.93779e-07	9.76436e-12	1.42503e-10	5.54861e-13			1.36036e-07	-8.63361e-12	1.37503e-07	-8.52676e-13	1.35556e-07	-1.01871e-11	1.36365e-07	-6.5578e-12	1.01434e-09	5.00146e-12
																							6.92944e-07	1.08156e-11	6.92804e-07	1.17653e-11	6.92659e-07	7.30602e-12	6.92802e-07	9.96231e-12	1.42507e-10	2.34891e-12			1.36525e-07	-9.21441e-12	1.37991e-07	-2.30403e-13	1.36045e-07	-8.71769e-12	1.36854e-07	-6.05417e-12	1.01378e-09	5.04964e-12
																							6.91966e-07	1.02503e-11	6.91827e-07	9.79385e-12	6.91682e-07	1.22758e-11	6.91825e-07	1.07733e-11	1.42011e-10	1.32105e-12			1.37013e-07	-1.16736e-11	1.3848e-07	-9.10492e-13	1.36534e-07	-8.16931e-12	1.37342e-07	-6.91779e-12	1.01394e-09	5.48961e-12
																							6.90989e-07	1.02572e-11	6.90851e-07	9.68409e-12	6.90704e-07	1.30649e-11	6.90848e-07	1.10021e-11	1.42524e-10	1.80931e-12			1.37502e-07	-5.97144e-12	1.38969e-07	4.64501e-12	1.37022e-07	-7.31599e-12	1.37831e-07	-2.8808e-12	1.01434e-09	6.55213e-12
																							6.90011e-07	1.56298e-11	6.89874e-07	1.32716e-11	6.89727e-07	8.71048e-12	6.89871e-07	1.25373e-11	1.42029e-10	3.51762e-12			1.37991e-07	-1.11069e-11	1.39457e-07	4.53176e-12	1.37511e-07	-8.66458e-12	1.3832e-07	-5.0799e-12	1.01378e-09	8.41305e-12
																							6.89034e-07	1.50003e-11	6.88898e-07	1.35829e-11	6.8875e-07	5.06104e-12	6.88894e-07	1.12148e-11	1.42042e-10	5.37618e-12			1.38479e-07	-8.1714e-12	1.39946e-07	-5.2215e-12	1.37999e-07	-1.05559e-11	1.38808e-07	-7.98295e-12	1.01434e-09	2.67219e-12
																							6.88057e-07	1.43239e-11	6.87921e-07	1.11891e-11	6.87773e-07	8.73714e-12	6.87917e-07	1.14167e-11	1.42042e-10	2.80033e-12			1.38968e-07	-6.05142e-12	1.40435e-07	-2.97158e-13	1.38488e-07	-1.41959e-11	1.39297e-07	-6.84816e-12	1.01434e-09	6.98354e-12
																							6.87079e-07	1.30365e-11	6.86945e-07	1.25649e-11	6.86795e-07	8.29937e-12	6.8694e-07	1.13003e-11	1.42075e-10	2.60952e-12			1.39456e-07	-6.78245e-12	1.40923e-07	2.53317e-12	1.38977e-07	-4.90174e-12	1.39785e-07	-3.05034e-12	1.01394e-09	4.92605e-12
																							6.86102e-07	1.25106e-11	6.85968e-07	1.47266e-11	6.85818e-07	9.87087e-12	6.85963e-07	1.23694e-11	1.42075e-10	2.43094e-12			1.39945e-07	-5.86919e-12	1.41412e-07	-3.86024e-13	1.39465e-07	-1.18315e-11	1.40274e-07	-6.0289e-12	1.01434e-09	5.72441e-12
																							6.85124e-07	1.02415e-11	6.84992e-07	1.51256e-11	6.84841e-07	9.32598e-12	6.84986e-07	1.15644e-11	1.41606e-10	3.11791e-12			1.40434e-07	-1.05625e-11	1.41901e-07	3.59613e-12	1.39954e-07	-1.25159e-11	1.40763e-07	-6.49409e-12	1.01434e-09	8.7928e-12
																							6.84147e-07	1.15957e-11	6.84015e-07	1.44649e-11	6.83864e-07	1.16884e-11	6.84009e-07	1.2583e-11	1.41606e-10	1.63043e-12			1.40922e-07	-7.86138e-12	1.42389e-07	4.73515e-12	1.40442e-07	-8.68669e-12	1.41251e-07	-3.93764e-12	1.01434e-09	7.52218e-12
																							6.83169e-07	5.97063e-12	6.83039e-07	1.74197e-11	6.82887e-07	1.10545e-11	6.83032e-07	1.14816e-11	1.41143e-10	5.73647e-12			1.41411e-07	-5.4292e-12	1.42878e-07	3.77836e-12	1.40931e-07	-7.40046e-12	1.4174e-07	-3.0171e-12	1.01434e-09	5.96701e-12
																							6.82192e-07	9.26179e-12	6.82062e-07	1.29538e-11	6.81909e-07	1.18549e-11	6.82055e-07	1.13568e-11	1.41656e-10	1.89573e-12			1.41899e-07	-8.18473e-12	1.43367e-07	1.71619e-12	1.4142e-07	-9.32933e-12	1.42229e-07	-5.26596e-12	1.0145e-09	6.07374e-12
																							6.81215e-07	1.24003e-11	6.81086e-07	1.14484e-11	6.80932e-07	1.23246e-11	6.81077e-07	1.20578e-11	1.41684e-10	5.29083e-13			1.42388e-07	-9.89974e-12	1.43855e-07	5.24369e-12	1.41908e-07	-6.04256e-12	1.42717e-07	-3.5662e-12	1.01434e-09	7.86957e-12
																							6.80237e-07	1.25284e-11	6.80109e-07	1.23904e-11	6.79955e-07	9.15047e-12	6.801e-07	1.13564e-11	1.412e-10	1.91166e-12			1.42877e-07	-1.45713e-11	1.44344e-07	4.67302e-13	1.42397e-07	-5.34713e-12	1.43206e-07	-6.4837e-12	1.01434e-09	7.58345e-12
																							6.7926e-07	9.90898e-12	6.79133e-07	1.75338e-11	6.78978e-07	8.96655e-12	6.79123e-07	1.21364e-11	1.41231e-10	4.69794e-12			1.43365e-07	-3.00701e-12	1.44833e-07	6.20942e-12	1.42885e-07	-8.80486e-12	1.43694e-07	-1.86748e-12	1.0149e-09	7.57173e-12
																							6.78282e-07	1.1335e-11	6.78156e-07	1.46047e-11	6.78e-07	9.21479e-12	6.78146e-07	1.17182e-11	1.41266e-10	2.71531e-12			1.43854e-07	-1.30158e-11	1.45321e-07	5.26279e-12	1.43374e-07	-3.60049e-12	1.44183e-07	-3.78449e-12	1.01434e-09	9.14068e-12
																							6.77305e-07	1.34576e-11	6.7718e-07	1.76857e-11	6.77023e-07	6.89713e-12	6.77169e-07	1.26802e-11	1.41302e-10	5.43614e-12			1.44343e-07	-8.10898e-12	1.4581e-07	-1.30489e-12	1.43863e-07	-4.17658e-12	1.44672e-07	-4.53015e-12	1.01434e-09	3.4158e-12
																							6.76328e-07	1.41004e-11	6.76203e-07	1.59782e-11	6.76046e-07	6.04296e-12	6.76192e-07	1.20405e-11	1.41302e-10	5.27822e-12			1.44831e-07	-9.49582e-12	1.46299e-07	3.67616e-12	1.44351e-07	-7.77819e-12	1.4516e-07	-4.53262e-12	1.0149e-09	7.1607e-12
																							6.7535e-07	9.19281e-12	6.75227e-07	1.25389e-11	6.75069e-07	7.56791e-12	6.75215e-07	9.76654e-12	1.40863e-10	2.53467e-12			1.4532e-07	-1.01536e-11	1.46788e-07	5.04946e-12	1.4484e-07	-2.90717e-12	1.45649e-07	-2.67044e-12	1.0149e-09	7.60429e-12
																							6.74373e-07	1.29279e-11	6.7425e-07	1.35049e-11	6.74091e-07	9.61268e-12	6.74238e-07	1.20152e-11	1.41382e-10	2.10052e-12			1.45808e-07	-9.56369e-12	1.47276e-07	1.99813e-12	1.45329e-07	-3.23032e-12	1.46138e-07	-3.59863e-12	1.0145e-09	5.7897e-12
																							6.73395e-07	1.10527e-11	6.73274e-07	1.4536e-11	6.73114e-07	8.28609e-12	6.73261e-07	1.12916e-11	1.4095e-10	3.1318e-12			1.46297e-07	-3.55365e-12	1.47765e-07	5.94722e-12	1.45817e-07	-5.17378e-12	1.46626e-07	-9.26739e-13	1.0149e-09	6.00788e-12
																							6.72418e-07	1.2155e-11	6.72298e-07	1.6901e-11	6.72137e-07	1.02438e-11	6.72284e-07	1.30999e-11	1.40998e-10	3.42772e-12			1.46786e-07	-6.3981e-12	1.48254e-07	4.47167e-12	1.46306e-07	-7.61824e-12	1.47115e-07	-3.18156e-12	1.0149e-09	6.65591e-12
																							6.71441e-07	1.26663e-11	6.71321e-07	1.39582e-11	6.7116e-07	1.05802e-11	6.71307e-07	1.24016e-11	1.40998e-10	1.70449e-12			1.47274e-07	-1.06559e-11	1.48742e-07	2.59506e-12	1.46795e-07	-8.82819e-12	1.47604e-07	-5.62967e-12	1.0145e-09	7.18122e-12
																							6.70463e-07	1.21839e-11	6.70345e-07	1.36937e-11	6.70183e-07	6.586e-12	6.7033e-07	1.08212e-11	1.40575e-10	3.74467e-12			1.47763e-07	-1.04602e-11	1.49231e-07	7.96159e-13	1.47283e-07	-5.62716e-12	1.48092e-07	-5.09708e-12	1.0149e-09	5.64687e-12
																							6.69486e-07	9.50559e-12	6.69368e-07	1.25855e-11	6.69205e-07	8.97713e-12	6.69353e-07	1.03561e-11	1.41099e-10	1.94874e-12			1.48252e-07	-8.81584e-12	1.4972e-07	4.44057e-12	1.47772e-07	-8.48045e-12	1.48581e-07	-4.28524e-12	1.0149e-09	7.55863e-12
																							6.68508e-07	1.0636e-11	6.68392e-07	1.51071e-11	6.68228e-07	1.03652e-11	6.68376e-07	1.20361e-11	1.40684e-10	2.66301e-12			1.4874e-07	-9.1348e-12	1.50208e-07	-9.64394e-13	1.4826e-07	-4.13675e-12	1.4907e-07	-4.74532e-12	1.0149e-09	4.11906e-12
																							6.67531e-07	1.17794e-11	6.67415e-07	1.6522e-11	6.67251e-07	1.17771e-11	6.67399e-07	1.33595e-11	1.40684e-10	2.73881e-12			1.49229e-07	-1.07492e-11	1.50697e-07	4.44057e-12	1.48749e-07	-9.10711e-12	1.49558e-07	-5.13857e-12	1.0149e-09	8.33632e-12
																							6.66554e-07	9.12659e-12	6.66439e-07	1.36316e-11	6.66274e-07	1.39682e-11	6.66422e-07	1.22421e-11	1.40742e-10	2.70338e-12			1.49718e-07	-6.73584e-12	1.51186e-07	1.85837e-12	1.49238e-07	-5.77379e-12	1.50047e-07	-3.55042e-12	1.0149e-09	4.70878e-12
																							6.65576e-07	1.37037e-11	6.65462e-07	1.58637e-11	6.65296e-07	1.10257e-11	6.65445e-07	1.3531e-11	1.40802e-10	2.42362e-12			1.50206e-07	-6.14573e-12	1.51675e-07	-8.31782e-13	1.49726e-07	-8.82819e-12	1.50536e-07	-5.26857e-12	1.01546e-09	4.06973e-12
																							6.64599e-07	1.7055e-11	6.64486e-07	1.17787e-11	6.64319e-07	1.17571e-11	6.64468e-07	1.35303e-11	1.40865e-10	3.05253e-12			1.50695e-07	-7.02027e-12	1.52163e-07	4.81391e-12	1.50215e-07	-5.75602e-12	1.51024e-07	-2.65413e-12	1.0149e-09	6.49833e-12
																							6.63621e-07	1.33291e-11	6.63509e-07	1.36627e-11	6.63342e-07	1.23179e-11	6.63491e-07	1.31032e-11	1.40401e-10	7.00274e-13			1.51184e-07	-6.06919e-12	1.52652e-07	4.29388e-12	1.50704e-07	-1.01337e-11	1.51513e-07	-3.96968e-12	1.0149e-09	7.43941e-12
																							6.62644e-07	1.69172e-11	6.62533e-07	1.42855e-11	6.62365e-07	1.19566e-11	6.62514e-07	1.43865e-11	1.40467e-10	2.48184e-12			1.51672e-07	-5.05141e-12	1.53141e-07	2.82728e-12	1.51192e-07	-8.61819e-12	1.52002e-07	-3.61411e-12	1.01546e-09	5.85654e-12
																							6.61667e-07	1.26087e-11	6.61556e-07	1.25855e-11	6.61388e-07	1.28771e-11	6.61537e-07	1.26904e-11	1.40467e-10	1.62074e-13			1.52161e-07	-4.71753e-12	1.5363e-07	9.19249e-13	1.51681e-07	-6.74999e-12	1.5249e-07	-3.51609e-12	1.01546e-09	3.97327e-12
																							6.60689e-07	1.05917e-11	6.6058e-07	1.21672e-11	6.6041e-07	1.13205e-11	6.6056e-07	1.13598e-11	1.40607e-10	7.88485e-13			1.52649e-07	-7.91808e-12	1.54118e-07	2.04949e-12	1.5217e-07	-1.13026e-11	1.52979e-07	-5.72374e-12	1.01506e-09	6.94125e-12
																							6.59712e-07	1.40794e-11	6.59603e-07	1.09652e-11	6.59433e-07	1.41443e-11	6.59583e-07	1.3063e-11	1.40607e-10	1.81701e-12			1.53138e-07	-4.09589e-12	1.54607e-07	3.39168e-12	1.52658e-07	-1.51648e-11	1.53468e-07	-5.28967e-12	1.01546e-09	9.33566e-12
																							6.58735e-07	1.45947e-11	6.58627e-07	1.35982e-11	6.58456e-07	1.21237e-11	6.58606e-07	1.34389e-11	1.4068e-10	1.24318e-12			1.53627e-07	-6.92839e-12	1.55096e-07	4.27087e-12	1.53147e-07	-9.73468e-12	1.53957e-07	-4.13073e-12	1.01546e-09	7.41006e-12
																							6.57757e-07	1.41802e-11	6.5765e-07	1.39553e-11	6.57479e-07	1.03762e-11	6.57629e-07	1.28372e-11	1.40222e-10	2.13428e-12			1.54116e-07	-6.58028e-12	1.55584e-07	2.7784e-12	1.53636e-07	-8.09377e-12	1.54445e-07	-3.96522e-12	1.0149e-09	5.88897e-12
																							6.5678e-07	8.1662e-12	6.56674e-07	1.23305e-11	6.56502e-07	1.03215e-11	6.56652e-07	1.02728e-11	1.403e-10	2.08258e-12			1.54604e-07	-6.36694e-12	1.56073e-07	1.91619e-12	1.54124e-07	-7.12931e-12	1.54934e-07	-3.86002e-12	1.01546e-09	5.01685e-12
																							6.55802e-07	1.30165e-11	6.55697e-07	1.07205e-11	6.55524e-07	1.05114e-11	6.55675e-07	1.14162e-11	1.40379e-10	1.3899e-12			1.55093e-07	-8.30854e-13	1.56562e-07	2.65695e-12	1.54613e-07	-7.17004e-12	1.55423e-07	-1.78132e-12	1.01546e-09	4.98196e-12
																							6.54825e-07	1.71994e-11	6.54721e-07	1.16301e-11	6.54547e-07	9.44087e-12	6.54698e-07	1.27568e-11	1.40461e-10	4.0001e-12			1.55582e-07	-4.87368e-12	1.57051e-07	1.69392e-12	1.55102e-07	-1.00493e-11	1.55911e-07	-4.40969e-12	1.01546e-09	5.88534e-12
																							6.53848e-07	1.41603e-11	6.53744e-07	1.37602e-11	6.5357e-07	8.43933e-12	6.53721e-07	1.21199e-11	1.40461e-10	3.19378e-12			1.5607e-07	-7.10919e-12	1.57539e-07	4.2139e-12	1.5559e-07	-7.47155e-12	1.564e-07	-3.45561e-12	1.01546e-09	6.64446e-12
																							6.5287e-07	1.51089e-11	6.52768e-07	1.29805e-11	6.52593e-07	1.07176e-11	6.52744e-07	1.29357e-11	1.40094e-10	2.19599e-12			1.56559e-07	-3.37332e-12	1.58028e-07	5.0712e-12	1.56079e-07	-3.90242e-12	1.56889e-07	-7.34848e-13	1.01546e-09	5.03514e-12
																							6.51893e-07	8.24396e-12	6.51791e-07	1.43853e-11	6.51616e-07	8.76485e-12	6.51767e-07	1.04647e-11	1.40094e-10	3.40531e-12			1.57048e-07	-5.79365e-12	1.58517e-07	4.14726e-12	1.56568e-07	-3.15161e-12	1.57377e-07	-1.59933e-12	1.01546e-09	5.14904e-12
																							6.50916e-07	1.23316e-11	6.50815e-07	1.04383e-11	6.50638e-07	1.70387e-12	6.5079e-07	8.15793e-12	1.40721e-10	5.66897e-12			1.57536e-07	-1.00705e-12	1.59006e-07	4.77392e-12	1.57056e-07	-1.1161e-12	1.57866e-07	8.8359e-13	1.01602e-09	3.36957e-12
																							6.49938e-07	1.27506e-11	6.49838e-07	1.28847e-11	6.49661e-07	7.43715e-12	6.49813e-07	1.10241e-11	1.40272e-10	3.10716e-12			1.58025e-07	-1.71073e-12	1.59494e-07	4.89876e-12	1.57545e-07	-7.58126e-12	1.58355e-07	-1.46441e-12	1.01546e-09	6.24366e-12
																							6.48961e-07	1.27883e-11	6.48862e-07	1.62449e-11	6.48684e-07	5.94383e-12	6.48836e-07	1.1659e-11	1.40365e-10	5.24256e-12			1.58514e-07	-5.35957e-13	1.59983e-07	2.40061e-12	1.58034e-07	-6.87599e-12	1.58844e-07	-1.67045e-12	1.01546e-09	4.74122e-12
																							6.47984e-07	1.22918e-11	6.47885e-07	1.31604e-11	6.47707e-07	9.07959e-12	6.47859e-07	1.15106e-11	1.40365e-10	2.14964e-12			1.59002e-07	-1.09047e-11	1.60472e-07	1.80505e-12	1.58522e-07	-4.90713e-12	1.59332e-07	-4.66892e-12	1.01602e-09	6.35822e-12
																							6.47006e-07	1.1555e-11	6.46909e-07	9.78602e-12	6.4673e-07	9.90192e-12	6.46882e-07	1.04143e-11	1.40015e-10	9.89562e-13			1.59491e-07	-5.30923e-12	1.60961e-07	6.0272e-12	1.59011e-07	-3.33383e-12	1.59821e-07	-8.71955e-13	1.01602e-09	6.05593e-12
																							6.46029e-07	1.20834e-11	6.45932e-07	1.33413e-11	6.45753e-07	7.63715e-12	6.45905e-07	1.10206e-11	1.40015e-10	2.99691e-12			1.5998e-07	-3.54577e-12	1.61449e-07	-2.29537e-12	1.595e-07	-5.92756e-12	1.6031e-07	-3.9229e-12	1.01546e-09	1.84523e-12
																							6.45052e-07	1.34953e-11	6.44956e-07	1.3756e-11	6.44775e-07	6.97833e-12	6.44928e-07	1.14099e-11	1.40657e-10	3.84004e-12			1.60468e-07	-6.89586e-12	1.61938e-07	1.69841e-12	1.59989e-07	-4.74712e-12	1.60798e-07	-3.31485e-12	1.01562e-09	4.47257e-12
																							6.44075e-07	1.12573e-11	6.43979e-07	1.51367e-11	6.43798e-07	8.48112e-12	6.43951e-07	1.1625e-11	1.40657e-10	3.34299e-12			1.60957e-07	-5.75811e-12	1.62427e-07	-3.99933e-12	1.60477e-07	-2.44052e-12	1.61287e-07	-4.06598e-12	1.01602e-09	1.6598e-12
																							6.43097e-07	9.60313e-12	6.43003e-07	1.52293e-11	6.42821e-07	9.50821e-12	6.42974e-07	1.14469e-11	1.40319e-10	3.27602e-12			1.61446e-07	-4.85458e-12	1.62916e-07	2.05118e-12	1.60966e-07	-9.44285e-12	1.61776e-07	-4.08208e-12	1.01602e-09	5.78582e-12
																							6.4212e-07	9.5167e-12	6.42026e-07	1.20601e-11	6.41844e-07	1.01945e-11	6.41997e-07	1.05904e-11	1.40319e-10	1.31712e-12			1.61935e-07	-7.39361e-12	1.63404e-07	1.0006e-12	1.61455e-07	-4.6316e-12	1.62265e-07	-3.67487e-12	1.01546e-09	4.27811e-12
																							6.41143e-07	1.1715e-11	6.4105e-07	1.23151e-11	6.40867e-07	1.20038e-11	6.4102e-07	1.20113e-11	1.40424e-10	3.0012e-13			1.62423e-07	-4.37587e-12	1.63893e-07	1.1384e-12	1.61943e-07	-2.9516e-12	1.62753e-07	-2.06302e-12	1.01602e-09	2.86251e-12
																							6.40165e-07	1.29523e-11	6.40073e-07	1.56182e-11	6.3989e-07	1.07353e-11	6.40043e-07	1.31019e-11	1.39987e-10	2.44489e-12			1.62912e-07	-1.62229e-12	1.64382e-07	2.64812e-12	1.62432e-07	-7.21871e-12	1.63242e-07	-2.06429e-12	1.01602e-09	4.94824e-12
																							6.39188e-07	1.04128e-11	6.39097e-07	1.68634e-11	6.38912e-07	1.08971e-11	6.39066e-07	1.27244e-11	1.40643e-10	3.59262e-12			1.63401e-07	-1.75943e-13	1.64871e-07	6.24497e-12	1.62921e-07	-8.71155e-12	1.63731e-07	-8.80842e-13	1.01602e-09	7.50313e-12
																							6.38211e-07	1.2274e-11	6.3812e-07	1.42634e-11	6.37935e-07	1.11282e-11	6.38089e-07	1.25552e-11	1.40643e-10	1.5864e-12			1.63889e-07	-5.71806e-12	1.65359e-07	3.22728e-12	1.63409e-07	-4.18716e-12	1.64219e-07	-2.22598e-12	1.01602e-09	4.78429e-12
																							6.37233e-07	1.23383e-11	6.37144e-07	1.78204e-11	6.36958e-07	6.14717e-12	6.37112e-07	1.2102e-11	1.40322e-10	5.8402e-12			1.64378e-07	-7.06544e-12	1.65848e-07	3.24505e-12	1.63898e-07	-2.98271e-12	1.64708e-07	-2.2677e-12	1.01602e-09	5.1923e-12
																							6.36256e-07	1.28328e-11	6.36167e-07	1.52386e-11	6.35981e-07	1.13072e-11	6.36135e-07	1.31262e-11	1.40322e-10	1.98205e-12			1.64867e-07	-2.37146e-12	1.66337e-07	-3.32704e-13	1.64387e-07	-7.51641e-13	1.65197e-07	-1.15194e-12	1.01602e-09	1.07671e-12
																							6.35279e-07	1.6563e-11	6.35191e-07	1.49227e-11	6.35004e-07	6.4016e-12	6.35158e-07	1.26291e-11	1.40439e-10	5.45518e-12			1.65356e-07	-4.11366e-12	1.66826e-07	4.56059e-12	1.64876e-07	-5.87604e-12	1.65686e-07	-1.8097e-12	1.01602e-09	5.58677e-12
																							6.34301e-07	1.4659e-11	6.34214e-07	1.56576e-11	6.34027e-07	8.50773e-12	6.34181e-07	1.29414e-11	1.40008e-10	3.87204e-12			1.65844e-07	-3.61649e-12	1.67314e-07	-8.09672e-13	1.65364e-07	-6.43166e-12	1.66174e-07	-3.61927e-12	1.01602e-09	2.811e-12
																							6.33324e-07	1.42994e-11	6.33238e-07	1.51965e-11	6.33049e-07	1.03082e-11	6.33204e-07	1.32681e-11	1.40678e-10	2.60224e-12			1.66333e-07	-2.62034e-12	1.67803e-07	1.56951e-12	1.65853e-07	-9.73372e-12	1.66663e-07	-3.59485e-12	1.01602e-09	5.71428e-12
																							6.32347e-07	1.43309e-11	6.32261e-07	1.1416e-11	6.32072e-07	1.04339e-11	6.32227e-07	1.20603e-11	1.40678e-10	2.02681e-12			1.66822e-07	-9.99802e-12	1.68292e-07	6.20054e-12	1.66342e-07	-6.25377e-12	1.67152e-07	-3.35042e-12	1.01602e-09	8.48059e-12
																							6.3137e-07	1.51928e-11	6.31285e-07	1.54913e-11	6.31095e-07	8.98871e-12	6.3125e-07	1.32243e-11	1.40801e-10	3.67114e-12			1.6731e-07	-4.21591e-12	1.68781e-07	2.22867e-13	1.6683e-07	-6.16935e-12	1.67641e-07	-3.38746e-12	1.01658e-09	3.27565e-12
																							6.30392e-07	1.31916e-11	6.30308e-07	1.3942e-11	6.30118e-07	5.23719e-12	6.30273e-07	1.07903e-11	1.40376e-10	4.82372e-12			1.67799e-07	-9.82902e-12	1.69269e-07	2.33862e-12	1.67319e-07	-1.70484e-12	1.68129e-07	-3.06508e-12	1.01602e-09	6.19682e-12
																							6.29415e-07	1.35773e-11	6.29332e-07	1.49093e-11	6.29141e-07	7.85832e-12	6.29296e-07	1.2115e-11	1.40503e-10	3.74605e-12			1.68288e-07	-2.66922e-12	1.69758e-07	4.22869e-13	1.67808e-07	-2.47162e-12	1.68618e-07	-1.57266e-12	1.01602e-09	1.731e-12
																							6.28438e-07	1.67372e-11	6.28355e-07	1.32371e-11	6.28164e-07	6.01635e-12	6.28319e-07	1.19969e-11	1.40503e-10	5.46697e-12			1.68777e-07	-1.91814e-12	1.70247e-07	3.71171e-12	1.68297e-07	-1.77831e-12	1.69107e-07	5.0855e-15	1.01602e-09	3.21079e-12
																							6.27461e-07	1.41957e-11	6.27379e-07	1.45738e-11	6.27187e-07	1.14171e-11	6.27342e-07	1.33955e-11	1.40632e-10	1.72377e-12			1.69265e-07	-9.45798e-13	1.70736e-07	-2.73754e-12	1.68785e-07	-1.95244e-12	1.69595e-07	-1.87859e-12	1.01658e-09	8.98151e-13
																							6.26483e-07	1.54281e-11	6.26402e-07	1.5509e-11	6.26209e-07	9.98613e-12	6.26365e-07	1.36411e-11	1.40763e-10	3.16554e-12			1.69754e-07	-2.1149e-13	1.71225e-07	3.67616e-12	1.69274e-07	-9.72484e-12	1.70084e-07	-2.08672e-12	1.01658e-09	6.8945e-12
																							6.25506e-07	1.24528e-11	6.25426e-07	1.65308e-11	6.25232e-07	8.27048e-12	6.25388e-07	1.2418e-11	1.40897e-10	4.13027e-12			1.70243e-07	-3.49144e-12	1.71713e-07	4.03612e-12	1.69763e-07	-2.02719e-12	1.70573e-07	-4.94169e-13	1.01602e-09	3.99107e-12
																							6.24529e-07	9.28617e-12	6.24449e-07	1.44827e-11	6.24255e-07	9.18152e-12	6.24411e-07	1.09835e-11	1.40897e-10	3.03088e-12			1.70732e-07	-3.55904e-12	1.72202e-07	-1.05284e-12	1.70251e-07	-1.96572e-12	1.71062e-07	-2.19253e-12	1.01642e-09	1.2684e-12
																							6.23551e-07	1.23372e-11	6.23473e-07	1.31994e-11	6.23278e-07	8.46784e-12	6.23434e-07	1.13348e-11	1.40616e-10	2.52002e-12			1.7122e-07	-2.02603e-13	1.72691e-07	2.70281e-12	1.7074e-07	-5.31602e-12	1.7155e-07	-9.38605e-13	1.01658e-09	4.05976e-12
																							6.22574e-07	1.39187e-11	6.22496e-07	1.2018e-11	6.22301e-07	1.15193e-11	6.22457e-07	1.24854e-11	1.40616e-10	1.26613e-12			1.71709e-07	1.21811e-13	1.7318e-07	7.60499e-12	1.71229e-07	2.35036e-13	1.72039e-07	2.65395e-12	1.01658e-09	4.2881e-12
																							6.21597e-07	1.14029e-11	6.2152e-07	1.04338e-11	6.21324e-07	1.13449e-11	6.2148e-07	1.10606e-11	1.40756e-10	5.43541e-13			1.72198e-07	1.65417e-12	1.73668e-07	2.09985e-12	1.71718e-07	2.6725e-13	1.72528e-07	1.34042e-12	1.01602e-09	9.55737e-13
																							6.2062e-07	1.45416e-11	6.20543e-07	1.45072e-11	6.20347e-07	1.34417e-11	6.20503e-07	1.41635e-11	1.40756e-10	6.25334e-13			1.72687e-07	-2.12259e-12	1.74157e-07	5.72944e-12	1.72206e-07	-3.78716e-12	1.73017e-07	-6.01006e-14	1.01642e-09	5.0825e-12
																							6.19642e-07	1.15359e-11	6.19567e-07	1.41716e-11	6.19369e-07	1.30104e-11	6.19526e-07	1.29059e-11	1.41043e-10	1.32095e-12			1.73175e-07	-3.7848e-12	1.74646e-07	3.15169e-12	1.72695e-07	1.77279e-12	1.73505e-07	3.79892e-13	1.01658e-09	3.67204e-12
																							6.18665e-07	1.41403e-11	6.1859e-07	1.49926e-11	6.18392e-07	1.26504e-11	6.18549e-07	1.39278e-11	1.41043e-10	1.18548e-12			1.73664e-07	-2.09984e-12	1.75135e-07	1.49847e-12	1.73184e-07	-4.15003e-12	1.73994e-07	-1.5838e-12	1.01658e-09	2.85939e-12
																							6.17688e-07	1.45639e-11	6.17614e-07	1.38156e-11	6.17415e-07	1.0946e-11	6.17572e-07	1.31085e-11	1.41189e-10	1.90979e-12			1.74153e-07	-2.26927e-12	1.75624e-07	4.24501e-12	1.73673e-07	-9.96076e-13	1.74483e-07	3.26555e-13	1.01658e-09	3.45268e-12
																							6.16711e-07	1.56387e-11	6.16637e-07	1.45982e-11	6.16438e-07	7.32189e-12	6.16595e-07	1.25196e-11	1.41189e-10	4.53131e-12			1.74642e-07	-2.64256e-12	1.76112e-07	4.98725e-12	1.74161e-07	6.30543e-13	1.74972e-07	9.91745e-13	1.01642e-09	3.82771e-12
																							6.15734e-07	1.45039e-11	6.15661e-07	1.18983e-11	6.15461e-07	5.94764e-12	6.15618e-07	1.07833e-11	1.41338e-10	4.38576e-12			1.7513e-07	1.91738e-12	1.76601e-07	5.14277e-12	1.7465e-07	-1.26717e-12	1.7546e-07	1.93099e-12	1.01658e-09	3.20499e-12
																							6.14756e-07	1.10328e-11	6.14684e-07	1.17055e-11	6.14484e-07	9.72598e-12	6.14641e-07	1.08214e-11	1.4093e-10	1.00655e-12			1.75619e-07	5.66467e-12	1.7709e-07	2.39167e-12	1.75139e-07	1.18696e-12	1.75949e-07	3.0811e-12	1.01658e-09	2.3171e-12
																							6.13779e-07	1.36461e-11	6.13708e-07	1.53849e-11	6.13507e-07	9.78221e-12	6.13664e-07	1.29377e-11	1.41083e-10	2.86773e-12			1.76108e-07	-8.15938e-13	1.77579e-07	7.73829e-12	1.75628e-07	-6.62712e-12	1.76438e-07	9.84125e-14	1.01658e-09	7.22622e-12
																							6.12802e-07	1.21706e-11	6.12731e-07	2.06425e-11	6.1253e-07	8.48112e-12	6.12688e-07	1.37647e-11	1.41083e-10	6.23544e-12			1.76597e-07	-3.71366e-12	1.78067e-07	7.44942e-12	1.76116e-07	-3.68496e-12	1.76927e-07	1.69342e-14	1.01642e-09	6.43674e-12
																							6.11825e-07	1.4444e-11	6.11755e-07	1.83293e-11	6.11553e-07	9.9793e-12	6.11711e-07	1.42509e-11	1.41237e-10	4.17835e-12			1.77085e-07	-2.24134e-12	1.78556e-07	1.87874e-12	1.76605e-07	-5.04763e-12	1.77416e-07	-1.80341e-12	1.01658e-09	3.48389e-12
																							6.10847e-07	1.33512e-11	6.10778e-07	1.58548e-11	6.10575e-07	5.0566e-12	6.10734e-07	1.14209e-11	1.41394e-10	5.65198e-12			1.77574e-07	-1.15368e-12	1.79045e-07	3.90726e-12	1.77094e-07	-3.46719e-12	1.77904e-07	-2.37868e-13	1.01658e-09	3.77156e-12
																							6.0987e-07	1.47172e-11	6.09802e-07	1.57794e-11	6.09598e-07	6.73717e-12	6.09757e-07	1.24113e-11	1.41553e-10	4.94252e-12			1.78063e-07	-3.27811e-12	1.79534e-07	3.52059e-12	1.77582e-07	-5.52935e-12	1.78393e-07	-1.76229e-12	1.01698e-09	4.71154e-12
																							6.08893e-07	9.92453e-12	6.08825e-07	1.54227e-11	6.08621e-07	3.83088e-12	6.0878e-07	9.72603e-12	1.41553e-10	5.79846e-12			1.78552e-07	-2.38308e-13	1.80023e-07	4.51409e-12	1.78071e-07	3.47743e-12	1.78882e-07	2.5844e-12	1.01698e-09	2.49889e-12
																							6.07916e-07	1.28261e-11	6.07848e-07	1.3942e-11	6.07644e-07	3.42527e-12	6.07803e-07	1.00645e-11	1.41553e-10	5.77671e-12			1.7904e-07	-4.68256e-12	1.80511e-07	9.90271e-12	1.7856e-07	-1.11647e-13	1.79371e-07	1.70283e-12	1.01658e-09	7.46001e-12
																							6.06939e-07	1.24158e-11	6.06872e-07	1.4454e-11	6.06667e-07	7.31713e-12	6.06826e-07	1.13956e-11	1.41715e-10	3.67618e-12			1.79529e-07	-4.5892e-12	1.81e-07	7.85387e-12	1.79049e-07	-1.16942e-12	1.79859e-07	6.98417e-13	1.01658e-09	6.42838e-12
																							6.05961e-07	1.01351e-11	6.05895e-07	1.43005e-11	6.0569e-07	9.03526e-12	6.05849e-07	1.11569e-11	1.41316e-10	2.77738e-12			1.80018e-07	-3.42193e-12	1.81489e-07	1.11025e-11	1.79537e-07	-3.35854e-12	1.80348e-07	1.44066e-12	1.01698e-09	8.36744e-12
																							6.04984e-07	9.70173e-12	6.04919e-07	1.4239e-11	6.04713e-07	7.7009e-12	6.04872e-07	1.05472e-11	1.41481e-10	3.35005e-12			1.80507e-07	7.73778e-14	1.81978e-07	2.96058e-12	1.80026e-07	-3.14716e-12	1.80837e-07	-3.6403e-14	1.01698e-09	3.05546e-12
																							6.04007e-07	1.17886e-11	6.03942e-07	1.62004e-11	6.03736e-07	7.95046e-12	6.03895e-07	1.19798e-11	1.41481e-10	4.12829e-12			1.80996e-07	1.83735e-12	1.82467e-07	7.47608e-12	1.80515e-07	-1.27161e-12	1.81326e-07	2.68061e-12	1.01698e-09	4.43439e-12
																							6.0303e-07	1.1926e-11	6.02966e-07	1.33568e-11	6.02759e-07	5.65063e-12	6.02918e-07	1.03111e-11	1.41649e-10	4.09903e-12			1.81484e-07	-4.16037e-12	1.82955e-07	6.8399e-12	1.81004e-07	-5.80817e-12	1.81814e-07	-1.04288e-12	1.01658e-09	6.87623e-12
																							6.02053e-07	1.2715e-11	6.01989e-07	1.50835e-11	6.01782e-07	5.26385e-12	6.01941e-07	1.10208e-11	1.41649e-10	5.12437e-12			1.81973e-07	-5.89141e-12	1.83444e-07	8.06276e-12	1.81493e-07	-6.24933e-12	1.82303e-07	-1.35933e-12	1.01658e-09	8.16173e-12
																							6.01076e-07	1.12322e-11	6.01013e-07	1.21827e-11	6.00804e-07	6.23804e-12	6.00964e-07	9.88433e-12	1.42381e-10	3.19333e-12			1.82462e-07	-3.58036e-12	1.83933e-07	5.91714e-13	1.81981e-07	-6.94714e-12	1.82792e-07	-3.31193e-12	1.01698e-09	3.77659e-12
																							6.00098e-07	1.02461e-11	6.00036e-07	1.57107e-11	5.99827e-07	4.15451e-12	5.99987e-07	1.00371e-11	1.41989e-10	5.78093e-12			1.82951e-07	-1.2426e-12	1.84422e-07	6.28946e-12	1.8247e-07	-9.67596e-12	1.83281e-07	-1.54304e-12	1.01698e-09	7.98695e-12
																							5.99121e-07	6.24733e-12	5.9906e-07	9.65748e-12	5.9885e-07	7.58156e-12	5.9901e-07	7.82879e-12	1.42163e-10	1.71847e-12			1.83439e-07	-7.90999e-12	1.84911e-07	8.72354e-12	1.82959e-07	-8.26225e-12	1.8377e-07	-2.4829e-12	1.01714e-09	9.70666e-12
																							5.98144e-07	7.14059e-12	5.98083e-07	7.49608e-12	5.97873e-07	7.15125e-12	5.98033e-07	7.26264e-12	1.42163e-10	2.02235e-13			1.83928e-07	1.97514e-12	1.85399e-07	1.08761e-11	1.83448e-07	-7.09821e-12	1.84258e-07	1.91766e-12	1.01658e-09	8.98729e-12
																							5.97167e-07	7.65728e-12	5.97107e-07	9.98549e-12	5.96896e-07	5.95209e-12	5.97057e-07	7.86495e-12	1.42339e-10	2.0247e-12			1.84417e-07	-6.95916e-13	1.85888e-07	4.90722e-12	1.83936e-07	-5.56046e-12	1.84747e-07	-4.49718e-13	1.01698e-09	5.23818e-12
																							5.9619e-07	9.28617e-12	5.9613e-07	1.14449e-11	5.95919e-07	7.75712e-12	5.9608e-07	9.49607e-12	1.42339e-10	1.85283e-12			1.84906e-07	2.30407e-13	1.86377e-07	4.9032e-12	1.84425e-07	-9.30135e-12	1.85236e-07	-1.38925e-12	1.01698e-09	7.23946e-12
																							5.95212e-07	8.82291e-12	5.95154e-07	8.10592e-12	5.94942e-07	8.33486e-12	5.95103e-07	8.42123e-12	1.42131e-10	3.66215e-13			1.85395e-07	-3.80702e-12	1.86866e-07	9.19162e-12	1.84914e-07	-4.64937e-12	1.85725e-07	2.45077e-13	1.01698e-09	7.75937e-12
																							5.94235e-07	6.99951e-12	5.94177e-07	4.42872e-12	5.93965e-07	6.24825e-12	5.94126e-07	5.89216e-12	1.42131e-10	1.32187e-12			1.85883e-07	-1.46482e-12	1.87355e-07	9.81828e-12	1.85403e-07	-2.51161e-12	1.86213e-07	1.94728e-12	1.01714e-09	6.83655e-12
																							5.93258e-07	4.97506e-12	5.93201e-07	6.7761e-12	5.92988e-07	7.70312e-12	5.93149e-07	6.48476e-12	1.42313e-10	1.38717e-12			1.86372e-07	4.38236e-12	1.87843e-07	4.13382e-12	1.85891e-07	-3.25687e-12	1.86702e-07	1.7531e-12	1.01698e-09	4.34054e-12
																							5.92281e-07	8.20619e-12	5.92224e-07	8.68217e-12	5.92011e-07	4.16778e-12	5.92172e-07	7.01871e-12	1.42313e-10	2.48042e-12			1.86861e-07	-2.47816e-12	1.88332e-07	5.67612e-12	1.8638e-07	2.55497e-12	1.87191e-07	1.91764e-12	1.01698e-09	4.11433e-12
																							5.91304e-07	7.48193e-12	5.91247e-07	5.95589e-12	5.91034e-07	5.9816e-12	5.91195e-07	6.47314e-12	1.42313e-10	8.73732e-13			1.8735e-07	-8.46916e-12	1.88821e-07	1.50004e-11	1.86869e-07	-1.88939e-12	1.8768e-07	1.5473e-12	1.01698e-09	1.21063e-11
																							5.90327e-07	8.08257e-12	5.90271e-07	5.26279e-12	5.90057e-07	5.10093e-12	5.90218e-07	6.14876e-12	1.42497e-10	1.67668e-12			1.87838e-07	-7.33578e-13	1.8931e-07	1.15623e-11	1.87358e-07	-6.39183e-13	1.88169e-07	3.39651e-12	1.01714e-09	7.07194e-12
																							5.8935e-07	5.54174e-12	5.89294e-07	1.03668e-11	5.89079e-07	3.4541e-12	5.89241e-07	6.4542e-12	1.43063e-10	3.54553e-12			1.88327e-07	-1.80701e-12	1.89799e-07	1.21383e-11	1.87846e-07	-3.19604e-12	1.88657e-07	2.37841e-12	1.01754e-09	8.48079e-12
																							5.88373e-07	8.27543e-12	5.88318e-07	5.86057e-12	5.88102e-07	6.40604e-12	5.88264e-07	6.84735e-12	1.43249e-10	1.26647e-12			1.88816e-07	-3.49588e-12	1.90287e-07	1.15871e-11	1.88335e-07	-2.68051e-12	1.89146e-07	1.80358e-12	1.01698e-09	8.48259e-12
																							5.87395e-07	6.98761e-12	5.87341e-07	5.33526e-12	5.87125e-07	4.86824e-12	5.87287e-07	5.73037e-12	1.42871e-10	1.11356e-12			1.89305e-07	-4.16037e-12	1.90776e-07	1.12174e-11	1.88824e-07	-2.92965e-12	1.89635e-07	1.37579e-12	1.01698e-09	8.54527e-12
																							5.86418e-07	6.72175e-12	5.86365e-07	6.7915e-12	5.86148e-07	4.5772e-12	5.8631e-07	6.03015e-12	1.43061e-10	1.25877e-12			1.89794e-07	-2.39812e-12	1.91265e-07	1.09649e-11	1.89313e-07	-1.17386e-12	1.90124e-07	2.46431e-12	1.01698e-09	7.38714e-12
																							5.85441e-07	4.76892e-12	5.85388e-07	1.15583e-11	5.85171e-07	1.94909e-12	5.85334e-07	6.09209e-12	1.43061e-10	4.93937e-12			1.90282e-07	-5.01586e-12	1.91754e-07	8.08053e-12	1.89802e-07	1.12835e-12	1.90613e-07	1.39767e-12	1.01714e-09	6.55235e-12
																							5.84464e-07	2.3396e-12	5.84412e-07	5.02052e-12	5.84194e-07	4.4338e-12	5.84357e-07	3.93131e-12	1.43253e-10	1.40933e-12			1.90771e-07	1.16625e-12	1.92243e-07	1.29382e-11	1.9029e-07	2.64833e-12	1.91101e-07	5.58427e-12	1.01754e-09	6.41167e-12
																							5.83487e-07	3.16193e-12	5.83435e-07	7.12178e-12	5.83217e-07	2.80163e-12	5.8338e-07	4.36178e-12	1.43253e-10	2.39701e-12			1.9126e-07	3.37865e-12	1.92731e-07	6.96812e-12	1.90779e-07	-1.37762e-12	1.9159e-07	2.98972e-12	1.01698e-09	4.18644e-12
																							5.8251e-07	2.47925e-12	5.82459e-07	9.2205e-12	5.8224e-07	7.74305e-12	5.82403e-07	6.48093e-12	1.43447e-10	3.54342e-12			1.91749e-07	-5.1478e-14	1.9322e-07	8.40494e-12	1.91268e-07	-3.25386e-12	1.92079e-07	1.69987e-12	1.01698e-09	6.02348e-12
																							5.81533e-07	3.27735e-12	5.81482e-07	1.00653e-11	5.81263e-07	3.71118e-12	5.81426e-07	5.68461e-12	1.43447e-10	3.79998e-12			1.92238e-07	9.04044e-13	1.93709e-07	6.86275e-12	1.91757e-07	9.59453e-13	1.92568e-07	2.90875e-12	1.01698e-09	3.42438e-12
																							5.80556e-07	2.93141e-12	5.80506e-07	7.82277e-12	5.80286e-07	8.35268e-12	5.80449e-07	6.36895e-12	1.43643e-10	2.98877e-12			1.92726e-07	-4.10287e-12	1.94198e-07	4.50082e-12	1.92245e-07	-6.01156e-12	1.93057e-07	-1.8712e-12	1.01754e-09	5.60025e-12
																							5.79578e-07	7.51959e-12	5.79529e-07	1.31219e-11	5.79309e-07	6.30453e-12	5.79472e-07	8.982e-12	1.43272e-10	3.63636e-12			1.93215e-07	3.28179e-12	1.94687e-07	1.21249e-11	1.92734e-07	-3.24978e-13	1.93545e-07	5.02725e-12	1.01754e-09	6.40584e-12
																							5.78601e-07	7.05506e-12	5.78553e-07	1.22663e-11	5.78332e-07	4.92161e-12	5.78495e-07	8.08098e-12	1.43472e-10	3.7783e-12			1.93704e-07	-2.90926e-12	1.95176e-07	9.97385e-12	1.93223e-07	6.6138e-14	1.94034e-07	2.37691e-12	1.01754e-09	6.74525e-12
																							5.77624e-07	3.1021e-12	5.77576e-07	1.12694e-11	5.77355e-07	4.45596e-12	5.77518e-07	6.27582e-12	1.43472e-10	4.37723e-12			1.94193e-07	6.67985e-14	1.95664e-07	3.12122e-12	1.93712e-07	-3.78303e-12	1.94523e-07	-1.98337e-13	1.01698e-09	3.45975e-12
																							5.76647e-07	4.68847e-12	5.76599e-07	9.91678e-12	5.76378e-07	1.31735e-12	5.76541e-07	5.30753e-12	1.43472e-10	4.33301e-12			1.94682e-07	-3.80702e-12	1.96153e-07	8.90275e-12	1.94201e-07	-2.1205e-12	1.95012e-07	9.91746e-13	1.01698e-09	6.90283e-12
																							5.7567e-07	4.13057e-12	5.75623e-07	6.46348e-12	5.75401e-07	4.63718e-12	5.75564e-07	5.07708e-12	1.43674e-10	1.22709e-12			1.9517e-07	-6.49141e-12	1.96642e-07	8.44499e-12	1.94689e-07	-5.29381e-12	1.95501e-07	-1.11341e-12	1.01754e-09	8.29945e-12
																							5.74693e-07	4.99278e-12	5.74646e-07	9.94941e-12	5.74424e-07	2.84675e-12	5.74588e-07	5.92965e-12	1.43674e-10	3.64283e-12			1.95659e-07	-5.80968e-12	1.97131e-07	3.34233e-12	1.95178e-07	-3.48676e-12	1.95989e-07	-1.9847e-12	1.01754e-09	4.75731e-12
																							5.73716e-07	8.06173e-12	5.7367e-07	9.14766e-12	5.73447e-07	2.75809e-12	5.73611e-07	6.65583e-12	1.43878e-10	3.41893e-12			1.96148e-07	-1.93591e-12	1.9762e-07	8.09386e-12	1.95667e-07	-8.75154e-12	1.96478e-07	-8.64532e-13	1.01754e-09	8.47365e-12
																							5.72739e-07	2.93585e-12	5.72693e-07	9.84494e-12	5.7247e-07	5.23275e-12	5.72634e-07	6.00451e-12	1.43878e-10	3.51861e-12			1.96637e-07	-5.88696e-12	1.98108e-07	1.32405e-11	1.96156e-07	-5.03604e-12	1.96967e-07	7.7249e-13	1.01698e-09	1.0806e-11
																							5.71762e-07	6.89674e-12	5.71717e-07	1.00675e-11	5.71492e-07	7.64996e-12	5.71657e-07	8.20474e-12	1.44655e-10	1.65658e-12			1.97126e-07	-3.25394e-12	1.98597e-07	7.18039e-12	1.96644e-07	1.56697e-13	1.97456e-07	1.36105e-12	1.01738e-09	5.3204e-12
																							5.70785e-07	2.86846e-12	5.7074e-07	1.05574e-11	5.70515e-07	1.93497e-12	5.7068e-07	5.12026e-12	1.44655e-10	4.73176e-12			1.97614e-07	-2.86033e-12	1.99086e-07	7.57389e-12	1.97133e-07	-9.3387e-13	1.97945e-07	1.2599e-12	1.01754e-09	5.55227e-12
																							5.69807e-07	4.14385e-12	5.69764e-07	6.80276e-12	5.69538e-07	6.0208e-12	5.69703e-07	5.6558e-12	1.44503e-10	1.36652e-12			1.98103e-07	-4.03368e-12	1.99575e-07	9.31164e-12	1.97622e-07	-4.4627e-12	1.98433e-07	2.71754e-13	1.01754e-09	7.83171e-12
																							5.6883e-07	5.9062e-12	5.68787e-07	5.96917e-12	5.68561e-07	-5.68462e-14	5.68726e-07	3.93951e-12	1.44503e-10	3.46109e-12			1.98592e-07	6.06289e-13	2.00064e-07	6.99166e-12	1.98111e-07	-2.64496e-12	1.98922e-07	1.65099e-12	1.01754e-09	4.90252e-12
																							5.67853e-07	1.02967e-12	5.6781e-07	6.56319e-12	5.67584e-07	8.83864e-13	5.67749e-07	2.82558e-12	1.44503e-10	3.23769e-12			1.99081e-07	-2.73661e-12	2.00553e-07	9.40448e-12	1.986e-07	-5.63573e-12	1.99411e-07	3.44046e-13	1.01754e-09	7.97934e-12
																							5.66876e-07	4.51846e-12	5.66834e-07	7.2983e-12	5.66607e-07	1.45255e-12	5.66773e-07	4.4231e-12	1.44715e-10	2.92404e-12			1.9957e-07	-8.09137e-12	2.01041e-07	5.18725e-12	1.99088e-07	-7.99597e-12	1.999e-07	-3.63336e-12	1.01738e-09	7.63902e-12
																							5.65899e-07	2.44846e-12	5.65857e-07	6.26618e-12	5.6563e-07	4.09246e-12	5.65796e-07	4.26903e-12	1.44715e-10	1.91498e-12			2.00058e-07	-4.727e-12	2.0153e-07	5.64502e-12	1.99577e-07	-3.17382e-12	2.00389e-07	-7.51933e-13	1.01754e-09	5.59409e-12
																							5.64922e-07	4.2325e-12	5.64881e-07	1.35395e-12	5.64653e-07	2.03278e-12	5.64819e-07	2.53974e-12	1.44929e-10	1.50475e-12			2.00547e-07	-1.37913e-12	2.02019e-07	1.00059e-11	2.00066e-07	-3.70342e-12	2.00877e-07	1.6411e-12	1.01754e-09	7.33674e-12
																							5.63945e-07	2.23767e-12	5.63904e-07	3.54212e-12	5.63676e-07	-7.39528e-13	5.63842e-07	1.68009e-12	1.44929e-10	2.19461e-12			2.01036e-07	-7.06475e-12	2.02508e-07	5.05834e-12	2.00555e-07	-1.48939e-12	2.01366e-07	-1.16527e-12	1.01754e-09	6.06804e-12
																							5.62968e-07	4.95154e-13	5.62928e-07	3.75709e-12	5.62699e-07	-1.8274e-13	5.62865e-07	1.3565e-12	1.45145e-10	2.10642e-12			2.01525e-07	-3.24701e-12	2.02997e-07	5.7561e-12	2.01044e-07	-1.03607e-12	2.01855e-07	4.9101e-13	1.01754e-09	4.6918e-12
																							5.61991e-07	1.89188e-12	5.61951e-07	5.06501e-12	5.61722e-07	-2.84079e-12	5.61888e-07	1.37204e-12	1.45145e-10	3.97845e-12			2.02014e-07	-5.15525e-12	2.03485e-07	6.10591e-12	2.01532e-07	-3.4072e-12	2.02344e-07	-8.18847e-13	1.01738e-09	6.06037e-12
																							5.61014e-07	5.05732e-12	5.60975e-07	2.74196e-12	5.60745e-07	-1.87886e-12	5.60911e-07	1.97347e-12	1.45363e-10	3.53137e-12			2.02503e-07	-1.36701e-12	2.03974e-07	6.00054e-12	2.02021e-07	4.75049e-12	2.02833e-07	3.128e-12	1.01738e-09	3.94266e-12
																							5.60037e-07	6.86574e-12	5.59998e-07	6.11326e-12	5.59768e-07	6.28322e-13	5.59934e-07	4.53577e-12	1.45363e-10	3.4048e-12			2.02991e-07	-3.72699e-12	2.04463e-07	4.19613e-12	2.0251e-07	-2.34271e-12	2.03321e-07	-6.24523e-13	1.01754e-09	4.23179e-12
																							5.5906e-07	5.56687e-12	5.59022e-07	2.81617e-12	5.58791e-07	-1.11858e-12	5.58957e-07	2.42148e-12	1.45583e-10	3.36016e-12			2.0348e-07	-2.99305e-12	2.04952e-07	6.01746e-12	2.02999e-07	4.61432e-14	2.0381e-07	1.02352e-12	1.01754e-09	4.58408e-12
																							5.58083e-07	3.33511e-12	5.58045e-07	2.58681e-12	5.57814e-07	-1.94758e-12	5.57981e-07	1.32478e-12	1.45583e-10	2.85854e-12			2.03969e-07	-5.02031e-12	2.05441e-07	8.48053e-12	2.03487e-07	-1.70716e-12	2.04299e-07	5.84355e-13	1.01794e-09	7.03608e-12
																							5.57106e-07	3.70274e-12	5.57068e-07	1.97839e-12	5.56837e-07	-1.52277e-12	5.57004e-07	1.38612e-12	1.45583e-10	2.66263e-12			2.04458e-07	-2.46922e-12	2.0593e-07	1.18227e-11	2.03976e-07	-1.8274e-13	2.04788e-07	3.05691e-12	1.01794e-09	7.677e-12
																							5.56129e-07	4.68249e-12	5.56092e-07	3.24066e-12	5.5586e-07	-2.50389e-12	5.56027e-07	1.80642e-12	1.45805e-10	3.80182e-12			2.04947e-07	-2.22367e-12	2.06418e-07	6.40218e-12	2.04465e-07	-3.47354e-13	2.05277e-07	1.27705e-12	1.01738e-09	4.53656e-12
																							5.55152e-07	4.76623e-12	5.55115e-07	7.81774e-12	5.54883e-07	-1.95609e-12	5.5505e-07	3.54262e-12	1.45805e-10	5.00048e-12			2.05435e-07	-9.5368e-13	2.06907e-07	4.32504e-12	2.04954e-07	5.59048e-12	2.05766e-07	2.98728e-12	1.01754e-09	3.47113e-12
																							5.54175e-07	5.3164e-12	5.54139e-07	6.93167e-12	5.53906e-07	-3.58113e-12	5.54073e-07	2.88898e-12	1.46029e-10	5.66119e-12			2.05924e-07	-1.54924e-12	2.07396e-07	7.49386e-12	2.05443e-07	8.38601e-12	2.06254e-07	4.77687e-12	1.01754e-09	5.49671e-12
																							5.53198e-07	-3.87145e-12	5.53162e-07	6.56097e-12	5.52929e-07	-7.22061e-12	5.53096e-07	-1.51036e-12	1.46029e-10	7.18777e-12			2.06413e-07	-6.78142e-13	2.07885e-07	4.41835e-12	2.05931e-07	3.52832e-12	2.06743e-07	2.42284e-12	1.01794e-09	2.72215e-12
																							5.52221e-07	1.56352e-13	5.52186e-07	7.06857e-12	5.51952e-07	-3.07607e-12	5.52119e-07	1.38295e-12	1.46254e-10	5.18236e-12			2.06902e-07	-1.64001e-12	2.08374e-07	7.96305e-12	2.0642e-07	3.20771e-12	2.07232e-07	3.17692e-12	1.01794e-09	4.8016e-12
																							5.51244e-07	3.53654e-12	5.51209e-07	1.09294e-11	5.50975e-07	-4.27486e-12	5.51143e-07	3.39702e-12	1.46254e-10	7.60309e-12			2.07391e-07	-2.07815e-12	2.08862e-07	9.81828e-12	2.06909e-07	5.2127e-12	2.07721e-07	4.31761e-12	1.01738e-09	5.99851e-12
																							5.50267e-07	3.98844e-12	5.50232e-07	8.1192e-12	5.49998e-07	-4.64948e-12	5.50166e-07	2.48605e-12	1.46254e-10	6.51557e-12			2.0788e-07	-3.58925e-12	2.09351e-07	8.48053e-12	2.07398e-07	3.82607e-12	2.0821e-07	2.90579e-12	1.01738e-09	6.08729e-12
																							5.4929e-07	2.11574e-12	5.49256e-07	8.87609e-12	5.49021e-07	-5.30047e-12	5.49189e-07	1.89712e-12	1.46482e-10	7.09081e-12			2.08368e-07	-8.29909e-12	2.0984e-07	3.68721e-12	2.07887e-07	3.49065e-12	2.08698e-07	-3.73741e-13	1.01754e-09	6.86426e-12
																							5.48313e-07	1.01856e-12	5.48279e-07	6.95108e-12	5.48044e-07	-6.01706e-12	5.48212e-07	6.50863e-13	1.46482e-10	6.49188e-12			2.08857e-07	-1.69592e-12	2.10329e-07	4.04945e-12	2.08375e-07	3.66162e-12	2.09187e-07	2.00505e-12	1.01794e-09	3.21099e-12
																							5.47336e-07	1.29294e-12	5.47303e-07	6.63413e-12	5.47067e-07	-2.09384e-12	5.47235e-07	1.94441e-12	1.46712e-10	4.4003e-12			2.09346e-07	-5.9372e-13	2.10818e-07	6.0939e-12	2.08864e-07	-1.73853e-13	2.09676e-07	1.77544e-12	1.01794e-09	3.74578e-12
																							5.46359e-07	-2.79162e-12	5.46326e-07	2.52947e-12	5.4609e-07	-4.40346e-13	5.46258e-07	-2.34165e-13	1.46712e-10	2.66653e-12			2.09835e-07	-2.08217e-12	2.11307e-07	6.03957e-12	2.09353e-07	5.32579e-13	2.10165e-07	1.49666e-12	1.01794e-09	4.14581e-12
																							5.45382e-07	7.5514e-13	5.4535e-07	3.30493e-12	5.45113e-07	-6.51355e-12	5.45281e-07	-8.17825e-13	1.46943e-10	5.09473e-12			2.10324e-07	-1.12258e-12	2.11795e-07	3.88505e-12	2.09842e-07	6.261e-13	2.10654e-07	1.12952e-12	1.01738e-09	2.54149e-12
																							5.44405e-07	1.85181e-13	5.44373e-07	6.59869e-12	5.44136e-07	-1.27828e-12	5.44305e-07	1.8352e-12	1.46943e-10	4.1897e-12			2.10813e-07	-3.70033e-12	2.12284e-07	4.81391e-12	2.10331e-07	-2.28939e-12	2.11143e-07	-3.91938e-13	1.01738e-09	4.56326e-12
																							5.43428e-07	1.74118e-12	5.43396e-07	7.46053e-12	5.43159e-07	-4.05989e-12	5.43328e-07	1.71394e-12	1.46943e-10	5.76026e-12			2.11301e-07	-7.82155e-12	2.12773e-07	6.93278e-12	2.10819e-07	-3.96018e-13	2.11631e-07	-4.2826e-13	1.01794e-09	7.37722e-12
																							5.42451e-07	4.1329e-12	5.4242e-07	8.73761e-12	5.42182e-07	-2.27781e-12	5.42351e-07	3.5309e-12	1.47177e-10	5.53233e-12			2.1179e-07	-4.93588e-12	2.13262e-07	9.05827e-12	2.11308e-07	1.19056e-12	2.1212e-07	1.77098e-12	1.01794e-09	7.01511e-12
																							5.41474e-07	-4.47838e-12	5.41443e-07	9.44272e-12	5.41205e-07	-6.13158e-12	5.41374e-07	-3.89082e-13	1.47177e-10	8.55462e-12			2.12279e-07	-9.47361e-12	2.13751e-07	9.56052e-12	2.11797e-07	-2.23607e-12	2.12609e-07	-7.16387e-13	1.01794e-09	9.60763e-12
																							5.40497e-07	-1.71661e-12	5.40467e-07	7.38997e-12	5.40228e-07	-4.42784e-12	5.40397e-07	4.15174e-13	1.47412e-10	6.1906e-12			2.12768e-07	-5.46035e-12	2.1424e-07	9.96163e-12	2.12286e-07	2.70805e-12	2.13098e-07	2.40311e-12	1.01794e-09	7.71551e-12
																							5.3952e-07	-6.24823e-13	5.3949e-07	6.35928e-12	5.39251e-07	-2.82275e-12	5.3942e-07	9.70569e-13	1.47412e-10	4.79441e-12			2.13257e-07	1.45962e-12	2.14728e-07	6.765e-12	2.12775e-07	1.77279e-12	2.13587e-07	3.33247e-12	1.01738e-09	2.97678e-12
																							5.38543e-07	-1.86953e-12	5.38514e-07	5.725e-12	5.38274e-07	-1.2519e-14	5.38443e-07	1.28098e-12	1.47649e-10	3.95905e-12			2.13746e-07	-3.22479e-12	2.15217e-07	1.10583e-11	2.13264e-07	-3.4227e-12	2.14075e-07	1.47026e-12	1.01738e-09	8.30407e-12
																							5.37566e-07	-1.51814e-12	5.37537e-07	1.02382e-11	5.37297e-07	-5.56712e-12	5.37467e-07	1.05097e-12	1.47649e-10	8.20989e-12			2.14234e-07	-2.68255e-12	2.15706e-07	7.4672e-12	2.13752e-07	1.20833e-12	2.14564e-07	1.99766e-12	1.01794e-09	5.12071e-12
																							5.36589e-07	-2.12444e-12	5.3656e-07	1.2734e-11	5.3632e-07	-6.24711e-12	5.3649e-07	1.45415e-12	1.47649e-10	9.98376e-12			2.14723e-07	-3.97527e-13	2.16195e-07	6.33585e-12	2.14241e-07	-1.11234e-12	2.15053e-07	1.60866e-12	1.01794e-09	4.10944e-12
																							5.35612e-07	3.6249e-13	5.35584e-07	7.42054e-12	5.35343e-07	-3.99784e-12	5.35513e-07	1.26173e-12	1.47888e-10	5.76206e-12			2.15212e-07	-2.76702e-12	2.16684e-07	4.74726e-12	2.1473e-07	-6.36115e-13	2.15542e-07	4.4804e-13	1.01794e-09	3.87268e-12
																							5.34635e-07	-3.09588e-12	5.34607e-07	5.84063e-12	5.34366e-07	-4.39901e-12	5.34536e-07	-5.51421e-13	1.47888e-10	5.57389e-12			2.15701e-07	-3.40702e-12	2.17173e-07	4.11171e-12	2.15219e-07	6.5194e-12	2.16031e-07	2.40803e-12	1.01794e-09	5.17787e-12
																							5.33658e-07	3.38104e-13	5.33631e-07	3.54725e-12	5.33389e-07	-6.1849e-12	5.33559e-07	-7.66515e-13	1.48129e-10	4.95922e-12			2.1619e-07	-8.39688e-13	2.17661e-07	5.30558e-12	2.15708e-07	1.85023e-12	2.1652e-07	2.10537e-12	1.01738e-09	3.08057e-12
																							5.32681e-07	-6.72641e-13	5.32654e-07	2.28313e-12	5.32412e-07	-5.60479e-12	5.32582e-07	-1.33143e-12	1.48129e-10	3.98501e-12			2.16679e-07	-2.60701e-12	2.1815e-07	9.11164e-12	2.16196e-07	-2.25829e-12	2.17008e-07	1.41545e-12	1.01778e-09	6.66738e-12
																							5.31704e-07	-3.32476e-12	5.31678e-07	2.80178e-12	5.31435e-07	-1.95387e-12	5.31606e-07	-8.25618e-13	1.48372e-10	3.21533e-12			2.17167e-07	-9.2702e-13	2.18639e-07	6.44497e-12	2.16685e-07	-4.00493e-12	2.17497e-07	5.0434e-13	1.01794e-09	5.36998e-12
																							5.30727e-07	1.56352e-13	5.30701e-07	4.76059e-12	5.30458e-07	-8.21142e-12	5.30629e-07	-1.09816e-12	1.48372e-10	6.57637e-12			2.17656e-07	8.33097e-12	2.19128e-07	2.69234e-12	2.17174e-07	-5.41907e-13	2.17986e-07	3.4938e-12	1.01794e-09	4.49041e-12
																							5.2975e-07	-1.57146e-12	5.29724e-07	1.01309e-12	5.29481e-07	-8.52393e-12	5.29652e-07	-3.02743e-12	1.48372e-10	4.9324e-12			2.18145e-07	3.19737e-12	2.19617e-07	6.63164e-12	2.17663e-07	2.635e-12	2.18475e-07	4.15467e-12	1.01794e-09	2.16347e-12
																							5.28773e-07	-1.31322e-12	5.28748e-07	1.18373e-12	5.28504e-07	-6.14047e-12	5.28675e-07	-2.08998e-12	1.48617e-10	3.72337e-12			2.18634e-07	4.144e-12	2.20106e-07	7.69386e-12	2.18152e-07	-3.08051e-12	2.18964e-07	2.91912e-12	1.01794e-09	5.49063e-12
																							5.27796e-07	-8.63227e-13	5.27771e-07	5.21169e-12	5.27527e-07	-7.39798e-12	5.27698e-07	-1.0165e-12	1.48617e-10	6.30623e-12			2.19123e-07	-1.83456e-12	2.20594e-07	7.66233e-12	2.1864e-07	-1.43067e-12	2.19452e-07	1.4657e-12	1.01778e-09	5.37024e-12
																							5.26819e-07	-3.05367e-12	5.26795e-07	6.28173e-12	5.2655e-07	-5.39643e-12	5.26721e-07	-7.22787e-13	1.48863e-10	6.17816e-12			2.19612e-07	-9.58176e-13	2.21083e-07	9.78274e-12	2.19129e-07	7.32792e-13	2.19941e-07	3.18578e-12	1.01778e-09	5.77535e-12
																							5.25842e-07	-3.73582e-12	5.25818e-07	3.62501e-12	5.25573e-07	-6.36491e-12	5.25745e-07	-2.15857e-12	1.48863e-10	5.17836e-12			2.201e-07	-1.23816e-12	2.21572e-07	4.01835e-12	2.19618e-07	-1.44496e-12	2.2043e-07	4.45078e-13	1.01794e-09	3.09627e-12
																							5.24865e-07	-7.63922e-14	5.24842e-07	1.29455e-12	5.24597e-07	-6.0104e-12	5.24768e-07	-1.59741e-12	1.48536e-10	3.88274e-12			2.20589e-07	-5.47858e-13	2.22061e-07	8.01166e-12	2.20107e-07	1.95195e-12	2.20919e-07	3.13858e-12	1.01794e-09	4.40141e-12
																							5.23888e-07	-5.52034e-12	5.23865e-07	-1.69109e-12	5.23619e-07	-6.16046e-12	5.23791e-07	-4.45729e-12	1.49112e-10	2.41689e-12			2.21078e-07	-2.70926e-12	2.2255e-07	2.56507e-12	2.20596e-07	-1.04495e-12	2.21408e-07	-3.96381e-13	1.01794e-09	2.69632e-12
																							5.22911e-07	-5.30293e-12	5.22888e-07	3.98058e-12	5.22643e-07	-7.245e-12	5.22814e-07	-2.85578e-12	1.48536e-10	5.99957e-12			2.21567e-07	-1.96702e-12	2.23039e-07	4.6539e-12	2.21084e-07	-1.1783e-12	2.21897e-07	5.02859e-13	1.01834e-09	3.61647e-12
																							5.21934e-07	-6.22032e-12	5.21912e-07	4.62375e-12	5.21666e-07	-6.24314e-12	5.21837e-07	-2.61324e-12	1.48786e-10	6.26742e-12			2.22056e-07	-2.17146e-12	2.23527e-07	3.69838e-12	2.21573e-07	-1.94276e-12	2.22385e-07	-1.38617e-13	1.01778e-09	3.3249e-12
																							5.20957e-07	-3.44325e-12	5.20935e-07	4.38661e-12	5.20689e-07	-1.04249e-11	5.2086e-07	-3.1605e-12	1.48786e-10	7.4098e-12			2.22545e-07	-9.54158e-12	2.24016e-07	3.98788e-12	2.22062e-07	-2.6511e-12	2.22874e-07	-2.73493e-12	1.01778e-09	6.76512e-12
																							5.1998e-07	-1.83853e-12	5.19959e-07	2.23838e-12	5.19712e-07	-8.01194e-12	5.19884e-07	-2.53737e-12	1.49038e-10	5.16077e-12			2.23033e-07	-1.11814e-12	2.24505e-07	4.99169e-12	2.22551e-07	-3.84492e-12	2.23363e-07	9.5463e-15	1.01794e-09	4.52495e-12
																							5.19004e-07	-6.96695e-12	5.18982e-07	1.45192e-12	5.18735e-07	-1.04345e-11	5.18907e-07	-5.31653e-12	1.49362e-10	6.11267e-12			2.23522e-07	1.44184e-12	2.24994e-07	7.10718e-12	2.2304e-07	-5.10269e-12	2.23852e-07	1.14878e-12	1.01794e-09	6.11021e-12
																							5.18027e-07	-3.24822e-12	5.18005e-07	2.673e-13	5.17758e-07	-1.30537e-11	5.1793e-07	-5.34488e-12	1.49362e-10	6.90357e-12			2.24011e-07	-2.75872e-12	2.25483e-07	7.69772e-12	2.23529e-07	8.64187e-13	2.24341e-07	1.9344e-12	1.01794e-09	5.30974e-12
																							5.1705e-07	-6.42005e-12	5.17029e-07	-2.64867e-14	5.16781e-07	-9.11351e-12	5.16953e-07	-5.18668e-12	1.49614e-10	4.66738e-12			2.245e-07	-4.87027e-13	2.25972e-07	4.70277e-12	2.24017e-07	2.24833e-12	2.2483e-07	2.15469e-12	1.01834e-09	2.59617e-12
																							5.16073e-07	-8.05804e-12	5.16052e-07	-1.82851e-12	5.15804e-07	-7.54931e-12	5.15976e-07	-5.81196e-12	1.49614e-10	3.45913e-12			2.24989e-07	1.84179e-12	2.2646e-07	3.70282e-12	2.24506e-07	3.06166e-12	2.25318e-07	2.86876e-12	1.01778e-09	9.45392e-13
																							5.15096e-07	-7.68565e-12	5.15076e-07	-2.40598e-12	5.14827e-07	-5.35432e-12	5.14999e-07	-5.14865e-12	1.49868e-10	2.64584e-12			2.25478e-07	1.26951e-12	2.26949e-07	6.50829e-12	2.24995e-07	2.33217e-12	2.25807e-07	3.36999e-12	1.01778e-09	2.7693e-12
																							5.14119e-07	-5.91584e-12	5.14099e-07	-8.37707e-13	5.1385e-07	-5.98384e-12	5.14023e-07	-4.2458e-12	1.49868e-10	2.95169e-12			2.25966e-07	-5.22574e-13	2.27438e-07	2.47171e-12	2.25484e-07	-3.17827e-12	2.26296e-07	-4.09711e-13	1.01794e-09	2.82668e-12
																							5.13142e-07	-8.5102e-12	5.13122e-07	-8.37707e-13	5.12873e-07	-4.5494e-12	5.13046e-07	-4.63243e-12	1.49868e-10	3.83692e-12			2.26455e-07	7.66248e-13	2.27927e-07	3.62723e-12	2.25973e-07	1.50164e-12	2.26785e-07	1.96504e-12	1.01794e-09	1.48572e-12
																							5.12165e-07	-4.67119e-12	5.12146e-07	2.86282e-12	5.11896e-07	-7.75704e-12	5.12069e-07	-3.18847e-12	1.50123e-10	5.46298e-12			2.26944e-07	3.32074e-13	2.28416e-07	4.43009e-12	2.26461e-07	-2.27966e-12	2.27274e-07	8.27502e-13	1.01834e-09	3.3822e-12
																							5.11188e-07	-1.73147e-12	5.11169e-07	-1.07489e-12	5.10919e-07	-6.94137e-12	5.11092e-07	-3.24925e-12	1.50123e-10	3.21428e-12			2.27433e-07	1.71294e-12	2.28905e-07	1.00449e-11	2.2695e-07	-1.14276e-12	2.27763e-07	3.53837e-12	1.01834e-09	5.81292e-12
																							5.10211e-07	-2.70297e-12	5.10193e-07	-2.49712e-12	5.09942e-07	-1.14071e-11	5.10115e-07	-5.53571e-12	1.50381e-10	5.0858e-12			2.27922e-07	4.49513e-12	2.29393e-07	7.55167e-12	2.27439e-07	-2.19608e-12	2.28251e-07	3.28357e-12	1.01778e-09	4.98554e-12
																							5.09235e-07	-5.45808e-12	5.09216e-07	-5.5877e-12	5.08965e-07	-1.2487e-11	5.09139e-07	-7.84427e-12	1.50699e-10	4.02125e-12			2.28411e-07	2.00789e-12	2.29882e-07	5.95996e-12	2.27928e-07	-1.51467e-12	2.2874e-07	2.15106e-12	1.01778e-09	3.73937e-12
																							5.08258e-07	-6.77139e-12	5.08239e-07	2.12923e-13	5.07988e-07	-1.01559e-11	5.08162e-07	-5.57147e-12	1.50699e-10	5.28753e-12			2.289e-07	-4.34921e-12	2.30371e-07	1.05738e-11	2.28417e-07	-5.79601e-12	2.29229e-07	1.42863e-13	1.01778e-09	9.06238e-12
																							5.07281e-07	-5.4603e-12	5.07263e-07	3.60279e-12	5.07011e-07	-1.40209e-11	5.07185e-07	-5.29279e-12	1.50957e-10	8.81304e-12			2.29388e-07	1.96148e-14	2.3086e-07	1.16271e-11	2.28905e-07	-2.74272e-12	2.29718e-07	2.96801e-12	1.01834e-09	7.62513e-12
																							5.06304e-07	-6.44253e-12	5.06286e-07	-2.18535e-12	5.06034e-07	-9.64549e-12	5.06208e-07	-6.09113e-12	1.50957e-10	3.74246e-12			2.29877e-07	1.73515e-12	2.31349e-07	6.88496e-12	2.29394e-07	-4.03159e-12	2.30207e-07	1.52951e-12	1.01834e-09	5.46118e-12
																							5.05327e-07	-6.14076e-12	5.0531e-07	-4.00954e-12	5.05058e-07	-1.49848e-11	5.05231e-07	-8.37837e-12	1.5064e-10	5.81973e-12			2.30366e-07	4.55041e-12	2.31838e-07	1.24422e-11	2.29883e-07	-1.14989e-11	2.30696e-07	1.83123e-12	1.01834e-09	1.22e-11
																							5.0435e-07	-1.89836e-12	5.04333e-07	-7.13037e-12	5.04081e-07	-1.03215e-11	5.04255e-07	-6.45008e-12	1.5064e-10	4.25258e-12			2.30855e-07	-8.38154e-13	2.32326e-07	7.38722e-12	2.30372e-07	-6.62267e-12	2.31184e-07	-2.45366e-14	1.01778e-09	7.04029e-12
																							5.03373e-07	-6.4181e-12	5.03356e-07	-3.67042e-12	5.03104e-07	-1.18908e-11	5.03278e-07	-7.32645e-12	1.5064e-10	4.18479e-12			2.31344e-07	-2.76702e-12	2.32815e-07	6.51167e-12	2.30861e-07	-6.60934e-12	2.31673e-07	-9.54897e-13	1.01778e-09	6.7456e-12
																							5.02396e-07	-8.21763e-12	5.0238e-07	-5.35485e-12	5.02127e-07	-1.38426e-11	5.02301e-07	-9.13835e-12	1.50901e-10	4.31813e-12			2.31833e-07	-2.86973e-13	2.33304e-07	6.23413e-12	2.3135e-07	-2.4786e-12	2.32162e-07	1.15618e-12	1.01778e-09	4.5321e-12
																							5.01419e-07	-1.10303e-11	5.01403e-07	7.36016e-13	5.0115e-07	-1.31676e-11	5.01324e-07	-7.82063e-12	1.50901e-10	7.48693e-12			2.32321e-07	4.50402e-12	2.33793e-07	8.97385e-12	2.31838e-07	-1.30277e-12	2.32651e-07	4.05836e-12	1.01834e-09	5.15278e-12
																							5.00442e-07	-1.22825e-11	5.00427e-07	-3.03428e-12	5.00173e-07	-1.13915e-11	5.00347e-07	-8.90275e-12	1.51163e-10	5.10174e-12			2.3281e-07	-1.86482e-12	2.34282e-07	5.59165e-12	2.32327e-07	1.57723e-12	2.3314e-07	1.76802e-12	1.01834e-09	3.73189e-12
																							4.99466e-07	-9.97755e-12	4.9945e-07	-4.5504e-12	4.99196e-07	-1.23829e-11	4.99371e-07	-8.97028e-12	1.51477e-10	4.01223e-12			2.33299e-07	-2.82061e-12	2.3477e-07	8.53343e-12	2.32816e-07	4.04305e-13	2.33629e-07	2.03904e-12	1.01778e-09	5.85088e-12
																							4.98489e-07	-8.71359e-12	4.98473e-07	-5.94454e-12	4.98219e-07	-1.55791e-11	4.98394e-07	-1.00791e-11	1.51477e-10	4.9603e-12			2.33788e-07	4.45064e-12	2.35259e-07	7.07608e-12	2.33305e-07	-7.51641e-13	2.34117e-07	3.59169e-12	1.01778e-09	3.98392e-12
																							4.97512e-07	-6.79683e-12	4.97497e-07	-5.4835e-12	4.97242e-07	-1.97847e-11	4.97417e-07	-1.06884e-11	1.5174e-10	7.905e-12			2.34277e-07	-8.64814e-13	2.35748e-07	5.01835e-12	2.33794e-07	2.97275e-12	2.34606e-07	2.37543e-12	1.01778e-09	2.98672e-12
																							4.96535e-07	-1.16731e-11	4.9652e-07	-1.20825e-12	4.96265e-07	-1.47346e-11	4.9644e-07	-9.20533e-12	1.5174e-10	7.09281e-12			2.34766e-07	-5.17736e-12	2.36237e-07	8.28582e-12	2.34282e-07	1.52746e-12	2.35095e-07	1.54531e-12	1.01818e-09	6.73161e-12
																							4.95558e-07	-8.28915e-12	4.95544e-07	-3.3734e-12	4.95288e-07	-1.74521e-11	4.95463e-07	-9.70487e-12	1.52004e-10	7.14533e-12			2.35254e-07	1.10849e-12	2.36726e-07	6.5961e-12	2.34771e-07	5.43047e-12	2.35584e-07	4.37835e-12	1.01834e-09	2.89114e-12
																							4.94581e-07	-9.16406e-12	4.94567e-07	-7.59036e-12	4.94311e-07	-1.8287e-11	4.94487e-07	-1.16805e-11	1.52004e-10	5.77527e-12			2.35743e-07	-5.48252e-12	2.37215e-07	8.39606e-12	2.3526e-07	2.31498e-12	2.36073e-07	1.74284e-12	1.01834e-09	6.95696e-12
																							4.93604e-07	-8.80499e-12	4.9359e-07	-5.40373e-12	4.93334e-07	-1.70265e-11	4.9351e-07	-1.04117e-11	1.52004e-10	5.97565e-12			2.36232e-07	-1.18013e-12	2.37703e-07	9.46197e-12	2.35749e-07	-6.21516e-13	2.36562e-07	2.55344e-12	1.01778e-09	5.98948e-12
																							4.92627e-07	-4.44257e-12	4.92614e-07	-6.65827e-12	4.92357e-07	-1.54137e-11	4.92533e-07	-8.83818e-12	1.52271e-10	5.80133e-12			2.36721e-07	-2.72703e-12	2.38192e-07	6.73389e-12	2.36238e-07	-2.31669e-13	2.3705e-07	1.2584e-12	1.01778e-09	4.90331e-12
																							4.91651e-07	-6.10749e-12	4.91637e-07	-4.44599e-12	4.91381e-07	-1.58251e-11	4.91556e-07	-8.79286e-12	1.52004e-10	6.1465e-12			2.3721e-07	-1.94924e-12	2.38681e-07	1.05116e-11	2.36727e-07	7.37235e-13	2.37539e-07	3.09986e-12	1.01778e-09	6.55779e-12
																							4.90674e-07	-4.91811e-12	4.90661e-07	-7.71335e-12	4.90404e-07	-1.67959e-11	4.90579e-07	-9.80913e-12	1.52271e-10	6.21005e-12			2.37699e-07	-8.82587e-13	2.3917e-07	6.98277e-12	2.37215e-07	-2.50273e-12	2.38028e-07	1.19915e-12	1.01818e-09	5.07384e-12
																							4.89697e-07	-1.00817e-11	4.89684e-07	-6.08641e-12	4.89427e-07	-1.36092e-11	4.89603e-07	-9.92578e-12	1.52271e-10	3.76382e-12			2.38188e-07	-5.28791e-12	2.39659e-07	1.13677e-11	2.37704e-07	-2.58911e-13	2.38517e-07	1.9403e-12	1.01818e-09	8.54282e-12
																							4.8872e-07	-1.0115e-11	4.88707e-07	-6.49038e-12	4.8845e-07	-1.46703e-11	4.88626e-07	-1.04252e-11	1.52271e-10	4.09877e-12			2.38676e-07	-9.1369e-13	2.40148e-07	4.53837e-12	2.38193e-07	2.03944e-12	2.39006e-07	1.88804e-12	1.01834e-09	2.72918e-12
																							4.87743e-07	-5.04697e-12	4.87731e-07	-6.76909e-12	4.87473e-07	-1.62418e-11	4.87649e-07	-9.35263e-12	1.52539e-10	6.02802e-12			2.39165e-07	-7.84834e-13	2.40636e-07	7.96051e-12	2.38682e-07	-6.58332e-13	2.39494e-07	2.17245e-12	1.01778e-09	5.01301e-12
																							4.86766e-07	-9.35914e-12	4.86754e-07	-5.84817e-12	4.86496e-07	-1.66336e-11	4.86672e-07	-1.06136e-11	1.52539e-10	5.50106e-12			2.39654e-07	-3.93083e-13	2.41125e-07	7.89671e-12	2.39171e-07	-3.52659e-12	2.39983e-07	1.32568e-12	1.01778e-09	5.90242e-12
																							4.85789e-07	-9.97977e-12	4.85778e-07	-3.23154e-12	4.85519e-07	-1.60978e-11	4.85695e-07	-9.76969e-12	1.52808e-10	6.4357e-12			2.40143e-07	1.51738e-12	2.41614e-07	4.47611e-12	2.39659e-07	4.58164e-12	2.40472e-07	3.52504e-12	1.01818e-09	1.73949e-12
																							4.84813e-07	-1.16069e-11	4.84801e-07	-2.88353e-12	4.84542e-07	-1.67226e-11	4.84719e-07	-1.04043e-11	1.53115e-10	6.99747e-12			2.40632e-07	-1.98035e-12	2.42103e-07	9.39162e-12	2.40148e-07	1.18611e-12	2.40961e-07	2.8658e-12	1.01818e-09	5.86911e-12
																							4.83836e-07	-1.43574e-11	4.83824e-07	-5.59707e-12	4.83565e-07	-1.36862e-11	4.83742e-07	-1.12135e-11	1.53115e-10	4.87558e-12			2.41121e-07	-7.04777e-12	2.42592e-07	1.06735e-11	2.40637e-07	1.99173e-12	2.4145e-07	1.87249e-12	1.01818e-09	8.86124e-12
																							4.82859e-07	-1.07114e-11	4.82848e-07	-6.38565e-12	4.82588e-07	-1.21879e-11	4.82765e-07	-9.76163e-12	1.53385e-10	3.01547e-12			2.41609e-07	-5.15366e-12	2.43081e-07	8.6005e-12	2.41126e-07	6.03883e-13	2.41939e-07	1.35024e-12	1.01834e-09	6.90739e-12
																							4.81882e-07	-1.22583e-11	4.81871e-07	-4.21345e-12	4.81611e-07	-1.60448e-11	4.81788e-07	-1.08389e-11	1.53385e-10	6.04205e-12			2.42098e-07	-4.36698e-12	2.43569e-07	9.01384e-12	2.41615e-07	2.59052e-12	2.42427e-07	2.41246e-12	1.01778e-09	6.69219e-12
																							4.80905e-07	-1.21209e-11	4.80895e-07	-7.3126e-12	4.80635e-07	-1.66718e-11	4.80811e-07	-1.20351e-11	1.5308e-10	4.68019e-12			2.42587e-07	4.86849e-13	2.44058e-07	9.47525e-12	2.42104e-07	6.87301e-13	2.42916e-07	3.5498e-12	1.01778e-09	5.13257e-12
																							4.79928e-07	-1.28047e-11	4.79918e-07	-4.43509e-12	4.79658e-07	-1.76848e-11	4.79835e-07	-1.16415e-11	1.5308e-10	6.701e-12			2.43076e-07	-3.04256e-12	2.44547e-07	6.63609e-12	2.42592e-07	4.15498e-12	2.43405e-07	2.58284e-12	1.01818e-09	5.02721e-12
																							4.78952e-07	-1.00241e-11	4.78941e-07	-3.52379e-12	4.78681e-07	-1.30026e-11	4.78858e-07	-8.85017e-12	1.53385e-10	4.84722e-12			2.43565e-07	-1.3448e-12	2.45036e-07	7.46275e-12	2.43081e-07	2.30609e-12	2.43894e-07	2.80802e-12	1.01818e-09	4.42518e-12
																							4.77975e-07	-9.64949e-12	4.77965e-07	-7.25674e-12	4.77704e-07	-1.53464e-11	4.77881e-07	-1.07509e-11	1.53657e-10	4.15577e-12			2.44054e-07	-5.13313e-12	2.45525e-07	8.62626e-12	2.4357e-07	3.49065e-12	2.44383e-07	2.32793e-12	1.01818e-09	6.953e-12
																							4.76998e-07	-1.22514e-11	4.76988e-07	-1.0054e-11	4.76727e-07	-1.73403e-11	4.76904e-07	-1.32152e-11	1.53657e-10	3.73755e-12			2.44543e-07	-6.70474e-12	2.46014e-07	9.07165e-12	2.44059e-07	-5.28048e-12	2.44872e-07	-9.71189e-13	1.01818e-09	8.72646e-12
																							4.76021e-07	-1.15424e-11	4.76011e-07	-7.55704e-12	4.7575e-07	-1.90058e-11	4.75928e-07	-1.27018e-11	1.53657e-10	5.81176e-12			2.45031e-07	-3.23812e-12	2.46502e-07	8.99162e-12	2.44548e-07	-3.13383e-12	2.4536e-07	8.73222e-13	1.01778e-09	7.03093e-12
																							4.75044e-07	-1.3298e-11	4.75035e-07	-1.01005e-11	4.74773e-07	-1.54084e-11	4.74951e-07	-1.29356e-11	1.5393e-10	2.67244e-12			2.4552e-07	-9.38469e-12	2.46991e-07	5.26279e-12	2.45036e-07	-2.87607e-12	2.45849e-07	-2.33266e-12	1.01818e-09	7.33884e-12
																							4.74067e-07	-1.59798e-11	4.74058e-07	-7.38973e-12	4.73796e-07	-1.95403e-11	4.73974e-07	-1.43033e-11	1.5393e-10	6.24637e-12			2.46009e-07	-6.5835e-12	2.4748e-07	2.909e-12	2.45525e-07	1.73968e-12	2.46338e-07	-6.44942e-13	1.01818e-09	5.17607e-12
																							4.73091e-07	-1.46344e-11	4.73082e-07	-4.76596e-12	4.72819e-07	-1.83785e-11	4.72997e-07	-1.2593e-11	1.54507e-10	7.03214e-12			2.46498e-07	-6.23809e-12	2.47969e-07	9.38398e-13	2.46014e-07	3.09721e-12	2.46827e-07	-7.3416e-13	1.01818e-09	4.88723e-12
																							4.72114e-07	-1.38469e-11	4.72105e-07	-8.26966e-12	4.71842e-07	-1.59293e-11	4.7202e-07	-1.26819e-11	1.54507e-10	3.96047e-12			2.46987e-07	-1.29148e-12	2.48458e-07	5.20503e-12	2.46503e-07	-2.1561e-12	2.47316e-07	5.85818e-13	1.01818e-09	4.02365e-12
																							4.71137e-07	-1.71745e-11	4.71128e-07	-6.25928e-12	4.70866e-07	-1.70581e-11	4.71044e-07	-1.34973e-11	1.5393e-10	6.26857e-12			2.47476e-07	-6.96817e-12	2.48947e-07	-5.26676e-13	2.46992e-07	2.92911e-12	2.47805e-07	-1.52191e-12	1.01818e-09	5.02314e-12
																							4.7016e-07	-1.73408e-11	4.70152e-07	-3.7458e-12	4.69889e-07	-1.45839e-11	4.70067e-07	-1.18901e-11	1.54204e-10	7.18667e-12			2.47964e-07	-1.03371e-12	2.49435e-07	2.7117e-12	2.47481e-07	5.43492e-12	2.48293e-07	2.37097e-12	1.01778e-09	3.24775e-12
																							4.69183e-07	-1.55602e-11	4.69175e-07	-2.53558e-12	4.68912e-07	-1.64826e-11	4.6909e-07	-1.15261e-11	1.54204e-10	7.79969e-12			2.48453e-07	-5.22574e-13	2.49924e-07	5.29389e-12	2.47969e-07	4.60386e-12	2.48782e-07	3.12506e-12	1.01818e-09	3.17773e-12
																							4.68206e-07	-1.64143e-11	4.68199e-07	-4.52596e-12	4.67935e-07	-1.23408e-11	4.68113e-07	-1.10937e-11	1.54481e-10	6.04149e-12			2.48942e-07	4.93068e-12	2.50413e-07	4.99198e-13	2.48458e-07	2.27911e-12	2.49271e-07	2.56966e-12	1.01818e-09	2.22998e-12
																							4.6723e-07	-1.32602e-11	4.67222e-07	-8.64427e-12	4.66958e-07	-1.66231e-11	4.67137e-07	-1.28425e-11	1.54782e-10	4.00578e-12			2.49431e-07	-5.76699e-12	2.50902e-07	3.89393e-12	2.48947e-07	2.45277e-12	2.4976e-07	1.93238e-13	1.01818e-09	5.21176e-12
																							4.66253e-07	-1.27814e-11	4.66245e-07	-1.04308e-11	4.65981e-07	-1.5507e-11	4.6616e-07	-1.29064e-11	1.54782e-10	2.54041e-12			2.4992e-07	4.27736e-12	2.51391e-07	3.4806e-12	2.49436e-07	-2.29828e-12	2.50249e-07	1.81989e-12	1.01818e-09	3.58862e-12
																							4.65276e-07	-1.46012e-11	4.65269e-07	-5.77485e-12	4.65004e-07	-2.17299e-11	4.65183e-07	-1.40353e-11	1.55058e-10	7.99256e-12			2.50409e-07	-2.4315e-12	2.51879e-07	5.05353e-12	2.49925e-07	5.85634e-13	2.50738e-07	1.06922e-12	1.01762e-09	3.76587e-12
																							4.64299e-07	-1.38758e-11	4.64292e-07	-1.18604e-11	4.64027e-07	-1.50959e-11	4.64206e-07	-1.36107e-11	1.55058e-10	1.63396e-12			2.50897e-07	-3.81146e-12	2.52368e-07	4.14281e-12	2.50413e-07	-7.82268e-12	2.51226e-07	-2.49711e-12	1.01818e-09	6.09006e-12
																							4.63322e-07	-1.06181e-11	4.63316e-07	-1.01548e-11	4.6305e-07	-1.56648e-11	4.63229e-07	-1.21459e-11	1.55336e-10	3.05625e-12			2.51386e-07	9.35147e-13	2.52857e-07	7.33834e-12	2.50902e-07	-4.4316e-12	2.51715e-07	1.28063e-12	1.01818e-09	5.89257e-12
																							4.62345e-07	-1.49846e-11	4.62339e-07	-1.05283e-11	4.62074e-07	-1.67804e-11	4.62253e-07	-1.40978e-11	1.54759e-10	3.21901e-12			2.51875e-07	1.30484e-12	2.53346e-07	9.03748e-12	2.51391e-07	-1.59873e-12	2.52204e-07	2.91453e-12	1.01818e-09	5.49778e-12
																							4.61369e-07	-1.18047e-11	4.61362e-07	-1.30174e-11	4.61097e-07	-1.77492e-11	4.61276e-07	-1.41904e-11	1.55058e-10	3.14106e-12			2.52364e-07	-1.03816e-12	2.53835e-07	5.96499e-12	2.5188e-07	5.56383e-12	2.52693e-07	3.49689e-12	1.01818e-09	3.93258e-12
																							4.60392e-07	-1.17463e-11	4.60386e-07	-1.0157e-11	4.6012e-07	-1.68137e-11	4.60299e-07	-1.29057e-11	1.55336e-10	3.47649e-12			2.52853e-07	-2.09593e-12	2.54324e-07	6.27168e-12	2.52369e-07	4.56382e-12	2.53182e-07	2.91319e-12	1.01818e-09	4.42127e-12
																							4.59415e-07	-1.22491e-11	4.59409e-07	-1.02446e-11	4.59143e-07	-1.62994e-11	4.59322e-07	-1.29311e-11	1.55336e-10	3.08447e-12			2.53342e-07	-4.74477e-12	2.54812e-07	1.01916e-11	2.52857e-07	2.31942e-12	2.5367e-07	2.58876e-12	1.01802e-09	7.47183e-12
																							4.58438e-07	-1.52174e-11	4.58432e-07	-1.24012e-11	4.58166e-07	-1.72137e-11	4.58346e-07	-1.49441e-11	1.55336e-10	2.41786e-12			2.5383e-07	3.06471e-12	2.55301e-07	1.33221e-11	2.53346e-07	6.45323e-12	2.54159e-07	7.61336e-12	1.01818e-09	5.22618e-12
																							4.57461e-07	-1.5122e-11	4.57456e-07	-1.22837e-11	4.57189e-07	-2.01495e-11	4.57369e-07	-1.58517e-11	1.55616e-10	3.98335e-12			2.54319e-07	-2.79368e-12	2.5579e-07	6.92501e-12	2.53835e-07	1.81278e-12	2.54648e-07	1.98137e-12	1.01818e-09	4.86154e-12
																							4.56485e-07	-1.34291e-11	4.56479e-07	-1.17318e-11	4.56212e-07	-1.78865e-11	4.56392e-07	-1.43491e-11	1.55913e-10	3.17883e-12			2.54808e-07	-6.11493e-13	2.56279e-07	5.41391e-12	2.54324e-07	5.69273e-12	2.55137e-07	3.49838e-12	1.01818e-09	3.56199e-12
																							4.55508e-07	-1.45414e-11	4.55503e-07	-7.85707e-12	4.55235e-07	-1.5407e-11	4.55415e-07	-1.26018e-11	1.56193e-10	4.13181e-12			2.55297e-07	-3.77126e-12	2.56768e-07	4.97836e-12	2.54813e-07	2.19956e-12	2.55626e-07	1.13555e-12	1.01818e-09	4.4708e-12
																							4.54531e-07	-1.61971e-11	4.54526e-07	-7.63353e-12	4.54259e-07	-1.9325e-11	4.54438e-07	-1.43852e-11	1.55616e-10	6.05267e-12			2.55786e-07	-7.73585e-12	2.57256e-07	6.14722e-12	2.55302e-07	2.75497e-12	2.56115e-07	3.88779e-13	1.01762e-09	7.23768e-12
																							4.53554e-07	-1.4758e-11	4.53549e-07	-1.07921e-11	4.53282e-07	-1.58715e-11	4.53462e-07	-1.38072e-11	1.55616e-10	2.66985e-12			2.56275e-07	-3.04256e-12	2.57745e-07	6.63609e-12	2.5579e-07	8.07048e-12	2.56603e-07	3.888e-12	1.01802e-09	6.04474e-12
																							4.52577e-07	-1.1733e-11	4.52573e-07	-9.55478e-12	4.52305e-07	-1.49829e-11	4.52485e-07	-1.20902e-11	1.55897e-10	2.73164e-12			2.56764e-07	-9.17019e-12	2.58234e-07	1.0227e-11	2.56279e-07	1.63801e-12	2.57092e-07	8.9826e-13	1.01802e-09	9.71973e-12
																							4.51601e-07	-1.35913e-11	4.51596e-07	-1.10359e-11	4.51328e-07	-1.78288e-11	4.51508e-07	-1.4152e-11	1.56193e-10	3.43099e-12			2.57252e-07	-7.62916e-12	2.58723e-07	8.36051e-12	2.56768e-07	-1.60523e-13	2.57581e-07	1.90276e-13	1.01818e-09	8.00061e-12
																							4.50624e-07	-1.51908e-11	4.50619e-07	-1.05372e-11	4.50351e-07	-1.69714e-11	4.50531e-07	-1.42331e-11	1.56193e-10	3.32228e-12			2.57741e-07	-6.42032e-12	2.59212e-07	1.11027e-11	2.57257e-07	3.64384e-12	2.5807e-07	2.77541e-12	1.01818e-09	8.79373e-12
																							4.49647e-07	-1.38476e-11	4.49643e-07	-1.00859e-11	4.49374e-07	-1.26622e-11	4.49555e-07	-1.21986e-11	1.56475e-10	1.92323e-12			2.5823e-07	-6.64095e-12	2.59701e-07	1.00634e-11	2.57746e-07	4.64031e-12	2.58559e-07	2.68757e-12	1.01818e-09	8.52166e-12
																							4.4867e-07	-1.54224e-11	4.48666e-07	-1.16366e-11	4.48397e-07	-1.46193e-11	4.48578e-07	-1.38928e-11	1.56475e-10	1.99473e-12			2.58719e-07	-2.10926e-12	2.60189e-07	6.68502e-12	2.58234e-07	-1.67606e-12	2.59048e-07	9.66567e-13	1.01802e-09	4.95706e-12
																							4.47693e-07	-1.43596e-11	4.4769e-07	-7.59036e-12	4.4742e-07	-1.65603e-11	4.47601e-07	-1.28368e-11	1.56758e-10	4.67485e-12			2.59208e-07	-6.82476e-12	2.60678e-07	1.10938e-11	2.58723e-07	-2.79159e-12	2.59536e-07	4.92491e-13	1.01802e-09	9.39987e-12
																							4.46717e-07	-1.79237e-11	4.46713e-07	-7.17692e-12	4.46444e-07	-1.98082e-11	4.46624e-07	-1.49696e-11	1.56475e-10	6.81413e-12			2.59697e-07	-1.34374e-12	2.61167e-07	9.25859e-12	2.59212e-07	-5.89662e-12	2.60025e-07	6.72745e-13	1.01802e-09	7.77623e-12
																							4.4574e-07	-1.3318e-11	4.45736e-07	-9.24052e-12	4.45467e-07	-1.71648e-11	4.45648e-07	-1.32411e-11	1.56475e-10	3.9627e-12			2.60185e-07	-2.79813e-12	2.61656e-07	8.5383e-12	2.59701e-07	3.81274e-12	2.60514e-07	3.1843e-12	1.01818e-09	5.69428e-12
																							4.44763e-07	-1.81542e-11	4.4476e-07	-9.59704e-12	4.4449e-07	-1.69711e-11	4.44671e-07	-1.49074e-11	1.56758e-10	4.63684e-12			2.60674e-07	-2.29148e-12	2.62145e-07	7.20499e-12	2.6019e-07	-1.5608e-13	2.61003e-07	1.58581e-12	1.01818e-09	4.98211e-12
																							4.43786e-07	-1.01114e-11	4.43783e-07	-8.42925e-12	4.43513e-07	-1.6264e-11	4.43694e-07	-1.16015e-11	1.56758e-10	4.12447e-12			2.61163e-07	-3.06033e-12	2.62633e-07	7.34278e-12	2.60678e-07	-1.64496e-12	2.61492e-07	8.79164e-13	1.01802e-09	5.64221e-12
																							4.42809e-07	-9.98861e-12	4.42806e-07	-6.02658e-12	4.42536e-07	-1.87536e-11	4.42717e-07	-1.15896e-11	1.56758e-10	6.5128e-12			2.61652e-07	-4.6777e-12	2.63122e-07	5.95996e-12	2.61167e-07	1.20468e-12	2.6198e-07	8.28983e-13	1.01802e-09	5.32877e-12
																							4.41833e-07	-8.75622e-12	4.4183e-07	-6.91927e-12	4.41559e-07	-1.65898e-11	4.41741e-07	-1.07551e-11	1.57335e-10	5.1358e-12			2.62141e-07	-1.06482e-12	2.63611e-07	1.20582e-11	2.61656e-07	1.96385e-12	2.62469e-07	4.31909e-12	1.01802e-09	6.87122e-12
																							4.40856e-07	-1.70424e-11	4.40853e-07	-9.19619e-12	4.40582e-07	-2.15349e-11	4.40764e-07	-1.59245e-11	1.57335e-10	6.24486e-12			2.6263e-07	8.18211e-14	2.641e-07	1.31249e-11	2.62145e-07	-4.27227e-13	2.62958e-07	4.25983e-12	1.01802e-09	7.68159e-12
																							4.39879e-07	-1.67202e-11	4.39877e-07	-9.98588e-12	4.39605e-07	-2.04758e-11	4.39787e-07	-1.57273e-11	1.5762e-10	5.31498e-12			2.63118e-07	-3.57696e-13	2.64589e-07	8.33004e-12	2.62634e-07	1.67779e-12	2.63447e-07	3.21671e-12	1.01818e-09	4.54372e-12
																							4.38902e-07	-2.11776e-11	4.389e-07	-9.73034e-12	4.38629e-07	-1.78178e-11	4.3881e-07	-1.62419e-11	1.57042e-10	5.88409e-12			2.63607e-07	-1.77146e-12	2.65078e-07	5.4539e-12	2.63122e-07	2.89721e-12	2.63936e-07	2.19322e-12	1.01858e-09	3.66376e-12
																							4.37925e-07	-1.82624e-11	4.37923e-07	-1.11113e-11	4.37652e-07	-1.8207e-11	4.37834e-07	-1.58602e-11	1.57042e-10	4.11279e-12			2.64096e-07	-1.2115e-12	2.65566e-07	9.57385e-12	2.63611e-07	2.16385e-12	2.64425e-07	3.50874e-12	1.01802e-09	5.51702e-12
																							4.36949e-07	-1.65606e-11	4.36947e-07	-9.98144e-12	4.36675e-07	-1.71018e-11	4.36857e-07	-1.45479e-11	1.5762e-10	3.96396e-12			2.64585e-07	-3.20971e-12	2.66055e-07	1.07133e-11	2.641e-07	7.71354e-13	2.64913e-07	2.75833e-12	1.01802e-09	7.17102e-12
																							4.35972e-07	-1.15091e-11	4.3597e-07	-1.10692e-11	4.35698e-07	-1.65011e-11	4.3588e-07	-1.30265e-11	1.5762e-10	3.01715e-12			2.65074e-07	-2.39368e-12	2.66544e-07	1.01827e-11	2.64589e-07	-2.08495e-12	2.65402e-07	1.90137e-12	1.01802e-09	7.17351e-12
																							4.34995e-07	-1.27304e-11	4.34994e-07	-1.04507e-11	4.34721e-07	-2.14003e-11	4.34903e-07	-1.48605e-11	1.57906e-10	5.77722e-12			2.65563e-07	-4.57143e-12	2.67033e-07	4.49389e-12	2.65078e-07	4.61698e-13	2.65891e-07	1.28052e-13	1.01802e-09	4.54186e-12
																							4.34018e-07	-1.19945e-11	4.34017e-07	-1.00526e-11	4.33744e-07	-1.82788e-11	4.33926e-07	-1.3442e-11	1.57906e-10	4.29988e-12			2.66051e-07	-2.81616e-12	2.67522e-07	6.43312e-12	2.65566e-07	4.62708e-12	2.6638e-07	2.74801e-12	1.01858e-09	4.9026e-12
																							4.33041e-07	-1.65735e-11	4.3304e-07	-1.19601e-11	4.32767e-07	-2.02049e-11	4.3295e-07	-1.62462e-11	1.57906e-10	4.13214e-12			2.6654e-07	-2.68699e-12	2.6801e-07	9.90271e-12	2.66055e-07	-5.07207e-13	2.66869e-07	2.23617e-12	1.01802e-09	6.72828e-12
																							4.32065e-07	-1.38719e-11	4.32064e-07	-6.97036e-12	4.3179e-07	-1.97159e-11	4.31973e-07	-1.35194e-11	1.58483e-10	6.38008e-12			2.67029e-07	-5.96699e-12	2.68499e-07	1.25516e-11	2.66544e-07	1.72617e-14	2.67357e-07	2.20062e-12	1.01802e-09	9.45039e-12
																							4.31088e-07	-1.27859e-11	4.31087e-07	-1.15811e-11	4.30814e-07	-1.51247e-11	4.30996e-07	-1.31639e-11	1.57906e-10	1.80179e-12			2.67518e-07	-1.88762e-12	2.68988e-07	1.4233e-12	2.67033e-07	2.31863e-13	2.67846e-07	-7.7486e-14	1.01802e-09	1.677e-12
																							4.30111e-07	-1.53446e-11	4.3011e-07	-8.90357e-12	4.29837e-07	-1.77181e-11	4.30019e-07	-1.39888e-11	1.57906e-10	4.561e-12			2.68007e-07	-4.97143e-12	2.69477e-07	4.06278e-12	2.67522e-07	4.67051e-12	2.68335e-07	1.25395e-12	1.01802e-09	5.3999e-12
																							4.29134e-07	-1.43662e-11	4.29134e-07	-9.9459e-12	4.2886e-07	-1.66851e-11	4.29043e-07	-1.36657e-11	1.58194e-10	3.42377e-12			2.68495e-07	-4.00702e-12	2.69966e-07	7.39166e-12	2.6801e-07	-1.77831e-12	2.68824e-07	5.35443e-13	1.01858e-09	6.04132e-12
																							4.28158e-07	-1.15224e-11	4.28157e-07	-9.12526e-12	4.27883e-07	-1.66718e-11	4.28066e-07	-1.24398e-11	1.58483e-10	3.85601e-12			2.68984e-07	-4.91811e-12	2.70454e-07	8.54274e-12	2.68499e-07	-2.29828e-12	2.69313e-07	4.42116e-13	1.01802e-09	7.13659e-12
																							4.27181e-07	-1.72831e-11	4.27181e-07	-8.30515e-12	4.26906e-07	-1.88003e-11	4.27089e-07	-1.47962e-11	1.58771e-10	5.67235e-12			2.69473e-07	-6.34912e-12	2.70943e-07	1.00677e-11	2.68988e-07	-8.51457e-13	2.69801e-07	9.55723e-13	1.01802e-09	8.35628e-12
																							4.26204e-07	-1.52595e-11	4.26204e-07	-1.31525e-11	4.25929e-07	-1.70021e-11	4.26112e-07	-1.5138e-11	1.58771e-10	1.92767e-12			2.69962e-07	-1.9448e-12	2.71432e-07	4.19613e-12	2.69477e-07	2.32386e-12	2.7029e-07	1.52507e-12	1.01802e-09	3.14743e-12
																							4.25227e-07	-1.73735e-11	4.25227e-07	-1.20932e-11	4.24953e-07	-1.31587e-11	4.25136e-07	-1.42084e-11	1.58194e-10	2.79229e-12			2.70451e-07	-3.59813e-12	2.71921e-07	4.1206e-12	2.69966e-07	-3.44047e-12	2.70779e-07	-9.7267e-13	1.01802e-09	4.4116e-12
																							4.2425e-07	-1.91118e-11	4.24251e-07	-1.16859e-11	4.23976e-07	-1.72736e-11	4.24159e-07	-1.60238e-11	1.58483e-10	3.8675e-12			2.7094e-07	-6.65867e-12	2.7241e-07	8.33443e-12	2.70455e-07	-1.20518e-12	2.71268e-07	1.56863e-13	1.01802e-09	7.58878e-12
																							4.23274e-07	-1.69795e-11	4.23274e-07	-1.28379e-11	4.22999e-07	-1.62573e-11	4.23182e-07	-1.53582e-11	1.58771e-10	2.21234e-12			2.71429e-07	-1.20261e-12	2.72898e-07	9.41384e-12	2.70943e-07	-5.06715e-12	2.71757e-07	1.04803e-12	1.01786e-09	7.49825e-12
																							4.22297e-07	-1.53802e-11	4.22297e-07	-8.99006e-12	4.22022e-07	-1.69448e-11	4.22205e-07	-1.37717e-11	1.58771e-10	4.21426e-12			2.71917e-07	-2.65589e-12	2.73387e-07	1.04983e-11	2.71432e-07	-2.84497e-12	2.72246e-07	1.6658e-12	1.01802e-09	7.64974e-12
																							4.2132e-07	-1.5224e-11	4.21321e-07	-1.00126e-11	4.21045e-07	-1.94225e-11	4.21229e-07	-1.48864e-11	1.59061e-10	4.71403e-12			2.72406e-07	-8.4052e-12	2.73876e-07	7.67561e-12	2.71921e-07	-5.44562e-12	2.72734e-07	-2.05841e-12	1.01802e-09	8.5588e-12
																							4.20343e-07	-1.62802e-11	4.20344e-07	-1.0229e-11	4.20068e-07	-1.74365e-11	4.20252e-07	-1.46486e-11	1.59061e-10	3.87088e-12			2.72895e-07	-4.71367e-12	2.74365e-07	6.4583e-12	2.7241e-07	-5.01827e-12	2.73223e-07	-1.09121e-12	1.01802e-09	6.53984e-12
																							4.19366e-07	-1.21874e-11	4.19368e-07	-8.13001e-12	4.19091e-07	-1.65848e-11	4.19275e-07	-1.23007e-11	1.59352e-10	4.22853e-12			2.73384e-07	-2.41145e-12	2.74854e-07	1.05605e-11	2.72899e-07	-2.52939e-12	2.73712e-07	1.87321e-12	1.01802e-09	7.52364e-12
																							4.1839e-07	-1.26794e-11	4.18391e-07	-1.24481e-11	4.18114e-07	-2.08189e-11	4.18298e-07	-1.53155e-11	1.59638e-10	4.76752e-12			2.73873e-07	-4.79708e-12	2.75342e-07	8.33443e-12	2.73387e-07	-1.17862e-12	2.74201e-07	7.86243e-13	1.01786e-09	6.78267e-12
																							4.17413e-07	-1.6089e-11	4.17414e-07	-1.28822e-11	4.17138e-07	-1.51579e-11	4.17322e-07	-1.47097e-11	1.59061e-10	1.64971e-12			2.74361e-07	-3.69589e-12	2.75831e-07	9.05827e-12	2.73876e-07	2.26097e-13	2.7469e-07	1.86283e-12	1.01802e-09	6.53271e-12
																							4.16436e-07	-1.45812e-11	4.16438e-07	-1.5917e-11	4.16161e-07	-1.70714e-11	4.16345e-07	-1.58565e-11	1.59352e-10	1.2462e-12			2.7485e-07	2.7396e-12	2.7632e-07	1.12983e-11	2.74365e-07	-5.59156e-12	2.75178e-07	2.81544e-12	1.01802e-09	8.44519e-12
																							4.15459e-07	-1.13185e-11	4.15461e-07	-1.55376e-11	4.15184e-07	-1.78909e-11	4.15368e-07	-1.49157e-11	1.59352e-10	3.33005e-12			2.75339e-07	-4.27537e-12	2.76809e-07	7.17156e-12	2.74854e-07	-2.16911e-12	2.75667e-07	2.42361e-13	1.01802e-09	6.09257e-12
																							4.14483e-07	-1.65468e-11	4.14484e-07	-1.6903e-11	4.14207e-07	-1.24048e-11	4.14391e-07	-1.52849e-11	1.59638e-10	2.50056e-12			2.75828e-07	3.7388e-14	2.77298e-07	4.64501e-12	2.75342e-07	-2.23163e-12	2.76156e-07	8.16923e-13	1.01842e-09	3.50397e-12
																							4.13506e-07	-1.46411e-11	4.13508e-07	-1.36547e-11	4.1323e-07	-1.5732e-11	4.13415e-07	-1.46759e-11	1.59929e-10	1.03909e-12			2.76317e-07	-6.89141e-12	2.77786e-07	6.31612e-12	2.75831e-07	-1.98275e-12	2.76645e-07	-8.52684e-13	1.01786e-09	6.67589e-12
																							4.12529e-07	-1.29269e-11	4.12531e-07	-1.62558e-11	4.12253e-07	-1.63948e-11	4.12438e-07	-1.51925e-11	1.59929e-10	1.9633e-12			2.76806e-07	2.50719e-13	2.78275e-07	5.41836e-12	2.7632e-07	-1.93388e-12	2.77134e-07	1.24507e-12	1.01786e-09	3.77563e-12
																							4.11552e-07	-9.95761e-12	4.11555e-07	-1.11689e-11	4.11277e-07	-1.67959e-11	4.11461e-07	-1.26408e-11	1.59644e-10	3.64903e-12			2.77294e-07	-1.53829e-12	2.78764e-07	6.88412e-12	2.76809e-07	-3.46465e-12	2.77622e-07	6.2706e-13	1.01802e-09	5.50371e-12
																							4.10575e-07	-1.40249e-11	4.10578e-07	-1.11237e-11	4.103e-07	-1.88285e-11	4.10484e-07	-1.4659e-11	1.59644e-10	3.89135e-12			2.77783e-07	-5.09145e-12	2.79253e-07	8.05387e-12	2.77298e-07	-2.62719e-12	2.78111e-07	1.11742e-13	1.01802e-09	6.98757e-12
																							4.09599e-07	-1.28914e-11	4.09601e-07	-1.56684e-11	4.09323e-07	-1.40896e-11	4.09508e-07	-1.42164e-11	1.59929e-10	1.39284e-12			2.78272e-07	-3.72699e-12	2.79742e-07	6.16943e-12	2.77786e-07	-9.82746e-13	2.786e-07	4.86567e-13	1.01842e-09	5.1092e-12
																							4.08622e-07	-1.63101e-11	4.08625e-07	-1.63058e-11	4.08346e-07	-1.55959e-11	4.08531e-07	-1.60706e-11	1.60222e-10	4.11108e-13			2.78761e-07	-6.98144e-12	2.8023e-07	1.89648e-13	2.78275e-07	-4.09258e-12	2.79089e-07	-3.62813e-12	1.01786e-09	3.60803e-12
																							4.07645e-07	-1.63278e-11	4.07648e-07	-1.26761e-11	4.07369e-07	-1.41273e-11	4.07554e-07	-1.43771e-11	1.60222e-10	1.83862e-12			2.7925e-07	-5.58173e-13	2.80719e-07	6.24947e-12	2.78764e-07	-6.1027e-12	2.79578e-07	-1.37135e-13	1.01786e-09	6.18684e-12
																							4.06668e-07	-1.56846e-11	4.06671e-07	-1.6258e-11	4.06392e-07	-1.5647e-11	4.06577e-07	-1.58632e-11	1.60222e-10	3.42423e-13			2.79738e-07	-2.98924e-12	2.81208e-07	3.23617e-12	2.79253e-07	-5.40494e-12	2.80066e-07	-1.71934e-12	1.01802e-09	4.45833e-12
																							4.05692e-07	-1.26662e-11	4.05695e-07	-1.54681e-11	4.05415e-07	-1.67317e-11	4.05601e-07	-1.49553e-11	1.60799e-10	2.08069e-12			2.80227e-07	8.27291e-13	2.81697e-07	6.96373e-12	2.79742e-07	-3.98203e-12	2.80555e-07	1.26966e-12	1.01802e-09	5.48627e-12
																							4.04715e-07	-1.66735e-11	4.04718e-07	-1.74438e-11	4.04439e-07	-1.23629e-11	4.04624e-07	-1.54934e-11	1.60222e-10	2.73831e-12			2.80716e-07	-8.42917e-12	2.82186e-07	2.3117e-12	2.8023e-07	-3.65825e-12	2.81044e-07	-3.25857e-12	1.01842e-09	5.38158e-12
																							4.03738e-07	-1.50179e-11	4.03742e-07	-1.64885e-11	4.03462e-07	-1.41915e-11	4.03647e-07	-1.52326e-11	1.60516e-10	1.16346e-12			2.81205e-07	-3.60702e-12	2.82674e-07	4.39613e-12	2.80719e-07	-5.78712e-12	2.81533e-07	-1.666e-12	1.01786e-09	5.36193e-12
																							4.02761e-07	-1.4599e-11	4.02765e-07	-1.49992e-11	4.02485e-07	-1.30168e-11	4.0267e-07	-1.4205e-11	1.60516e-10	1.04829e-12			2.81694e-07	-9.79363e-12	2.83163e-07	3.00184e-12	2.81208e-07	-6.62622e-12	2.82022e-07	-4.47267e-12	1.01786e-09	6.66403e-12
																							4.01784e-07	-1.65157e-11	4.01788e-07	-1.32635e-11	4.01508e-07	-1.25403e-11	4.01694e-07	-1.41065e-11	1.60516e-10	2.11753e-12			2.82183e-07	-6.2292e-12	2.83652e-07	4.3206e-12	2.81697e-07	-4.75606e-12	2.8251e-07	-2.22156e-12	1.01786e-09	5.71335e-12
																							4.00808e-07	-1.36104e-11	4.00812e-07	-1.22792e-11	4.00531e-07	-1.17182e-11	4.00717e-07	-1.25359e-11	1.61093e-10	9.71874e-13			2.82671e-07	-6.86475e-12	2.84141e-07	2.95613e-12	2.82186e-07	4.39215e-14	2.82999e-07	-1.28823e-12	1.01802e-09	5.04414e-12
																							3.99831e-07	-1.27659e-11	3.99835e-07	-1.53204e-11	3.99554e-07	-1.58894e-11	3.9974e-07	-1.46586e-11	1.61093e-10	1.6636e-12			2.8316e-07	-2.9665e-12	2.8463e-07	3.67838e-12	2.82674e-07	-6.74571e-13	2.83488e-07	1.2438e-14	1.01842e-09	3.37529e-12
																							3.98854e-07	-1.53402e-11	3.98858e-07	-1.55465e-11	3.98578e-07	-1.51715e-11	3.98763e-07	-1.53527e-11	1.60516e-10	1.87814e-13			2.83649e-07	-4.69589e-12	2.85118e-07	-7.10491e-13	2.83163e-07	-5.42272e-12	2.83977e-07	-3.6097e-12	1.01786e-09	2.53695e-12
																							3.97877e-07	-1.549e-11	3.97882e-07	-1.44014e-11	3.97601e-07	-1.62441e-11	3.97787e-07	-1.53785e-11	1.60811e-10	9.26396e-13			2.84138e-07	-8.76696e-12	2.85607e-07	-9.68255e-13	2.83652e-07	-1.285e-12	2.84466e-07	-3.6734e-12	1.01786e-09	4.41399e-12
																							3.96901e-07	-1.4138e-11	3.96905e-07	-1.44471e-11	3.96624e-07	-1.61997e-11	3.9681e-07	-1.49283e-11	1.61093e-10	1.11189e-12			2.84627e-07	-9.73137e-12	2.86096e-07	-2.12378e-12	2.84141e-07	7.01689e-13	2.84954e-07	-3.71782e-12	1.01786e-09	5.3961e-12
																							3.95924e-07	-9.962e-12	3.95929e-07	-1.41634e-11	3.95647e-07	-1.08538e-11	3.95833e-07	-1.16597e-11	1.61389e-10	2.21361e-12			2.85115e-07	-1.06028e-11	2.86585e-07	1.45869e-12	2.8463e-07	-9.97345e-13	2.85443e-07	-3.38048e-12	1.01802e-09	6.37412e-12
																							3.94947e-07	-1.54013e-11	3.94952e-07	-1.63014e-11	3.9467e-07	-1.3633e-11	3.94856e-07	-1.51119e-11	1.61389e-10	1.35754e-12			2.85604e-07	-9.64695e-12	2.87073e-07	7.73942e-13	2.85118e-07	-7.21379e-12	2.85932e-07	-5.36227e-12	1.01786e-09	5.45159e-12
																							3.9397e-07	-1.48313e-11	3.93975e-07	-1.52761e-11	3.93693e-07	-1.67716e-11	3.9388e-07	-1.56263e-11	1.61389e-10	1.01646e-12			2.86093e-07	-6.31807e-12	2.87562e-07	8.17828e-12	2.85607e-07	-3.61826e-12	2.86421e-07	-5.86015e-13	1.01786e-09	7.70921e-12
																							3.92993e-07	-1.40293e-11	3.92999e-07	-1.47836e-11	3.92716e-07	-1.55492e-11	3.92903e-07	-1.47874e-11	1.61686e-10	7.59957e-13			2.86582e-07	-8.65726e-12	2.88051e-07	2.73656e-12	2.86096e-07	7.31523e-13	2.8691e-07	-1.72972e-12	1.01786e-09	6.08261e-12
																							3.92017e-07	-1.08442e-11	3.92022e-07	-1.66237e-11	3.9174e-07	-1.60424e-11	3.91926e-07	-1.45034e-11	1.61389e-10	3.18229e-12			2.87071e-07	-1.05669e-11	2.8854e-07	6.35166e-12	2.86585e-07	-8.05438e-14	2.87398e-07	-1.43193e-12	1.01786e-09	8.53985e-12
																							3.9104e-07	-1.40291e-11	3.91045e-07	-1.58679e-11	3.90763e-07	-2.0078e-11	3.90949e-07	-1.66583e-11	1.61389e-10	3.10095e-12			2.87559e-07	-9.79358e-12	2.89029e-07	1.6717e-12	2.87073e-07	-3.96494e-12	2.87887e-07	-4.02894e-12	1.01842e-09	5.73291e-12
																							3.90063e-07	-1.27593e-11	3.90069e-07	-1.49503e-11	3.89786e-07	-1.50759e-11	3.89973e-07	-1.42618e-11	1.61686e-10	1.30275e-12			2.88048e-07	-6.71172e-12	2.89517e-07	3.52805e-12	2.87562e-07	-1.14768e-12	2.88376e-07	-1.44378e-12	1.01786e-09	5.1263e-12
																							3.89086e-07	-6.66475e-12	3.89092e-07	-1.54578e-11	3.88809e-07	-1.62463e-11	3.88996e-07	-1.27896e-11	1.61686e-10	5.31892e-12			2.88537e-07	-5.30034e-12	2.90006e-07	2.2731e-13	2.88051e-07	-1.30277e-12	2.88865e-07	-2.12527e-12	1.01786e-09	2.85414e-12
																							3.88109e-07	-1.1252e-11	3.88116e-07	-1.63466e-11	3.87832e-07	-1.60492e-11	3.88019e-07	-1.45493e-11	1.61985e-10	2.85939e-12			2.89026e-07	-6.50918e-12	2.90495e-07	8.21388e-12	2.8854e-07	6.34987e-13	2.89354e-07	7.79895e-13	1.01786e-09	7.3626e-12
																							3.87133e-07	-9.05102e-12	3.87139e-07	-1.79902e-11	3.86855e-07	-1.80527e-11	3.87042e-07	-1.50313e-11	1.62263e-10	5.17917e-12			2.89515e-07	-2.48011e-12	2.90984e-07	6.62754e-13	2.89029e-07	-5.85239e-12	2.89842e-07	-2.55658e-12	1.01786e-09	3.25825e-12
																							3.86156e-07	-6.65809e-12	3.86162e-07	-1.30308e-11	3.85879e-07	-1.46991e-11	3.86066e-07	-1.14627e-11	1.61686e-10	4.24367e-12			2.90003e-07	-6.50474e-12	2.91473e-07	1.79172e-12	2.89517e-07	-4.01382e-12	2.90331e-07	-2.90895e-12	1.01842e-09	4.25716e-12
																							3.85179e-07	-1.40049e-11	3.85186e-07	-1.46547e-11	3.84902e-07	-1.50448e-11	3.85089e-07	-1.45682e-11	1.61985e-10	5.25327e-13			2.90492e-07	-5.28251e-12	2.91961e-07	5.28945e-12	2.90006e-07	-8.24934e-12	2.9082e-07	-2.74747e-12	1.01786e-09	7.1165e-12
																							3.84202e-07	-1.40404e-11	3.84209e-07	-1.42742e-11	3.83925e-07	-1.62817e-11	3.84112e-07	-1.48654e-11	1.61985e-10	1.23208e-12			2.90981e-07	-6.90183e-12	2.9245e-07	3.55455e-12	2.90495e-07	-8.01903e-12	2.91309e-07	-3.78877e-12	1.01786e-09	6.38399e-12
																							3.83226e-07	-1.12647e-11	3.83233e-07	-1.51187e-11	3.82948e-07	-1.93447e-11	3.83135e-07	-1.52427e-11	1.62562e-10	4.04143e-12			2.9147e-07	-4.43368e-12	2.92939e-07	9.35163e-12	2.90984e-07	-2.99159e-12	2.91797e-07	6.42117e-13	1.01786e-09	7.57704e-12
																							3.82249e-07	-1.06846e-11	3.82256e-07	-1.72969e-11	3.81971e-07	-1.56833e-11	3.82159e-07	-1.45549e-11	1.62562e-10	3.44754e-12			2.91959e-07	-6.96251e-12	2.93428e-07	2.6806e-12	2.91472e-07	-2.12938e-12	2.92286e-07	-2.1371e-12	1.01826e-09	4.82156e-12
																							3.81272e-07	-1.2258e-11	3.81279e-07	-1.65395e-11	3.80994e-07	-1.58074e-11	3.81182e-07	-1.48683e-11	1.62562e-10	2.29003e-12			2.92447e-07	-4.41142e-12	2.93916e-07	-4.26014e-13	2.91961e-07	-2.85385e-12	2.92775e-07	-2.56376e-12	1.01786e-09	2.00848e-12
																							3.80295e-07	-9.94428e-12	3.80303e-07	-1.29155e-11	3.80018e-07	-1.65159e-11	3.80205e-07	-1.31252e-11	1.62285e-10	3.29083e-12			2.92936e-07	-8.38309e-12	2.94405e-07	3.20967e-12	2.9245e-07	-7.98402e-13	2.93264e-07	-1.99061e-12	1.01786e-09	5.88762e-12
																							3.79318e-07	-1.51132e-11	3.79326e-07	-1.31636e-11	3.79041e-07	-1.40829e-11	3.79228e-07	-1.41199e-11	1.62285e-10	9.75327e-13			2.93425e-07	-8.89582e-12	2.94894e-07	9.64494e-12	2.92939e-07	-5.86271e-12	2.93753e-07	-1.70453e-12	1.01786e-09	9.94524e-12
																							3.78342e-07	-1.38469e-11	3.78349e-07	-1.42698e-11	3.78064e-07	-1.89216e-11	3.78252e-07	-1.56794e-11	1.62562e-10	2.81575e-12			2.93914e-07	-1.23891e-11	2.95383e-07	8.84049e-12	2.93428e-07	-1.82718e-12	2.94241e-07	-1.79193e-12	1.01786e-09	1.06148e-11
																							3.77365e-07	-1.3238e-11	3.77373e-07	-1.44747e-11	3.77087e-07	-1.80625e-11	3.77275e-07	-1.52584e-11	1.62862e-10	2.50591e-12			2.94403e-07	-9.51063e-12	2.95871e-07	5.88924e-12	2.93916e-07	-4.42858e-12	2.9473e-07	-2.68332e-12	1.01769e-09	7.84687e-12
																							3.76388e-07	-1.51265e-11	3.76396e-07	-1.29332e-11	3.7611e-07	-1.55281e-11	3.76298e-07	-1.45293e-11	1.62862e-10	1.39674e-12			2.94891e-07	-8.86027e-12	2.9636e-07	8.26276e-12	2.94405e-07	-3.08496e-12	2.95219e-07	-1.22749e-12	1.01786e-09	8.71133e-12
																							3.75411e-07	-1.31847e-11	3.7542e-07	-1.44271e-11	3.75133e-07	-1.40982e-11	3.75321e-07	-1.39033e-11	1.63164e-10	6.43715e-13			2.9538e-07	-5.85142e-12	2.96849e-07	9.19162e-12	2.94894e-07	-6.14269e-12	2.95708e-07	-9.34162e-13	1.01786e-09	8.77039e-12
																							3.74434e-07	-1.45125e-11	3.74443e-07	-1.32503e-11	3.74156e-07	-1.70642e-11	3.74345e-07	-1.49423e-11	1.63164e-10	1.94294e-12			2.95869e-07	-5.42057e-12	2.97338e-07	4.27532e-12	2.95383e-07	-1.12557e-12	2.96196e-07	-7.56941e-13	1.01786e-09	4.85844e-12
																							3.73458e-07	-1.14558e-11	3.73466e-07	-1.57482e-11	3.7318e-07	-1.56013e-11	3.73368e-07	-1.42684e-11	1.62862e-10	2.43692e-12			2.96358e-07	-2.62034e-12	2.97827e-07	5.71167e-12	2.95871e-07	-2.09828e-12	2.96685e-07	3.31016e-13	1.01826e-09	4.66709e-12
																							3.72481e-07	-1.37833e-11	3.7249e-07	-1.45224e-11	3.72203e-07	-1.73025e-11	3.72391e-07	-1.52028e-11	1.63164e-10	1.85562e-12			2.96847e-07	-3.34925e-12	2.98315e-07	2.06726e-12	2.9636e-07	-5.6316e-12	2.97174e-07	-2.30453e-12	1.01769e-09	3.95433e-12
																							3.71504e-07	-9.77364e-12	3.71513e-07	-1.07659e-11	3.71226e-07	-1.88906e-11	3.71414e-07	-1.31434e-11	1.63164e-10	5.0019e-12			2.97335e-07	-3.19205e-12	2.98804e-07	2.36956e-12	2.96849e-07	-5.70651e-12	2.97663e-07	-2.17633e-12	1.01786e-09	4.13273e-12
																							3.70527e-07	-1.3758e-11	3.70537e-07	-1.4323e-11	3.70249e-07	-1.82057e-11	3.70438e-07	-1.54289e-11	1.63467e-10	2.42132e-12			2.97824e-07	-4.18031e-12	2.99293e-07	-7.06047e-13	2.97338e-07	-3.2227e-12	2.98152e-07	-2.70302e-12	1.01786e-09	1.79449e-12
																							3.6955e-07	-1.08375e-11	3.6956e-07	-1.1857e-11	3.69272e-07	-1.49159e-11	3.69461e-07	-1.25368e-11	1.63467e-10	2.12248e-12			2.98313e-07	-5.35366e-12	2.99782e-07	1.84223e-14	2.97827e-07	-5.39156e-12	2.9864e-07	-3.5756e-12	1.01786e-09	3.11257e-12
																							3.68574e-07	-1.18017e-11	3.68583e-07	-1.19646e-11	3.68295e-07	-1.94336e-11	3.68484e-07	-1.44e-11	1.63741e-10	4.36002e-12			2.98802e-07	-1.10229e-11	3.0027e-07	-1.81791e-13	2.98315e-07	-5.73301e-12	2.99129e-07	-5.6459e-12	1.01769e-09	5.42108e-12
																							3.67597e-07	-1.16558e-11	3.67607e-07	-1.08054e-11	3.67319e-07	-1.48204e-11	3.67507e-07	-1.24272e-11	1.63467e-10	2.11574e-12			2.99291e-07	-8.07804e-12	3.00759e-07	3.29837e-12	2.98804e-07	-1.31204e-11	2.99618e-07	-5.96668e-12	1.01769e-09	8.41055e-12
																							3.6662e-07	-1.10126e-11	3.6663e-07	-1.0817e-11	3.66342e-07	-1.69378e-11	3.66531e-07	-1.29225e-11	1.63467e-10	3.47876e-12			2.99779e-07	-7.08253e-12	3.01248e-07	8.51164e-12	2.99293e-07	-3.01381e-12	3.00107e-07	-5.28234e-13	1.01786e-09	8.08876e-12
																							3.65643e-07	-1.47135e-11	3.65653e-07	-7.87516e-12	3.65365e-07	-1.67162e-11	3.65554e-07	-1.31016e-11	1.63467e-10	4.63569e-12			3.00268e-07	-1.00025e-11	3.01737e-07	7.4672e-12	2.99782e-07	-2.5827e-12	3.00595e-07	-1.70599e-12	1.01786e-09	8.76779e-12
																							3.64666e-07	-1.50001e-11	3.64677e-07	-1.11423e-11	3.64388e-07	-1.67159e-11	3.64577e-07	-1.42861e-11	1.63771e-10	2.85458e-12			3.00757e-07	-1.04215e-11	3.02225e-07	2.75423e-12	3.0027e-07	-3.79631e-12	3.01084e-07	-3.8212e-12	1.01769e-09	6.5879e-12
																							3.6369e-07	-1.32735e-11	3.637e-07	-8.05479e-12	3.63411e-07	-1.40541e-11	3.636e-07	-1.17941e-11	1.64044e-10	3.2618e-12			3.01246e-07	-1.06336e-11	3.02714e-07	4.77392e-12	3.00759e-07	-6.81823e-12	3.01573e-07	-4.22596e-12	1.01769e-09	8.0242e-12
																							3.62713e-07	-1.47446e-11	3.62724e-07	-1.19757e-11	3.62434e-07	-1.37084e-11	3.62624e-07	-1.34762e-11	1.64348e-10	1.39897e-12			3.01735e-07	-1.13758e-11	3.03203e-07	4.485e-12	3.01248e-07	-4.14273e-12	3.02062e-07	-3.67785e-12	1.01769e-09	7.94061e-12
																							3.61736e-07	-1.36104e-11	3.61747e-07	-1.14214e-11	3.61458e-07	-1.25115e-11	3.61647e-07	-1.25144e-11	1.63771e-10	1.0945e-12			3.02223e-07	-1.05542e-11	3.03692e-07	3.72705e-12	3.01737e-07	-1.13884e-11	3.02551e-07	-6.07184e-12	1.01786e-09	8.49634e-12
																							3.60759e-07	-1.29299e-11	3.6077e-07	-9.13187e-12	3.60481e-07	-1.43134e-11	3.6067e-07	-1.21251e-11	1.63771e-10	2.68289e-12			3.02712e-07	-6.02476e-12	3.0418e-07	3.25063e-13	3.02225e-07	-1.05604e-11	3.03039e-07	-5.42003e-12	1.01769e-09	5.46787e-12
																							3.59782e-07	-1.14336e-11	3.59794e-07	-1.13329e-11	3.59504e-07	-1.27626e-11	3.59693e-07	-1.1843e-11	1.64077e-10	7.97958e-13			3.03201e-07	-8.35363e-12	3.04669e-07	5.56499e-12	3.02714e-07	-9.35155e-12	3.03528e-07	-4.04673e-12	1.01769e-09	8.33893e-12
																							3.58806e-07	-1.54346e-11	3.58817e-07	-8.22369e-12	3.58527e-07	-1.30523e-11	3.58717e-07	-1.22368e-11	1.64348e-10	3.67396e-12			3.0369e-07	-7.70216e-12	3.05158e-07	2.20593e-13	3.03203e-07	-4.4463e-12	3.04017e-07	-3.97595e-12	1.01769e-09	3.98226e-12
																							3.57829e-07	-1.45313e-11	3.57841e-07	-1.12287e-11	3.5755e-07	-1.25979e-11	3.5774e-07	-1.2786e-11	1.64654e-10	1.65931e-12			3.04178e-07	-6.5003e-12	3.05647e-07	-1.40825e-12	3.03692e-07	-7.65378e-12	3.04506e-07	-5.18744e-12	1.01786e-09	3.3233e-12
																							3.56852e-07	-1.27127e-11	3.56864e-07	-9.69046e-12	3.56573e-07	-1.23449e-11	3.56763e-07	-1.15827e-11	1.64654e-10	1.649e-12			3.04667e-07	-4.03813e-12	3.06136e-07	8.06286e-14	3.0418e-07	-7.61379e-12	3.04994e-07	-3.8571e-12	1.01826e-09	3.8504e-12
																							3.55875e-07	-1.04541e-11	3.55887e-07	-7.39258e-12	3.55596e-07	-1.19751e-11	3.55786e-07	-9.94058e-12	1.64654e-10	2.33402e-12			3.05156e-07	-5.61068e-12	3.06624e-07	1.23319e-12	3.04669e-07	-1.73134e-12	3.05483e-07	-2.03628e-12	1.01769e-09	3.43211e-12
																							3.54898e-07	-1.5778e-11	3.54911e-07	-9.17625e-12	3.5462e-07	-1.47656e-11	3.5481e-07	-1.32399e-11	1.64385e-10	3.55549e-12			3.05645e-07	-1.05936e-11	3.07113e-07	5.26723e-12	3.05158e-07	-3.48496e-12	3.05972e-07	-2.9371e-12	1.01769e-09	7.94459e-12
																							3.53922e-07	-1.08486e-11	3.53934e-07	-5.24377e-12	3.53643e-07	-1.20848e-11	3.53833e-07	-9.39239e-12	1.64654e-10	3.64559e-12			3.06134e-07	-7.70919e-12	3.07602e-07	3.66727e-12	3.05647e-07	-1.04982e-11	3.06461e-07	-4.8467e-12	1.01769e-09	7.50403e-12
																							3.52945e-07	-9.94428e-12	3.52958e-07	-7.07938e-12	3.52666e-07	-1.66076e-11	3.52856e-07	-1.12104e-11	1.64962e-10	4.88867e-12			3.06622e-07	-9.08175e-12	3.08091e-07	3.7801e-12	3.06135e-07	-7.77142e-12	3.06949e-07	-4.35769e-12	1.01826e-09	7.07792e-12
																							3.51968e-07	-1.55802e-11	3.51981e-07	-5.63425e-12	3.51689e-07	-1.41248e-11	3.51879e-07	-1.17798e-11	1.64962e-10	5.37168e-12			3.07111e-07	-1.02958e-11	3.08579e-07	-2.74156e-12	3.06624e-07	-2.25385e-12	3.07438e-07	-5.09708e-12	1.01769e-09	4.50883e-12
																							3.50991e-07	-1.80767e-11	3.51004e-07	-4.30819e-12	3.50712e-07	-1.27198e-11	3.50903e-07	-1.17016e-11	1.64962e-10	6.9405e-12			3.076e-07	-8.08693e-12	3.09068e-07	2.12502e-12	3.07113e-07	-7.39157e-12	3.07927e-07	-4.45116e-12	1.01769e-09	5.70574e-12
																							3.50014e-07	-1.34824e-11	3.50028e-07	-4.04942e-12	3.49735e-07	-1.47413e-11	3.49926e-07	-1.07577e-11	1.6527e-10	5.84355e-12			3.08089e-07	-1.27002e-11	3.09557e-07	-4.13707e-12	3.07602e-07	-5.42716e-12	3.08416e-07	-7.42149e-12	1.01769e-09	4.61679e-12
																							3.49037e-07	-1.84712e-11	3.49051e-07	-7.10599e-12	3.48759e-07	-1.16048e-11	3.48949e-07	-1.2394e-11	1.64694e-10	5.72356e-12			3.08577e-07	-1.33841e-11	3.10046e-07	2.41818e-12	3.0809e-07	-7.53709e-12	3.08904e-07	-6.16767e-12	1.01826e-09	7.98965e-12
																							3.48061e-07	-1.36503e-11	3.48075e-07	-7.14815e-12	3.47782e-07	-1.2241e-11	3.47972e-07	-1.10132e-11	1.6527e-10	3.42056e-12			3.09066e-07	-1.21536e-11	3.10534e-07	3.16058e-12	3.08579e-07	-7.61824e-12	3.09393e-07	-5.53707e-12	1.01769e-09	7.86635e-12
																							3.47084e-07	-1.19491e-11	3.47098e-07	-8.3096e-12	3.46805e-07	-1.08025e-11	3.46996e-07	-1.03537e-11	1.6527e-10	1.86079e-12			3.09555e-07	-1.06336e-11	3.11023e-07	1.26731e-12	3.09068e-07	-1.34276e-12	3.09882e-07	-3.56967e-12	1.01769e-09	6.25518e-12
																							3.46107e-07	-7.65021e-12	3.46121e-07	-7.74149e-12	3.45828e-07	-1.45759e-11	3.46019e-07	-9.98921e-12	1.6527e-10	3.97246e-12			3.10044e-07	-9.89535e-12	3.11512e-07	4.52737e-12	3.09557e-07	-6.25922e-12	3.10371e-07	-3.87573e-12	1.01769e-09	7.50096e-12
																							3.4513e-07	-1.06381e-11	3.45145e-07	-8.52457e-12	3.44851e-07	-9.46596e-12	3.45042e-07	-9.54287e-12	1.65581e-10	1.05886e-12			3.10532e-07	-2.5848e-12	3.12001e-07	-1.79048e-12	3.10045e-07	-8.73821e-12	3.1086e-07	-4.37116e-12	1.01826e-09	3.80277e-12
																							3.44153e-07	-1.0238e-11	3.44168e-07	-7.99481e-12	3.43874e-07	-6.91598e-12	3.44065e-07	-8.38293e-12	1.65581e-10	1.69468e-12			3.11021e-07	-1.27847e-11	3.12489e-07	8.76191e-13	3.10534e-07	-9.20487e-12	3.11348e-07	-7.03778e-12	1.01769e-09	7.08358e-12
																							3.43176e-07	-1.04385e-11	3.43192e-07	-7.85929e-12	3.42898e-07	-7.12974e-12	3.43089e-07	-8.47586e-12	1.65316e-10	1.73841e-12			3.1151e-07	-1.0563e-11	3.12978e-07	5.1022e-12	3.11023e-07	-1.40237e-11	3.11837e-07	-6.49485e-12	1.01769e-09	1.01913e-11
																							3.422e-07	-1.32513e-11	3.42215e-07	-1.0402e-11	3.41921e-07	-1.04789e-11	3.42112e-07	-1.13774e-11	1.65581e-10	1.6233e-12			3.11999e-07	-1.10425e-11	3.13467e-07	2.42727e-12	3.11512e-07	-6.54269e-12	3.12326e-07	-5.05263e-12	1.01769e-09	6.85739e-12
																							3.41223e-07	-1.20921e-11	3.41238e-07	-6.37232e-12	3.40944e-07	-9.9315e-12	3.41135e-07	-9.4653e-12	1.65581e-10	2.88825e-12			3.12488e-07	-1.00603e-11	3.13956e-07	5.11735e-13	3.12e-07	-1.35381e-11	3.12815e-07	-7.69556e-12	1.01809e-09	7.31734e-12
																							3.40246e-07	-1.32824e-11	3.40262e-07	-5.78152e-12	3.39967e-07	-1.11727e-11	3.40158e-07	-1.00788e-11	1.65893e-10	3.86822e-12			3.12976e-07	-6.4464e-12	3.14444e-07	2.17057e-12	3.12489e-07	-8.66902e-12	3.13303e-07	-4.31495e-12	1.01769e-09	5.72551e-12
																							3.39269e-07	-8.48915e-12	3.39285e-07	-3.84773e-12	3.3899e-07	-6.27419e-12	3.39182e-07	-6.20369e-12	1.65893e-10	2.32151e-12			3.13465e-07	-4.22035e-12	3.14933e-07	3.96058e-12	3.12978e-07	-1.19871e-11	3.13792e-07	-4.08228e-12	1.01769e-09	7.97474e-12
																							3.38292e-07	-1.0361e-11	3.38309e-07	-5.01261e-12	3.38013e-07	-1.05493e-11	3.38205e-07	-8.64096e-12	1.66206e-10	3.14366e-12			3.13954e-07	-7.68698e-12	3.15422e-07	-1.77136e-13	3.13467e-07	-9.44041e-12	3.14281e-07	-5.76817e-12	1.01769e-09	4.92071e-12
																							3.37315e-07	-7.218e-12	3.37332e-07	-6.17729e-12	3.37037e-07	-9.89596e-12	3.37228e-07	-7.76375e-12	1.65629e-10	1.91847e-12			3.14443e-07	-2.61278e-12	3.1591e-07	7.06976e-13	3.13955e-07	-8.25336e-12	3.1477e-07	-3.38639e-12	1.01753e-09	4.52998e-12
																							3.36339e-07	-7.67587e-12	3.36355e-07	-5.33057e-12	3.3606e-07	-8.42263e-12	3.36251e-07	-7.14302e-12	1.65893e-10	1.61343e-12			3.14931e-07	-5.20254e-12	3.16399e-07	-7.46037e-13	3.14444e-07	-9.8182e-12	3.15258e-07	-5.25559e-12	1.01769e-09	4.53631e-12
																							3.35362e-07	-8.64096e-12	3.35379e-07	-8.89701e-12	3.35083e-07	-7.66616e-12	3.35274e-07	-8.40138e-12	1.66206e-10	6.4946e-13			3.1542e-07	-6.60699e-12	3.16888e-07	-1.54919e-13	3.14933e-07	-1.21915e-11	3.15747e-07	-6.3178e-12	1.01769e-09	6.0235e-12
																							3.34385e-07	-1.00914e-11	3.34402e-07	-7.44733e-12	3.34106e-07	-9.17339e-12	3.34298e-07	-8.90404e-12	1.66206e-10	1.34246e-12			3.15909e-07	-8.52248e-12	3.17377e-07	-1.17714e-12	3.15422e-07	-8.21374e-12	3.16236e-07	-5.97112e-12	1.01769e-09	4.15458e-12
																							3.33408e-07	-8.47032e-12	3.33426e-07	-3.06089e-12	3.33129e-07	-8.55154e-12	3.33321e-07	-6.69425e-12	1.6652e-10	3.14684e-12			3.16398e-07	-5.98212e-12	3.17865e-07	9.23716e-14	3.1591e-07	-4.98574e-12	3.16725e-07	-3.62516e-12	1.01753e-09	3.2578e-12
																							3.32431e-07	-8.42155e-12	3.32449e-07	-5.76374e-12	3.32152e-07	-6.05917e-12	3.32344e-07	-6.74815e-12	1.6652e-10	1.45671e-12			3.16886e-07	-9.11359e-12	3.18354e-07	5.7872e-12	3.16399e-07	-5.40045e-12	3.17213e-07	-2.90895e-12	1.01769e-09	7.75655e-12
																							3.31454e-07	-8.34919e-12	3.31472e-07	-4.1403e-12	3.31175e-07	-1.08646e-11	3.31367e-07	-7.78469e-12	1.6652e-10	3.39751e-12			3.17375e-07	-9.18469e-12	3.18843e-07	5.4539e-12	3.16888e-07	-1.08137e-11	3.17702e-07	-4.84816e-12	1.01769e-09	8.95895e-12
																							3.30478e-07	-1.00019e-11	3.30496e-07	-7.91039e-12	3.30199e-07	-8.76932e-12	3.30391e-07	-8.89388e-12	1.6652e-10	1.0513e-12			3.17864e-07	-1.02756e-11	3.19332e-07	5.25699e-13	3.17377e-07	-1.31571e-11	3.18191e-07	-7.63567e-12	1.01769e-09	7.2133e-12
																							3.29501e-07	-4.54265e-12	3.29519e-07	-2.75721e-12	3.29222e-07	-1.03592e-11	3.29414e-07	-5.88636e-12	1.6652e-10	3.97514e-12			3.18353e-07	-7.10919e-12	3.1982e-07	-2.48229e-13	3.17865e-07	-1.18582e-11	3.18679e-07	-6.40519e-12	1.01753e-09	5.83691e-12
																							3.28524e-07	-6.00254e-12	3.28543e-07	-4.18685e-12	3.28245e-07	-7.7938e-12	3.28437e-07	-5.9944e-12	1.66836e-10	1.80349e-12			3.18841e-07	-1.07669e-11	3.20309e-07	7.29509e-13	3.18354e-07	-7.36491e-12	3.19168e-07	-5.80078e-12	1.01769e-09	5.90566e-12
																							3.27547e-07	-6.1452e-12	3.27566e-07	-4.37489e-12	3.27268e-07	-7.2295e-12	3.2746e-07	-5.91653e-12	1.66836e-10	1.44098e-12			3.1933e-07	-1.22079e-11	3.20798e-07	-2.03901e-13	3.18843e-07	-1.09241e-11	3.19657e-07	-7.77863e-12	1.01769e-09	6.59124e-12
																							3.2657e-07	-7.95585e-12	3.2659e-07	-6.8112e-12	3.26291e-07	-8.79434e-12	3.26484e-07	-7.85379e-12	1.67154e-10	9.95501e-13			3.19819e-07	-1.11492e-11	3.21287e-07	-4.83829e-13	3.19332e-07	-8.6093e-12	3.20146e-07	-6.74743e-12	1.01769e-09	5.57112e-12
																							3.25593e-07	-1.08154e-11	3.25613e-07	-1.00007e-11	3.25314e-07	-7.80935e-12	3.25507e-07	-9.54183e-12	1.67154e-10	1.55468e-12			3.20308e-07	-1.50068e-11	3.21775e-07	2.70281e-12	3.1982e-07	-7.01379e-12	3.20634e-07	-6.43927e-12	1.01753e-09	8.86877e-12
																							3.24616e-07	-7.67682e-12	3.24636e-07	-4.17933e-12	3.24338e-07	-5.82864e-12	3.2453e-07	-5.89493e-12	1.66577e-10	1.74969e-12			3.20796e-07	-2.01493e-11	3.22264e-07	2.5598e-13	3.20309e-07	-5.35273e-12	3.21123e-07	-8.41534e-12	1.01769e-09	1.05418e-11
																							3.2364e-07	-8.78251e-12	3.2366e-07	-8.02586e-12	3.23361e-07	-5.53829e-12	3.23553e-07	-7.44889e-12	1.67154e-10	1.69733e-12			3.21285e-07	-1.06824e-11	3.22753e-07	-4.37711e-12	3.20798e-07	-8.1071e-12	3.21612e-07	-7.72222e-12	1.01769e-09	3.17022e-12
																							3.22663e-07	-7.34653e-12	3.22683e-07	-2.45491e-12	3.22384e-07	-6.57602e-12	3.22577e-07	-5.45915e-12	1.67154e-10	2.63012e-12			3.21774e-07	-7.32252e-12	3.23242e-07	-2.74156e-12	3.21286e-07	-9.4493e-12	3.22101e-07	-6.50446e-12	1.01809e-09	3.42788e-12
																							3.21686e-07	-9.09979e-12	3.21707e-07	-1.57582e-12	3.21407e-07	-9.95578e-12	3.216e-07	-6.87713e-12	1.67472e-10	4.61098e-12			3.22263e-07	-1.18895e-11	3.2373e-07	2.16618e-12	3.21775e-07	-9.02719e-12	3.22589e-07	-6.25018e-12	1.01753e-09	7.42795e-12
																							3.20709e-07	-7.92252e-12	3.2073e-07	1.07513e-12	3.2043e-07	-8.72488e-12	3.20623e-07	-5.19076e-12	1.67472e-10	5.44123e-12			3.22751e-07	-8.91359e-12	3.24219e-07	1.72507e-12	3.22264e-07	-1.01426e-11	3.23078e-07	-5.77704e-12	1.01769e-09	6.52601e-12
																							3.19732e-07	-1.14161e-11	3.19753e-07	-1.47268e-12	3.19453e-07	-5.64911e-12	3.19646e-07	-6.17929e-12	1.67472e-10	4.99287e-12			3.2324e-07	-1.06647e-11	3.24708e-07	3.11733e-13	3.22753e-07	-1.21204e-11	3.23567e-07	-7.49112e-12	1.01769e-09	6.79656e-12
																							3.18755e-07	-1.29824e-11	3.18777e-07	-1.20565e-12	3.18476e-07	-9.47263e-12	3.18669e-07	-7.88691e-12	1.67793e-10	6.04639e-12			3.23729e-07	-8.1714e-12	3.25196e-07	-8.70145e-12	3.23241e-07	-8.40486e-12	3.24056e-07	-8.4259e-12	1.01753e-09	2.65651e-13
																							3.17778e-07	-1.04142e-11	3.178e-07	-6.4149e-14	3.175e-07	-4.07158e-12	3.17693e-07	-4.84998e-12	1.67216e-10	5.21875e-12			3.24218e-07	-1.11113e-11	3.25685e-07	-4.24091e-12	3.2373e-07	-1.08268e-11	3.24544e-07	-8.72636e-12	1.01753e-09	3.8871e-12
																							3.16801e-07	-1.28878e-11	3.16824e-07	2.10725e-12	3.16523e-07	-5.5804e-12	3.16716e-07	-5.45365e-12	1.67538e-10	7.49833e-12			3.24706e-07	-9.85139e-12	3.26174e-07	6.6286e-13	3.24219e-07	-8.48045e-12	3.25033e-07	-5.88966e-12	1.01769e-09	5.7159e-12
																							3.15825e-07	-1.2598e-11	3.15847e-07	3.77824e-14	3.15546e-07	-3.35727e-12	3.15739e-07	-5.30582e-12	1.67793e-10	6.53937e-12			3.25195e-07	-1.07447e-11	3.26663e-07	6.00601e-13	3.24708e-07	-7.9071e-12	3.25522e-07	-6.01707e-12	1.01769e-09	5.90408e-12
																							3.14848e-07	-7.53495e-12	3.1487e-07	-4.6156e-13	3.14569e-07	-8.98931e-12	3.14762e-07	-5.66194e-12	1.67793e-10	4.56199e-12			3.25684e-07	-1.56524e-11	3.27151e-07	-4.39568e-12	3.25196e-07	-6.99321e-12	3.26011e-07	-9.01376e-12	1.01753e-09	5.8941e-12
																							3.13871e-07	-6.56631e-12	3.13894e-07	-1.94377e-12	3.13592e-07	-5.98384e-12	3.13786e-07	-4.83131e-12	1.68114e-10	2.51758e-12			3.26173e-07	-1.44558e-11	3.2764e-07	-7.6381e-13	3.25685e-07	-6.99157e-12	3.26499e-07	-7.40372e-12	1.01753e-09	6.85529e-12
																							3.12894e-07	-5.22253e-12	3.12917e-07	-3.24264e-12	3.12615e-07	-7.0871e-12	3.12809e-07	-5.18409e-12	1.68114e-10	1.92252e-12			3.26661e-07	-1.51935e-11	3.28129e-07	-2.75489e-12	3.26174e-07	-6.4049e-12	3.26988e-07	-8.11776e-12	1.01769e-09	6.39376e-12
																							3.11917e-07	-8.35728e-12	3.11941e-07	-3.40377e-12	3.11639e-07	-8.36212e-12	3.11832e-07	-6.70772e-12	1.67861e-10	2.86131e-12			3.2715e-07	-1.25749e-11	3.28617e-07	5.65491e-12	3.26662e-07	-6.13539e-12	3.27477e-07	-4.35178e-12	1.01753e-09	9.24486e-12
																							3.1094e-07	-1.27047e-11	3.10964e-07	-3.91866e-12	3.10662e-07	-6.26753e-12	3.10855e-07	-7.63029e-12	1.67861e-10	4.54879e-12			3.27639e-07	-1.17269e-11	3.29106e-07	2.6806e-12	3.27151e-07	-1.00804e-11	3.27965e-07	-6.37557e-12	1.01753e-09	7.88596e-12
																							3.09963e-07	-6.9232e-12	3.09988e-07	-4.80867e-13	3.09685e-07	-6.12047e-12	3.09879e-07	-4.50818e-12	1.68185e-10	3.51077e-12			3.28128e-07	-1.12958e-11	3.29595e-07	-3.32379e-12	3.2764e-07	-1.04004e-11	3.28454e-07	-8.34e-12	1.01753e-09	4.36717e-12
																							3.08986e-07	-8.6033e-12	3.09011e-07	-5.77929e-12	3.08708e-07	-2.56372e-13	3.08902e-07	-4.87966e-12	1.68185e-10	4.24556e-12			3.28616e-07	-1.79915e-11	3.30084e-07	7.15862e-13	3.28129e-07	-1.17023e-11	3.28943e-07	-9.65931e-12	1.01769e-09	9.51954e-12
																							3.0801e-07	-6.79805e-12	3.08034e-07	2.26097e-12	3.07731e-07	-5.74221e-12	3.07925e-07	-3.42643e-12	1.68437e-10	4.95364e-12			3.29105e-07	-1.50824e-11	3.30572e-07	3.09393e-12	3.28617e-07	-1.04271e-11	3.29432e-07	-7.47186e-12	1.01753e-09	9.44165e-12
																							3.07033e-07	-8.88921e-12	3.07058e-07	1.03837e-12	3.06754e-07	-4.44937e-12	3.06948e-07	-4.10007e-12	1.68761e-10	4.973e-12			3.29594e-07	-1.47046e-11	3.31061e-07	7.75606e-12	3.29106e-07	-1.22981e-11	3.2992e-07	-6.41557e-12	1.01753e-09	1.23318e-11
																							3.06056e-07	-7.94056e-12	3.06081e-07	-1.79746e-12	3.05777e-07	-7.75926e-12	3.05971e-07	-5.83243e-12	1.68761e-10	3.49556e-12			3.30083e-07	-1.34415e-11	3.3155e-07	3.73588e-12	3.29595e-07	-8.08981e-12	3.30409e-07	-5.93182e-12	1.01753e-09	8.78967e-12
																							3.05079e-07	-9.94026e-12	3.05105e-07	-2.39815e-12	3.04801e-07	-4.50935e-12	3.04995e-07	-5.61592e-12	1.68511e-10	3.89092e-12			3.30571e-07	-1.99934e-11	3.32038e-07	-5.14933e-13	3.30083e-07	-1.4747e-11	3.30898e-07	-1.17518e-11	1.01753e-09	1.00787e-11
																							3.04102e-07	-1.03809e-11	3.04128e-07	1.0206e-12	3.03824e-07	-5.36765e-12	3.04018e-07	-4.90933e-12	1.68511e-10	5.71455e-12			3.3106e-07	-1.45846e-11	3.32527e-07	1.36062e-12	3.30572e-07	-1.15826e-11	3.31386e-07	-8.26887e-12	1.01753e-09	8.47338e-12
																							3.03125e-07	-4.08034e-12	3.03152e-07	2.04377e-12	3.02847e-07	-3.58113e-12	3.03041e-07	-1.87256e-12	1.68838e-10	3.40082e-12			3.31549e-07	-1.28113e-11	3.33016e-07	1.70286e-12	3.31061e-07	-1.74581e-11	3.31875e-07	-9.52218e-12	1.01753e-09	9.99497e-12
																							3.02148e-07	-6.59958e-12	3.02175e-07	-3.01434e-12	3.0187e-07	-3.06274e-12	3.02064e-07	-4.22556e-12	1.68838e-10	2.05611e-12			3.32037e-07	-1.16861e-11	3.33505e-07	-3.28142e-12	3.3155e-07	-1.64601e-11	3.32364e-07	-1.04759e-11	1.01769e-09	6.67217e-12
																							3.01171e-07	-7.40197e-12	3.01198e-07	1.67837e-12	3.00893e-07	-6.70868e-13	3.01088e-07	-2.13149e-12	1.68838e-10	4.71309e-12			3.32526e-07	-1.30024e-11	3.33993e-07	-6.70448e-13	3.32038e-07	-1.35781e-11	3.32853e-07	-9.08367e-12	1.01753e-09	7.29173e-12
																							3.00194e-07	-8.74025e-12	3.00222e-07	-8.62092e-13	2.99916e-07	-4.94871e-12	3.00111e-07	-4.85035e-12	1.69167e-10	3.94e-12			3.33015e-07	-1.64779e-11	3.34482e-07	-1.41269e-12	3.32527e-07	-1.04715e-11	3.33341e-07	-9.45405e-12	1.01753e-09	7.58397e-12
																							2.99217e-07	-7.33765e-12	2.99245e-07	-2.73489e-12	2.98939e-07	-3.74495e-12	2.99134e-07	-4.60583e-12	1.69167e-10	2.41913e-12			3.33504e-07	-1.63732e-11	3.34971e-07	2.81173e-12	3.33016e-07	-1.18129e-11	3.3383e-07	-8.4581e-12	1.01753e-09	1.00228e-11
																							2.9824e-07	-5.99006e-12	2.98269e-07	-2.56657e-12	2.97963e-07	-1.57519e-12	2.98157e-07	-3.37727e-12	1.68921e-10	2.3164e-12			3.33992e-07	-2.05312e-11	3.35459e-07	3.70282e-12	3.33504e-07	-1.07782e-11	3.34319e-07	-9.2022e-12	1.01753e-09	1.21936e-11
																							2.97264e-07	-9.5247e-12	2.97292e-07	-1.7941e-13	2.96986e-07	-2.94938e-12	2.9718e-07	-4.21783e-12	1.69167e-10	4.80003e-12			3.34481e-07	-1.74335e-11	3.35948e-07	1.89836e-12	3.33993e-07	-1.1356e-11	3.34807e-07	-8.9637e-12	1.01753e-09	9.88547e-12
																							2.96287e-07	-5.11229e-12	2.96316e-07	-4.30457e-13	2.96009e-07	-1.58624e-12	2.96204e-07	-2.37633e-12	1.69496e-10	2.43887e-12			3.3497e-07	-1.45205e-11	3.36437e-07	3.85966e-12	3.34482e-07	-1.26795e-11	3.35296e-07	-7.78011e-12	1.01753e-09	1.01223e-11
																							2.9531e-07	-7.37584e-12	2.95339e-07	-8.57649e-13	2.95032e-07	-2.71447e-12	2.95227e-07	-3.64932e-12	1.69496e-10	3.35815e-12			3.35459e-07	-1.40291e-11	3.36926e-07	1.96062e-12	3.34971e-07	-1.33604e-11	3.35785e-07	-8.47628e-12	1.01753e-09	9.04481e-12
																							2.94333e-07	-7.71004e-12	2.94362e-07	-3.3734e-12	2.94055e-07	6.34987e-13	2.9425e-07	-3.48282e-12	1.69496e-10	4.17359e-12			3.35947e-07	-1.86157e-11	3.37414e-07	3.53392e-12	3.35459e-07	-1.12137e-11	3.36274e-07	-8.76516e-12	1.01753e-09	1.1276e-11
																							2.93356e-07	-7.04508e-12	2.93386e-07	2.14729e-12	2.93078e-07	-2.01185e-12	2.93273e-07	-2.30321e-12	1.69827e-10	4.60311e-12			3.36436e-07	-1.47769e-11	3.37903e-07	1.14919e-12	3.35948e-07	-1.10037e-11	3.36762e-07	-8.21047e-12	1.01753e-09	8.32236e-12
																							2.92379e-07	-6.30918e-12	2.92409e-07	3.09435e-12	2.92102e-07	-6.24319e-13	2.92297e-07	-1.27972e-12	1.69252e-10	4.7359e-12			3.36925e-07	-1.19847e-11	3.38392e-07	1.36506e-12	3.36437e-07	-1.16848e-11	3.37251e-07	-7.4348e-12	1.01753e-09	7.62239e-12
																							2.91402e-07	-6.36017e-12	2.91433e-07	9.71722e-13	2.91125e-07	-6.25377e-12	2.9132e-07	-3.88074e-12	1.69585e-10	4.20269e-12			3.37413e-07	-1.11669e-11	3.3888e-07	-1.42602e-12	3.36925e-07	-9.90707e-12	3.3774e-07	-7.50001e-12	1.01753e-09	5.2978e-12
																							2.90425e-07	-5.29849e-12	2.90456e-07	2.35851e-12	2.90148e-07	-3.04253e-12	2.90343e-07	-1.99417e-12	1.69585e-10	3.93468e-12			3.37902e-07	-1.39942e-11	3.39369e-07	-1.11478e-12	3.37414e-07	-1.50009e-11	3.38228e-07	-1.00367e-11	1.01753e-09	7.74292e-12
																							2.89448e-07	-3.99814e-12	2.8948e-07	2.79517e-12	2.89171e-07	1.30608e-12	2.89366e-07	3.43723e-14	1.69919e-10	3.57074e-12			3.38391e-07	-1.47891e-11	3.39858e-07	-1.58159e-12	3.37903e-07	-1.65026e-11	3.38717e-07	-1.09577e-11	1.01753e-09	8.16508e-12
																							2.88471e-07	-4.27447e-12	2.88503e-07	1.96951e-12	2.88194e-07	-1.80793e-12	2.88389e-07	-1.37096e-12	1.69919e-10	3.14484e-12			3.3888e-07	-1.68646e-11	3.40346e-07	-6.57708e-12	3.38392e-07	-1.54181e-11	3.39206e-07	-1.29533e-11	1.01697e-09	5.5691e-12
																							2.87494e-07	-1.67371e-12	2.87527e-07	3.5044e-12	2.87217e-07	-3.05803e-12	2.87413e-07	-4.09111e-13	1.70254e-10	3.45916e-12			3.39368e-07	-1.42958e-11	3.40835e-07	-5.94597e-12	3.3888e-07	-1.91381e-11	3.39695e-07	-1.31266e-11	1.01753e-09	6.67333e-12
																							2.86517e-07	-1.41515e-12	2.8655e-07	2.262e-13	2.8624e-07	-7.2049e-12	2.86436e-07	-2.79795e-12	1.70254e-10	3.90377e-12			3.39857e-07	-1.47725e-11	3.41324e-07	-2.71982e-12	3.39369e-07	-1.16537e-11	3.40183e-07	-9.71534e-12	1.01753e-09	6.25577e-12
																							2.8554e-07	-3.05314e-12	2.85573e-07	3.83167e-12	2.85264e-07	-5.89297e-12	2.85459e-07	-1.70481e-12	1.69679e-10	5.00056e-12			3.40346e-07	-1.58691e-11	3.41813e-07	-7.67484e-12	3.39858e-07	-1.2307e-11	3.40672e-07	-1.19503e-11	1.01753e-09	4.10876e-12
																							2.84563e-07	-3.27069e-13	2.84597e-07	3.33598e-12	2.84287e-07	-2.91172e-12	2.84482e-07	3.23977e-14	1.70016e-10	3.13932e-12			3.40834e-07	-1.54157e-11	3.42301e-07	-1.03059e-11	3.40346e-07	-1.32759e-11	3.41161e-07	-1.29992e-11	1.01753e-09	2.56612e-12
																							2.83586e-07	-4.33232e-13	2.8362e-07	5.04724e-12	2.8331e-07	-6.70493e-12	2.83506e-07	-6.96974e-13	1.70016e-10	5.88052e-12			3.41323e-07	-9.61235e-12	3.4279e-07	-4.61674e-12	3.40835e-07	-1.62125e-11	3.41649e-07	-1.01472e-11	1.01753e-09	5.81635e-12
																							2.8261e-07	-1.72544e-12	2.82644e-07	4.73901e-12	2.82333e-07	-2.11156e-12	2.82529e-07	3.00671e-13	1.7059e-10	3.84856e-12			3.41812e-07	-9.83801e-12	3.43279e-07	-6.59929e-12	3.41324e-07	-1.8387e-11	3.42138e-07	-1.16081e-11	1.01753e-09	6.08995e-12
																							2.81633e-07	-3.33733e-13	2.81667e-07	1.99278e-12	2.81356e-07	-3.97827e-12	2.81552e-07	-7.73074e-13	1.7059e-10	3.00967e-12			3.42301e-07	-9.89138e-12	3.43767e-07	7.07293e-13	3.41812e-07	-1.49159e-11	3.42627e-07	-8.03332e-12	1.01737e-09	7.97561e-12
																							2.80656e-07	5.84126e-13	2.80691e-07	7.96159e-13	2.80379e-07	-8.16265e-12	2.80575e-07	-2.26079e-12	1.70928e-10	5.11226e-12			3.42789e-07	-5.58418e-12	3.44256e-07	-3.96235e-12	3.42301e-07	-1.14193e-11	3.43115e-07	-6.98862e-12	1.01753e-09	3.92184e-12
																							2.79679e-07	-2.12481e-12	2.79714e-07	3.22739e-12	2.79402e-07	-4.27047e-12	2.79598e-07	-1.05596e-12	1.70928e-10	3.86152e-12			3.43278e-07	-8.96691e-12	3.44745e-07	-2.34899e-13	3.4279e-07	-1.44403e-11	3.43604e-07	-7.88072e-12	1.01753e-09	7.16472e-12
																							2.78702e-07	-3.34571e-12	2.78738e-07	-3.42662e-12	2.78426e-07	-2.58048e-12	2.78622e-07	-3.1176e-12	1.70693e-10	4.66918e-13			3.43767e-07	-1.06202e-11	3.45233e-07	-2.85264e-12	3.43279e-07	-1.07782e-11	3.44093e-07	-8.08368e-12	1.01697e-09	4.5309e-12
																							2.77725e-07	-8.54393e-13	2.77761e-07	2.3117e-12	2.77449e-07	-2.48839e-12	2.77645e-07	-3.43696e-13	1.70693e-10	2.44046e-12			3.44255e-07	-1.11865e-11	3.45722e-07	-4.78918e-12	3.43767e-07	-1.03095e-11	3.44582e-07	-8.76173e-12	1.01753e-09	3.46816e-12
																							2.76748e-07	-1.79812e-12	2.76784e-07	5.92045e-12	2.76472e-07	-1.11858e-12	2.76668e-07	1.00125e-12	1.70693e-10	4.27368e-12			3.44744e-07	-1.02158e-11	3.46211e-07	-1.71241e-14	3.44256e-07	-6.93825e-12	3.4507e-07	-5.72372e-12	1.01753e-09	5.20668e-12
																							2.75771e-07	-1.45281e-12	2.75808e-07	4.60502e-12	2.75495e-07	-1.50721e-12	2.75691e-07	5.48332e-13	1.71033e-10	3.5133e-12			3.45233e-07	-9.0736e-12	3.46699e-07	-1.39936e-12	3.44745e-07	-1.4427e-11	3.45559e-07	-8.29999e-12	1.01697e-09	6.54818e-12
																							2.74794e-07	4.37867e-13	2.74831e-07	2.66658e-12	2.74518e-07	-5.22356e-12	2.74714e-07	-7.06372e-13	1.71033e-10	4.06762e-12			3.45721e-07	-1.3216e-11	3.47188e-07	-5.16945e-12	3.45233e-07	-1.34843e-11	3.46048e-07	-1.06233e-11	1.01753e-09	4.72503e-12
																							2.73817e-07	-5.08034e-12	2.73855e-07	5.55472e-12	2.73541e-07	-5.47159e-12	2.73738e-07	-1.66574e-12	1.71375e-10	6.25616e-12			3.4621e-07	-8.58918e-12	3.47677e-07	-2.03936e-12	3.45722e-07	-1.14626e-11	3.46536e-07	-7.36371e-12	1.01753e-09	4.82967e-12
																							2.7284e-07	-7.56156e-12	2.72878e-07	5.84058e-12	2.72564e-07	-6.54904e-12	2.72761e-07	-2.75667e-12	1.71375e-10	7.46263e-12			3.46699e-07	-8.04694e-12	3.48165e-07	-3.75045e-12	3.46211e-07	-1.02893e-11	3.47025e-07	-7.36223e-12	1.01697e-09	3.32276e-12
																							2.71863e-07	-9.04916e-12	2.71902e-07	3.40914e-12	2.71588e-07	-4.64281e-12	2.71784e-07	-3.42761e-12	1.71144e-10	6.31742e-12			3.47188e-07	-1.43535e-11	3.48654e-07	-3.57711e-12	3.46699e-07	-1.36982e-11	3.47514e-07	-1.05429e-11	1.01737e-09	6.04147e-12
																							2.70886e-07	-8.32623e-12	2.70925e-07	5.76747e-12	2.70611e-07	-4.92491e-12	2.70807e-07	-2.49455e-12	1.71144e-10	7.35446e-12			3.47676e-07	-1.46929e-11	3.49143e-07	-3.1222e-12	3.47188e-07	-1.28166e-11	3.48002e-07	-1.02106e-11	1.01753e-09	6.20998e-12
																							2.69909e-07	-8.05582e-12	2.69949e-07	1.18071e-11	2.69634e-07	-2.99376e-12	2.6983e-07	2.52517e-13	1.71489e-10	1.03217e-11			3.48165e-07	-1.1478e-11	3.49631e-07	-2.82598e-12	3.47677e-07	-1.00493e-11	3.48491e-07	-8.11776e-12	1.01697e-09	4.63816e-12
																							2.68932e-07	-2.90477e-12	2.68972e-07	5.94039e-12	2.68657e-07	-2.89844e-12	2.68854e-07	4.57275e-14	1.71489e-10	5.10493e-12			3.48654e-07	-9.30026e-12	3.5012e-07	-7.01263e-12	3.48165e-07	-1.38092e-11	3.4898e-07	-1.00407e-11	1.01737e-09	3.45825e-12
																							2.67955e-07	-4.6206e-13	2.67996e-07	4.62724e-12	2.6768e-07	-4.42271e-12	2.67877e-07	-8.58435e-14	1.71834e-10	4.53669e-12			3.49142e-07	-1.63068e-11	3.50609e-07	-7.7208e-12	3.48654e-07	-4.32247e-12	3.49468e-07	-9.45003e-12	1.01753e-09	6.17646e-12
																							2.66978e-07	7.08274e-13	2.67019e-07	7.40769e-12	2.66703e-07	-2.5305e-12	2.669e-07	1.86182e-12	1.71834e-10	5.06852e-12			3.49631e-07	-1.6749e-11	3.51098e-07	-5.56374e-12	3.49143e-07	-7.89822e-12	3.49957e-07	-1.00703e-11	1.01753e-09	5.90051e-12
																							2.66001e-07	-5.86475e-12	2.66042e-07	5.94923e-12	2.65726e-07	-3.27385e-12	2.65923e-07	-1.06312e-12	1.71834e-10	6.20951e-12			3.5012e-07	-1.49713e-11	3.51586e-07	-2.12682e-13	3.49631e-07	-1.08182e-11	3.50446e-07	-8.66738e-12	1.01737e-09	7.61076e-12
																							2.65024e-07	-2.59654e-12	2.65066e-07	9.64272e-12	2.64749e-07	1.83383e-12	2.64946e-07	2.96e-12	1.72181e-10	6.19686e-12			3.50608e-07	-1.71204e-11	3.52075e-07	-3.52014e-12	3.5012e-07	-8.27547e-12	3.50934e-07	-9.63868e-12	1.01753e-09	6.90185e-12
																							2.64047e-07	-6.69808e-12	2.64089e-07	4.51737e-12	2.63773e-07	2.15962e-12	2.6397e-07	-7.02797e-15	1.71608e-10	5.91332e-12			3.51097e-07	-1.52068e-11	3.52564e-07	-4.49708e-12	3.50609e-07	-7.55598e-12	3.51423e-07	-9.08663e-12	1.01753e-09	5.51649e-12
																							2.6307e-07	-3.28144e-12	2.63113e-07	5.15795e-12	2.62796e-07	2.44833e-12	2.62993e-07	1.44161e-12	1.71956e-10	4.30882e-12			3.51586e-07	-1.54646e-11	3.53052e-07	-2.60376e-12	3.51097e-07	-1.22715e-11	3.51912e-07	-1.01133e-11	1.01737e-09	6.69655e-12
																							2.62093e-07	-4.04394e-12	2.62136e-07	5.92056e-12	2.61819e-07	-1.04543e-12	2.62016e-07	2.77061e-13	1.71956e-10	5.1122e-12			3.52075e-07	-1.8133e-11	3.53541e-07	-4.20996e-12	3.51586e-07	-1.22727e-11	3.52401e-07	-1.15385e-11	1.01737e-09	6.99049e-12
																							2.61116e-07	-3.17591e-12	2.6116e-07	4.90082e-12	2.60842e-07	-1.04321e-12	2.61039e-07	2.27233e-13	1.72306e-10	4.18556e-12			3.52563e-07	-1.52824e-11	3.5403e-07	-6.04817e-12	3.52075e-07	-1.0876e-11	3.52889e-07	-1.07355e-11	1.01753e-09	4.61872e-12
																							2.60139e-07	-2.3749e-12	2.60183e-07	1.09894e-11	2.59865e-07	-1.31832e-12	2.60062e-07	2.43205e-12	1.72306e-10	7.42968e-12			3.53052e-07	-1.73091e-11	3.54518e-07	-7.95038e-12	3.52563e-07	-9.3471e-12	3.53378e-07	-1.15355e-11	1.01737e-09	5.0486e-12
																							2.59162e-07	1.1316e-12	2.59207e-07	8.28323e-12	2.58888e-07	-2.04951e-12	2.59086e-07	2.45511e-12	1.72657e-10	5.29199e-12			3.53541e-07	-1.37466e-11	3.55007e-07	-4.05519e-12	3.53052e-07	-1.34533e-11	3.53867e-07	-1.04184e-11	1.01737e-09	5.51262e-12
																							2.58185e-07	-5.05807e-12	2.5823e-07	3.02564e-12	2.57911e-07	1.43721e-12	2.58109e-07	-1.98407e-13	1.72657e-10	4.28288e-12			3.54029e-07	-2.1469e-11	3.55496e-07	-4.17711e-12	3.53541e-07	-1.44492e-11	3.54355e-07	-1.33651e-11	1.01753e-09	8.69677e-12
																							2.57208e-07	-1.96485e-12	2.57254e-07	2.92503e-12	2.56935e-07	-1.85226e-12	2.57132e-07	-2.97359e-13	1.72436e-10	2.79124e-12			3.54518e-07	-1.73624e-11	3.55984e-07	-9.73256e-12	3.54029e-07	-1.36048e-11	3.54844e-07	-1.35666e-11	1.01737e-09	3.81506e-12
																							2.56231e-07	2.60181e-12	2.56277e-07	2.60675e-12	2.55958e-07	-1.93647e-12	2.56155e-07	1.0907e-12	1.72436e-10	2.6216e-12			3.55007e-07	-1.62246e-11	3.56473e-07	-6.3593e-12	3.54518e-07	-1.26848e-11	3.55333e-07	-1.17562e-11	1.01737e-09	4.99777e-12
																							2.55254e-07	4.13501e-12	2.553e-07	6.48121e-12	2.54981e-07	2.74608e-12	2.55178e-07	4.4541e-12	1.72436e-10	1.8879e-12			3.55495e-07	-1.5166e-11	3.56962e-07	-2.97631e-12	3.55007e-07	-1.12823e-11	3.55821e-07	-9.80819e-12	1.01753e-09	6.22711e-12
																							2.54277e-07	2.76057e-13	2.54324e-07	3.57391e-12	2.54004e-07	-1.64612e-12	2.54202e-07	7.34616e-13	1.7279e-10	2.64005e-12			3.55984e-07	-1.6358e-11	3.5745e-07	-3.32823e-12	3.55495e-07	-1.29026e-11	3.5631e-07	-1.08629e-11	1.01737e-09	6.7501e-12
																							2.533e-07	-1.6315e-12	2.53347e-07	1.10694e-11	2.53027e-07	-1.16069e-12	2.53225e-07	2.75907e-12	1.7279e-10	7.20081e-12			3.56473e-07	-2.3029e-11	3.57939e-07	-7.34149e-12	3.55984e-07	-1.30359e-11	3.56799e-07	-1.44688e-11	1.01737e-09	7.94131e-12
																							2.52323e-07	-6.19427e-13	2.52371e-07	6.4583e-12	2.5205e-07	-3.82741e-13	2.52248e-07	1.81871e-12	1.73144e-10	4.01974e-12			3.56961e-07	-1.14606e-11	3.58428e-07	-4.12596e-12	3.56473e-07	-1.604e-11	3.57287e-07	-1.05422e-11	1.01753e-09	6.00988e-12
																							2.51346e-07	2.65656e-12	2.51394e-07	7.30576e-12	2.51073e-07	-2.26675e-12	2.51271e-07	2.56519e-12	1.73144e-10	4.78691e-12			3.5745e-07	-1.85491e-11	3.58916e-07	1.17395e-12	3.56961e-07	-1.16759e-11	3.57776e-07	-9.68368e-12	1.01737e-09	1.00113e-11
																							2.50369e-07	2.72936e-13	2.50418e-07	7.82885e-12	2.50096e-07	-2.06495e-12	2.50294e-07	2.01228e-12	1.735e-10	5.17115e-12			3.57939e-07	-1.54379e-11	3.59405e-07	-7.55926e-12	3.5745e-07	-8.76043e-12	3.58265e-07	-1.05859e-11	1.01737e-09	4.24469e-12
																							2.49392e-07	-1.15141e-12	2.49441e-07	6.11611e-12	2.4912e-07	3.0888e-13	2.49318e-07	1.75786e-12	1.72929e-10	3.84433e-12			3.58427e-07	-1.6183e-11	3.59894e-07	-4.59907e-12	3.57939e-07	-1.2056e-11	3.58753e-07	-1.0946e-11	1.01753e-09	5.87119e-12
																							2.48415e-07	-2.62256e-12	2.48465e-07	9.90794e-12	2.48143e-07	-1.37571e-12	2.48341e-07	1.96989e-12	1.73286e-10	6.90276e-12			3.58916e-07	-1.27358e-11	3.60382e-07	-9.11478e-12	3.58427e-07	-1.11026e-11	3.59242e-07	-1.09844e-11	1.01737e-09	1.8134e-12
																							2.47438e-07	-1.22895e-12	2.47488e-07	1.03468e-11	2.47166e-07	-3.40715e-12	2.47364e-07	1.90356e-12	1.73286e-10	7.39272e-12			3.59405e-07	-1.68602e-11	3.60871e-07	-3.59933e-12	3.58916e-07	-1.44937e-11	3.59731e-07	-1.16511e-11	1.01737e-09	7.0727e-12
																							2.46461e-07	-1.07825e-12	2.46512e-07	5.99831e-12	2.46189e-07	5.61513e-13	2.46387e-07	1.82719e-12	1.73644e-10	3.70417e-12			3.59893e-07	-1.66384e-11	3.61359e-07	-5.96977e-12	3.59405e-07	-1.18659e-11	3.60219e-07	-1.14914e-11	1.01697e-09	5.34417e-12
																							2.45484e-07	-3.13148e-12	2.45535e-07	8.65562e-12	2.45212e-07	6.03672e-13	2.4541e-07	2.0426e-12	1.73644e-10	6.02385e-12			3.60382e-07	-1.72157e-11	3.61848e-07	-3.45264e-12	3.59893e-07	-9.72928e-12	3.60708e-07	-1.01326e-11	1.01737e-09	6.89039e-12
																							2.44507e-07	4.55587e-13	2.44559e-07	1.0796e-11	2.44235e-07	-4.05541e-14	2.44434e-07	3.73702e-12	1.74004e-10	6.11829e-12			3.60871e-07	-1.62024e-11	3.62337e-07	-5.27234e-14	3.60382e-07	-1.8107e-11	3.61197e-07	-1.1454e-11	1.01737e-09	9.91965e-12
																							2.4353e-07	3.64514e-12	2.43582e-07	1.05264e-11	2.43258e-07	1.22647e-12	2.43457e-07	5.13266e-12	1.74004e-10	4.82511e-12			3.61359e-07	-1.40474e-11	3.62825e-07	-4.08613e-12	3.60871e-07	-1.60047e-11	3.61685e-07	-1.13794e-11	1.01697e-09	6.39153e-12
																							2.42553e-07	2.53294e-12	2.42606e-07	8.24335e-12	2.42282e-07	5.52785e-13	2.4248e-07	3.77636e-12	1.73794e-10	3.99321e-12			3.61848e-07	-1.02158e-11	3.63314e-07	-5.25266e-12	3.61359e-07	-9.75599e-12	3.62174e-07	-8.40815e-12	1.01737e-09	2.74239e-12
																							2.41575e-07	7.79208e-13	2.41629e-07	6.62942e-12	2.41305e-07	9.82991e-14	2.41503e-07	2.50231e-12	1.73586e-10	3.59036e-12			3.62337e-07	-1.15758e-11	3.63803e-07	-8.69257e-12	3.61848e-07	-1.19604e-11	3.62663e-07	-1.07429e-11	1.01737e-09	1.78604e-12
																							2.40598e-07	2.04179e-12	2.40653e-07	1.12312e-11	2.40328e-07	-9.39053e-13	2.40526e-07	4.11131e-12	1.73949e-10	6.34358e-12			3.62825e-07	-8.71803e-12	3.64291e-07	-8.75927e-12	3.62337e-07	-1.30759e-11	3.63151e-07	-1.01844e-11	1.01697e-09	2.5042e-12
																							2.39621e-07	3.79806e-12	2.39676e-07	8.68217e-12	2.39351e-07	2.03055e-12	2.39549e-07	4.83693e-12	1.73949e-10	3.44535e-12			3.63314e-07	-1.28136e-11	3.6478e-07	-1.31772e-11	3.62825e-07	-1.80431e-11	3.6364e-07	-1.4678e-11	1.01737e-09	2.91996e-12
																							2.38644e-07	1.11833e-12	2.387e-07	5.84502e-12	2.38374e-07	-1.00999e-12	2.38573e-07	1.98445e-12	1.74314e-10	3.50862e-12			3.63803e-07	-1.53891e-11	3.65269e-07	-6.81263e-12	3.63314e-07	-1.19204e-11	3.64128e-07	-1.1374e-11	1.01737e-09	4.31426e-12
																							2.37667e-07	8.996e-13	2.37723e-07	8.86615e-12	2.37397e-07	-2.37313e-12	2.37596e-07	2.46421e-12	1.74314e-10	5.78069e-12			3.64291e-07	-1.2518e-11	3.65757e-07	-6.8615e-12	3.63803e-07	-1.57203e-11	3.64617e-07	-1.16999e-11	1.01697e-09	4.4857e-12
																							2.3669e-07	2.91556e-13	2.36747e-07	8.81383e-12	2.3642e-07	-2.93605e-12	2.36619e-07	2.05645e-12	1.7468e-10	6.07051e-12			3.6478e-07	-1.49582e-11	3.66246e-07	-1.36371e-11	3.64291e-07	-1.44924e-11	3.65106e-07	-1.43626e-11	1.01737e-09	6.70051e-13
																							2.35713e-07	1.36213e-12	2.3577e-07	4.1472e-12	2.35443e-07	5.83677e-13	2.35642e-07	2.031e-12	1.7468e-10	1.87356e-12			3.65269e-07	-1.71402e-11	3.66735e-07	-6.1282e-12	3.6478e-07	-1.00671e-11	3.65594e-07	-1.11118e-11	1.01737e-09	5.57984e-12
																							2.34736e-07	1.89294e-12	2.34794e-07	3.72609e-12	2.34466e-07	8.88361e-13	2.34665e-07	2.16913e-12	1.75047e-10	1.43888e-12			3.65757e-07	-1.28958e-11	3.67223e-07	-7.59367e-13	3.65269e-07	-1.19115e-11	3.66083e-07	-8.52223e-12	1.01697e-09	6.74082e-12
																							2.33759e-07	6.24733e-12	2.33817e-07	5.0228e-12	2.3349e-07	-1.85438e-13	2.33689e-07	3.6949e-12	1.74477e-10	3.41579e-12			3.66246e-07	-1.03242e-11	3.67712e-07	-1.27394e-12	3.65757e-07	-1.22816e-11	3.66572e-07	-7.95992e-12	1.01737e-09	5.87235e-12
																							2.32782e-07	1.04184e-12	2.3284e-07	9.36269e-12	2.32513e-07	-7.55079e-13	2.32712e-07	3.21648e-12	1.74477e-10	5.39807e-12			3.66735e-07	-1.20469e-11	3.68201e-07	-7.51038e-12	3.66246e-07	-1.35426e-11	3.6706e-07	-1.10333e-11	1.01737e-09	3.14125e-12
																							2.31805e-07	2.34404e-12	2.31864e-07	7.6316e-12	2.31536e-07	1.94163e-12	2.31735e-07	3.97243e-12	1.74846e-10	3.17532e-12			3.67223e-07	-1.94646e-11	3.68689e-07	-8.75483e-12	3.66735e-07	-9.86708e-12	3.67549e-07	-1.26955e-11	1.01697e-09	5.88853e-12
																							2.30828e-07	-1.52597e-12	2.30887e-07	1.10294e-11	2.30559e-07	-2.2246e-12	2.30758e-07	2.42628e-12	1.74846e-10	7.45871e-12			3.67712e-07	-1.77218e-11	3.69178e-07	-6.42966e-12	3.67223e-07	-1.13353e-11	3.68038e-07	-1.18289e-11	1.01737e-09	5.66223e-12
																							2.29851e-07	3.61855e-13	2.29911e-07	8.75977e-12	2.29582e-07	3.98825e-12	2.29781e-07	4.36996e-12	1.75215e-10	4.21195e-12			3.68201e-07	-1.48691e-11	3.69667e-07	-5.58151e-12	3.67712e-07	-1.22582e-11	3.68526e-07	-1.09029e-11	1.01737e-09	4.78982e-12
																							2.28874e-07	1.37985e-12	2.28934e-07	9.05827e-12	2.28605e-07	4.77048e-12	2.28804e-07	5.06953e-12	1.75215e-10	3.84794e-12			3.68689e-07	-1.1718e-11	3.70155e-07	-2.67491e-12	3.682e-07	-1.01515e-11	3.69015e-07	-8.18147e-12	1.01737e-09	4.83271e-12
																							2.27897e-07	-1.51713e-12	2.27958e-07	8.37633e-12	2.27628e-07	1.94243e-12	2.27828e-07	2.93387e-12	1.75586e-10	5.02069e-12			3.69178e-07	-1.70939e-11	3.70644e-07	6.40643e-13	3.68689e-07	-1.04819e-11	3.69504e-07	-8.97839e-12	1.01737e-09	8.96236e-12
																							2.26919e-07	-3.05367e-12	2.26981e-07	9.41807e-12	2.26651e-07	1.50386e-12	2.26851e-07	2.62275e-12	1.75389e-10	6.31071e-12			3.69667e-07	-1.13047e-11	3.71132e-07	-1.20825e-12	3.69178e-07	-1.48848e-11	3.69992e-07	-9.13257e-12	1.01681e-09	7.09229e-12
																							2.25942e-07	-1.88947e-12	2.26005e-07	7.71163e-12	2.25675e-07	1.21542e-12	2.25874e-07	2.34586e-12	1.75194e-10	4.89936e-12			3.70155e-07	-1.46913e-11	3.71621e-07	-4.44821e-12	3.69666e-07	-1.49114e-11	3.70481e-07	-1.13503e-11	1.01737e-09	5.9784e-12
																							2.24965e-07	-2.08926e-12	2.25028e-07	8.59574e-12	2.24698e-07	-4.42567e-13	2.24897e-07	2.0213e-12	1.75194e-10	5.75285e-12			3.70644e-07	-1.60602e-11	3.7211e-07	2.48948e-12	3.70155e-07	-1.72981e-11	3.7097e-07	-1.02896e-11	1.01737e-09	1.10843e-11
																							2.23988e-07	-2.07789e-12	2.24052e-07	1.01074e-11	2.23721e-07	3.01273e-12	2.2392e-07	3.68075e-12	1.75569e-10	6.12005e-12			3.71132e-07	-1.3132e-11	3.72598e-07	-3.80314e-12	3.70644e-07	-1.08976e-11	3.71458e-07	-9.27757e-12	1.01697e-09	4.87086e-12
																							2.23011e-07	7.25994e-13	2.23075e-07	9.53386e-12	2.22744e-07	4.92584e-12	2.22943e-07	5.0619e-12	1.75569e-10	4.40551e-12			3.71621e-07	-1.33136e-11	3.73087e-07	-3.96378e-12	3.71132e-07	-1.1516e-11	3.71947e-07	-9.59777e-12	1.01737e-09	4.96129e-12
																							2.22034e-07	5.08484e-13	2.22099e-07	7.96849e-12	2.21767e-07	5.97647e-12	2.21967e-07	4.81782e-12	1.75944e-10	3.86261e-12			3.7211e-07	-1.56024e-11	3.73576e-07	-2.23936e-12	3.71621e-07	-1.35781e-11	3.72435e-07	-1.04733e-11	1.01737e-09	7.20226e-12
																							2.21057e-07	1.31113e-12	2.21122e-07	9.28943e-12	2.2079e-07	4.4594e-12	2.2099e-07	5.01999e-12	1.75944e-10	4.01858e-12			3.72598e-07	-1.49626e-11	3.74064e-07	-5.99188e-12	3.7211e-07	-1.68271e-11	3.72924e-07	-1.25939e-11	1.01697e-09	5.79299e-12
																							2.2008e-07	8.92248e-13	2.20146e-07	5.7032e-12	2.19813e-07	2.8002e-12	2.20013e-07	3.13188e-12	1.76321e-10	2.42257e-12			3.73087e-07	-1.8229e-11	3.74553e-07	-7.74593e-12	3.72598e-07	-1.66225e-11	3.73413e-07	-1.41992e-11	1.01737e-09	5.64608e-12
																							2.19103e-07	4.14845e-12	2.19169e-07	4.48632e-12	2.18836e-07	4.75715e-12	2.19036e-07	4.46397e-12	1.76321e-10	3.04965e-13			3.73576e-07	-1.58246e-11	3.75041e-07	-8.44369e-12	3.73087e-07	-1.08626e-11	3.73901e-07	-1.17103e-11	1.01681e-09	3.76276e-12
																							2.18126e-07	-2.19537e-12	2.18193e-07	3.07838e-12	2.1786e-07	1.2287e-12	2.18059e-07	7.03901e-13	1.76132e-10	2.67576e-12			3.74064e-07	-1.71868e-11	3.7553e-07	-6.80993e-12	3.73576e-07	-8.36392e-12	3.7439e-07	-1.07869e-11	1.01697e-09	5.59669e-12
																							2.17148e-07	-2.91371e-12	2.17216e-07	8.43837e-12	2.16883e-07	7.39138e-14	2.17082e-07	1.86619e-12	1.75944e-10	5.88444e-12			3.74553e-07	-1.25447e-11	3.76019e-07	-6.07483e-12	3.74064e-07	-9.85375e-12	3.74879e-07	-9.49108e-12	1.01737e-09	3.25015e-12
																							2.16171e-07	-1.29989e-12	2.1624e-07	6.72945e-12	2.15906e-07	2.89499e-12	2.16106e-07	2.77485e-12	1.76325e-10	4.01602e-12			3.75042e-07	-1.43046e-11	3.76507e-07	-5.23483e-12	3.74553e-07	-1.34671e-11	3.75367e-07	-1.10022e-11	1.01681e-09	5.01219e-12
																							2.15194e-07	-2.13994e-12	2.15263e-07	3.25838e-12	2.14929e-07	9.98173e-13	2.15129e-07	7.0554e-13	1.76325e-10	2.71103e-12			3.7553e-07	-1.93578e-11	3.76996e-07	-6.35005e-12	3.75041e-07	-1.41298e-11	3.75856e-07	-1.32792e-11	1.01737e-09	6.54546e-12
																							2.14217e-07	-6.98028e-12	2.14287e-07	3.78148e-12	2.13952e-07	3.36762e-12	2.14152e-07	5.62716e-14	1.76706e-10	6.09735e-12			3.76019e-07	-2.4269e-11	3.77485e-07	-8.22147e-12	3.7553e-07	-1.72225e-11	3.76345e-07	-1.6571e-11	1.01737e-09	8.04358e-12
																							2.1324e-07	-4.19465e-12	2.1331e-07	4.39169e-12	2.12975e-07	1.595e-12	2.13175e-07	5.97349e-13	1.76706e-10	4.37925e-12			3.76508e-07	-2.0149e-11	3.77973e-07	-6.31037e-12	3.76019e-07	-1.52359e-11	3.76833e-07	-1.38984e-11	1.01681e-09	7.01559e-12
																							2.12263e-07	-3.30805e-12	2.12334e-07	4.72351e-12	2.11998e-07	2.30815e-12	2.12198e-07	1.24121e-12	1.77088e-10	4.12071e-12			3.76996e-07	-1.85486e-11	3.78462e-07	-4.80246e-12	3.76507e-07	-5.79051e-12	3.77322e-07	-9.71386e-12	1.01737e-09	7.66704e-12
																							2.11286e-07	-2.58035e-12	2.11357e-07	4.14498e-12	2.11021e-07	1.73053e-12	2.11221e-07	1.09838e-12	1.77088e-10	3.40694e-12			3.77485e-07	-1.72824e-11	3.78951e-07	-8.99037e-12	3.76996e-07	-1.04937e-11	3.7781e-07	-1.22555e-11	1.01737e-09	4.41785e-12
																							2.10309e-07	-2.20204e-12	2.10381e-07	2.83172e-12	2.10045e-07	-1.42226e-12	2.10245e-07	-2.64193e-13	1.76907e-10	2.70934e-12			3.77973e-07	-2.20023e-11	3.79439e-07	-5.12819e-12	3.77485e-07	-1.75114e-11	3.78299e-07	-1.48806e-11	1.01697e-09	8.73926e-12
																							2.09331e-07	-7.08919e-12	2.09404e-07	1.52507e-12	2.09068e-07	2.11307e-12	2.09268e-07	-1.15035e-12	1.76727e-10	5.15158e-12			3.78462e-07	-1.9229e-11	3.79928e-07	-5.16818e-12	3.77973e-07	-1.34271e-11	3.78788e-07	-1.26081e-11	1.01737e-09	7.0661e-12
																							2.08354e-07	-3.86886e-12	2.08428e-07	4.51737e-12	2.08091e-07	1.80611e-12	2.08291e-07	8.1821e-13	1.77113e-10	4.27951e-12			3.78951e-07	-2.24441e-11	3.80416e-07	-8.09219e-12	3.78462e-07	-1.3104e-11	3.79276e-07	-1.45468e-11	1.01681e-09	7.28392e-12
																							2.07377e-07	-2.43473e-12	2.07451e-07	6.24053e-12	2.07114e-07	-7.59523e-13	2.07314e-07	1.01543e-12	1.77113e-10	4.60194e-12			3.79439e-07	-1.6598e-11	3.80905e-07	-4.59039e-12	3.7895e-07	-1.20893e-11	3.79765e-07	-1.10925e-11	1.01737e-09	6.06554e-12
																							2.064e-07	-4.01369e-12	2.06475e-07	4.6393e-12	2.06137e-07	2.51433e-14	2.06337e-07	2.16918e-13	1.775e-10	4.32968e-12			3.79928e-07	-2.02868e-11	3.81394e-07	-4.62155e-12	3.79439e-07	-1.31826e-11	3.80254e-07	-1.2697e-11	1.01737e-09	7.84391e-12
																							2.05423e-07	-8.0118e-13	2.05498e-07	5.18503e-12	2.0516e-07	2.06166e-12	2.0536e-07	2.1485e-12	1.775e-10	2.99405e-12			3.80417e-07	-1.73725e-11	3.81882e-07	-6.91604e-12	3.79928e-07	-1.74329e-11	3.80742e-07	-1.39071e-11	1.01681e-09	6.05455e-12
																							2.04446e-07	-5.61823e-13	2.04522e-07	1.14994e-11	2.04183e-07	2.98639e-12	2.04384e-07	4.64132e-12	1.77889e-10	6.19858e-12			3.80905e-07	-2.59712e-11	3.82371e-07	-6.59041e-12	3.80416e-07	-1.51648e-11	3.81231e-07	-1.59088e-11	1.01737e-09	9.71179e-12
																							2.03469e-07	-5.52034e-12	2.03545e-07	1.07192e-11	2.03206e-07	4.30605e-12	2.03407e-07	3.16829e-12	1.77889e-10	8.17933e-12			3.81394e-07	-2.89044e-11	3.82859e-07	-1.14259e-11	3.80905e-07	-1.56093e-11	3.81719e-07	-1.86465e-11	1.01681e-09	9.1265e-12
																							2.02492e-07	-5.17656e-12	2.02569e-07	1.07449e-11	2.02229e-07	6.8919e-12	2.0243e-07	4.15342e-12	1.78278e-10	8.30649e-12			3.81882e-07	-2.58268e-11	3.83348e-07	-5.38172e-12	3.81393e-07	-1.85516e-11	3.82208e-07	-1.65867e-11	1.01737e-09	1.03632e-11
																							2.01514e-07	-1.48259e-12	2.01592e-07	5.53473e-12	2.01253e-07	2.58745e-12	2.01453e-07	2.2132e-12	1.77542e-10	3.5236e-12			3.82371e-07	-2.2589e-11	3.83837e-07	-1.12481e-11	3.81882e-07	-1.3187e-11	3.82697e-07	-1.56747e-11	1.01737e-09	6.06593e-12
																							2.00537e-07	-3.03986e-12	2.00616e-07	7.09073e-12	2.00276e-07	3.68605e-12	2.00476e-07	2.57897e-12	1.77934e-10	5.15523e-12			3.8286e-07	-1.88335e-11	3.84325e-07	-2.82598e-12	3.82371e-07	-1.45426e-11	3.83185e-07	-1.20673e-11	1.01681e-09	8.28585e-12
																							1.9956e-07	-3.99073e-12	1.99639e-07	2.68282e-12	1.99299e-07	-2.94499e-12	1.99499e-07	-1.41764e-12	1.77934e-10	3.58938e-12			3.83348e-07	-2.38989e-11	3.84814e-07	-7.75175e-12	3.82859e-07	-1.39795e-11	3.83674e-07	-1.52101e-11	1.01737e-09	8.14361e-12
																							1.98583e-07	-1.8483e-13	1.98663e-07	4.59053e-12	1.98322e-07	-2.92944e-12	1.98523e-07	4.92085e-13	1.78326e-10	3.80541e-12			3.83837e-07	-2.37312e-11	3.85303e-07	-7.98148e-12	3.83348e-07	-1.37159e-11	3.84162e-07	-1.51429e-11	1.01737e-09	7.97123e-12
																							1.97606e-07	-3.48758e-12	1.97686e-07	3.65616e-12	1.97345e-07	-3.80049e-12	1.97546e-07	-1.21063e-12	1.78326e-10	4.21767e-12			3.84326e-07	-2.0989e-11	3.85791e-07	-1.20037e-11	3.83837e-07	-1.36315e-11	3.84651e-07	-1.55414e-11	1.01681e-09	4.78745e-12
																							1.96629e-07	-7.73665e-12	1.9671e-07	2.3474e-12	1.96368e-07	-2.58371e-12	1.96569e-07	-2.65765e-12	1.7872e-10	5.04243e-12			3.84814e-07	-2.27006e-11	3.8628e-07	-1.1099e-11	3.84325e-07	-1.55271e-11	3.8514e-07	-1.64422e-11	1.01737e-09	5.85469e-12
																							1.95651e-07	-3.09366e-12	1.95733e-07	4.05633e-12	1.95391e-07	-5.56083e-13	1.95592e-07	1.35528e-13	1.78553e-10	3.62482e-12			3.85303e-07	-2.21845e-11	3.86768e-07	-7.75926e-12	3.84814e-07	-1.11737e-11	3.85628e-07	-1.37058e-11	1.01681e-09	7.53861e-12
																							1.94674e-07	4.35645e-13	1.94757e-07	6.11762e-13	1.94414e-07	-3.69639e-12	1.94615e-07	-8.82993e-13	1.7895e-10	2.43806e-12			3.85791e-07	-2.18334e-11	3.87257e-07	-7.79036e-12	3.85302e-07	-1.51514e-11	3.86117e-07	-1.49251e-11	1.01737e-09	7.02426e-12
																							1.93697e-07	-5.18131e-13	1.9378e-07	3.92779e-12	1.93438e-07	-1.46437e-12	1.93638e-07	6.4843e-13	1.78388e-10	2.87915e-12			3.8628e-07	-2.27445e-11	3.87746e-07	-8.70145e-12	3.85791e-07	-1.21293e-11	3.86606e-07	-1.45251e-11	1.01737e-09	7.32166e-12
																							1.9272e-07	3.73545e-13	1.92804e-07	3.55762e-12	1.92461e-07	4.83914e-13	1.92662e-07	1.47169e-12	1.78786e-10	1.80731e-12			3.86769e-07	-1.98442e-11	3.88234e-07	-6.05822e-12	3.8628e-07	-1.15122e-11	3.87094e-07	-1.24715e-11	1.01681e-09	6.94288e-12
																							1.91743e-07	-2.55888e-12	1.91827e-07	4.9517e-12	1.91484e-07	-1.92097e-12	1.91685e-07	1.57286e-13	1.78786e-10	4.16432e-12			3.87257e-07	-1.88779e-11	3.88723e-07	-3.26153e-12	3.86768e-07	-1.5027e-11	3.87583e-07	-1.23888e-11	1.01737e-09	8.13559e-12
																							1.90766e-07	8.18211e-14	1.90851e-07	4.3755e-12	1.90507e-07	-2.67014e-12	1.90708e-07	5.95727e-13	1.79184e-10	3.55082e-12			3.87746e-07	-2.10468e-11	3.89211e-07	-3.22598e-12	3.87257e-07	-1.88981e-11	3.88071e-07	-1.43903e-11	1.01681e-09	9.72809e-12
																							1.89788e-07	-2.87805e-12	1.89874e-07	3.48949e-12	1.8953e-07	-5.30269e-12	1.89731e-07	-1.56375e-12	1.79023e-10	4.54105e-12			3.88234e-07	-1.99857e-11	3.897e-07	-7.56616e-13	3.87745e-07	-2.20934e-11	3.8856e-07	-1.42785e-11	1.01737e-09	1.17577e-11
																							1.88811e-07	-2.74285e-12	1.88898e-07	1.40542e-12	1.88553e-07	-3.05142e-13	1.88754e-07	-5.47524e-13	1.79424e-10	2.08473e-12			3.88723e-07	-1.99801e-11	3.90189e-07	-6.79485e-12	3.88234e-07	-1.96092e-11	3.89049e-07	-1.54614e-11	1.01737e-09	7.50773e-12
																							1.87834e-07	1.26406e-12	1.87922e-07	7.80343e-13	1.87576e-07	-2.35382e-12	1.87777e-07	-1.03141e-13	1.79826e-10	1.9641e-12			3.89212e-07	-1.52958e-11	3.90677e-07	-7.97704e-12	3.88723e-07	-2.02803e-11	3.89537e-07	-1.45177e-11	1.01681e-09	6.18843e-12
																							1.86857e-07	-7.19489e-14	1.86945e-07	-1.73266e-12	1.86599e-07	-9.45665e-13	1.868e-07	-9.16759e-13	1.79826e-10	8.30733e-13			3.897e-07	-1.4516e-11	3.91166e-07	-4.01541e-12	3.89211e-07	-1.74771e-11	3.90026e-07	-1.20028e-11	1.01737e-09	7.07399e-12
																							1.8588e-07	-1.34702e-12	1.85969e-07	1.79109e-12	1.85623e-07	-2.46178e-12	1.85824e-07	-6.72571e-13	1.79669e-10	2.2052e-12			3.90189e-07	-1.6109e-11	3.91654e-07	-6.21262e-12	3.897e-07	-1.56937e-11	3.90514e-07	-1.26718e-11	1.01681e-09	5.59764e-12
																							1.84903e-07	2.93777e-13	1.84992e-07	-1.46139e-13	1.84646e-07	1.06128e-13	1.84847e-07	8.45888e-14	1.79669e-10	2.20748e-13			3.90677e-07	-2.09135e-11	3.92143e-07	-4.37711e-12	3.90188e-07	-1.89381e-11	3.91003e-07	-1.47429e-11	1.01737e-09	9.03121e-12
																							1.83925e-07	-2.0535e-12	1.84016e-07	-4.81608e-13	1.83669e-07	-3.25973e-12	1.8387e-07	-1.93161e-12	1.79919e-10	1.39307e-12			3.91166e-07	-1.46266e-11	3.92632e-07	-7.46431e-12	3.90677e-07	-1.71234e-11	3.91492e-07	-1.30714e-11	1.01737e-09	5.01382e-12
																							1.82948e-07	-3.91366e-12	1.83039e-07	3.56137e-14	1.82692e-07	1.69419e-12	1.82893e-07	-7.27954e-13	1.79919e-10	2.88085e-12			3.91655e-07	-1.87357e-11	3.9312e-07	-1.42602e-12	3.91166e-07	-1.66448e-11	3.9198e-07	-1.22688e-11	1.01681e-09	9.44818e-12
																							1.81971e-07	-1.10486e-12	1.82063e-07	-1.41269e-12	1.81715e-07	-1.1783e-12	1.81916e-07	-1.23195e-12	1.80326e-10	1.60775e-13			3.92143e-07	-1.68824e-11	3.93609e-07	-3.43931e-12	3.91654e-07	-1.67692e-11	3.92469e-07	-1.23636e-11	1.01737e-09	7.7289e-12
																							1.80994e-07	-7.16968e-13	1.81086e-07	1.49407e-12	1.80738e-07	-1.9919e-12	1.80939e-07	-4.04933e-13	1.80326e-10	1.76381e-12			3.92632e-07	-2.3722e-11	3.94097e-07	4.81478e-13	3.92143e-07	-1.92369e-11	3.92957e-07	-1.41592e-11	1.01681e-09	1.28759e-11
																							1.80017e-07	-2.12925e-12	1.8011e-07	1.90413e-12	1.79761e-07	-3.62492e-12	1.79963e-07	-1.28335e-12	1.80733e-10	2.85994e-12			3.9312e-07	-1.78112e-11	3.94586e-07	-4.97707e-12	3.92631e-07	-1.80092e-11	3.93446e-07	-1.35992e-11	1.01737e-09	7.4676e-12
																							1.7904e-07	-4.31204e-14	1.79133e-07	4.03168e-12	1.78784e-07	-4.47883e-12	1.78986e-07	-1.63425e-13	1.80733e-10	4.25653e-12			3.93609e-07	-2.00201e-11	3.95075e-07	-4.86598e-12	3.9312e-07	-1.70448e-11	3.93935e-07	-1.39769e-11	1.01737e-09	8.02936e-12
																							1.78062e-07	-3.87053e-13	1.78157e-07	3.21628e-12	1.77807e-07	-3.58113e-12	1.78009e-07	-2.50634e-13	1.80993e-10	3.40076e-12			3.94098e-07	-1.95135e-11	3.95563e-07	-9.05702e-12	3.93609e-07	-1.76981e-11	3.94423e-07	-1.54229e-11	1.01681e-09	5.58722e-12
																							1.77085e-07	-4.0971e-12	1.7718e-07	5.4594e-12	1.76831e-07	-4.08713e-12	1.77032e-07	-9.08278e-13	1.80436e-10	5.51457e-12			3.94586e-07	-2.26608e-11	3.96052e-07	-7.4157e-12	3.94097e-07	-1.76761e-11	3.94912e-07	-1.59175e-11	1.01737e-09	7.7732e-12
																							1.76108e-07	-4.63575e-12	1.76204e-07	3.23839e-12	1.75854e-07	-4.65614e-12	1.76055e-07	-2.01783e-12	1.80846e-10	4.55203e-12			3.95075e-07	-2.02423e-11	3.9654e-07	-9.23481e-12	3.94586e-07	-2.14847e-11	3.954e-07	-1.69873e-11	1.01681e-09	6.7425e-12
																							1.75131e-07	-3.48033e-12	1.75227e-07	3.18084e-12	1.74877e-07	-5.97273e-12	1.75078e-07	-2.09074e-12	1.80846e-10	4.73235e-12			3.95564e-07	-1.73624e-11	3.97029e-07	-7.63929e-12	3.95074e-07	-1.94803e-11	3.95889e-07	-1.48273e-11	1.01721e-09	6.31445e-12
																							1.74154e-07	-4.25452e-12	1.74251e-07	1.30063e-12	1.739e-07	-3.69607e-12	1.74101e-07	-2.21665e-12	1.81258e-10	3.05883e-12			3.96052e-07	-1.9433e-11	3.97517e-07	-6.78782e-12	3.95563e-07	-1.39043e-11	3.96378e-07	-1.3375e-11	1.01681e-09	6.33918e-12
																							1.73176e-07	-4.34096e-12	1.73274e-07	-3.82334e-12	1.72923e-07	-3.22645e-12	1.73125e-07	-3.79692e-12	1.81114e-10	5.57725e-13			3.96541e-07	-2.19223e-11	3.98006e-07	-3.24375e-12	3.96052e-07	-1.46448e-11	3.96866e-07	-1.32703e-11	1.01681e-09	9.41483e-12
																							1.72199e-07	-5.26474e-12	1.72298e-07	-2.20085e-12	1.71946e-07	-6.74714e-12	1.72148e-07	-4.73758e-12	1.81528e-10	2.31854e-12			3.97029e-07	-1.5998e-11	3.98495e-07	-4.95929e-12	3.9654e-07	-1.45115e-11	3.97355e-07	-1.18229e-11	1.01737e-09	5.99037e-12
																							1.71222e-07	-3.17507e-12	1.71321e-07	3.46061e-12	1.70969e-07	-4.17293e-12	1.71171e-07	-1.2958e-12	1.81528e-10	4.14928e-12			3.97518e-07	-1.54357e-11	3.98983e-07	-3.42286e-12	3.97029e-07	-2.08641e-11	3.97843e-07	-1.32409e-11	1.01681e-09	8.92536e-12
																							1.70245e-07	-6.48252e-12	1.70345e-07	-1.17683e-12	1.69992e-07	-3.32844e-12	1.70194e-07	-3.6626e-12	1.81942e-10	2.66858e-12			3.98006e-07	-1.92646e-11	3.99472e-07	-9.7059e-12	3.97517e-07	-2.07069e-11	3.98332e-07	-1.65591e-11	1.01737e-09	5.97873e-12
																							1.69268e-07	-7.04063e-12	1.69368e-07	-2.53558e-12	1.69016e-07	-6.88932e-12	1.69217e-07	-5.48851e-12	1.81387e-10	2.55843e-12			3.98495e-07	-1.64068e-11	3.9996e-07	-1.0537e-11	3.98006e-07	-1.92848e-11	3.9882e-07	-1.54095e-11	1.01681e-09	4.45835e-12
																							1.6829e-07	-5.27188e-12	1.68392e-07	-1.48823e-12	1.68039e-07	-2.04062e-12	1.6824e-07	-2.93358e-12	1.81665e-10	2.04378e-12			3.98984e-07	-1.38395e-11	4.00449e-07	-5.36845e-12	3.98495e-07	-2.13151e-11	3.99309e-07	-1.35077e-11	1.01681e-09	7.9785e-12
																							1.67313e-07	-4.48478e-12	1.67415e-07	-2.19201e-12	1.67062e-07	-2.16033e-12	1.67263e-07	-2.94571e-12	1.81665e-10	1.33297e-12			3.99472e-07	-1.40869e-11	4.00938e-07	-6.56375e-12	3.98983e-07	-2.44224e-11	3.99798e-07	-1.50243e-11	1.01737e-09	8.96616e-12
																							1.66336e-07	-3.49424e-12	1.66439e-07	1.34951e-12	1.66085e-07	-6.25599e-12	1.66287e-07	-2.80024e-12	1.82083e-10	3.84995e-12			3.99961e-07	-1.6238e-11	4.01426e-07	-9.71035e-12	3.99472e-07	-1.44537e-11	4.00286e-07	-1.34673e-11	1.01681e-09	3.37375e-12
																							1.65359e-07	-7.53495e-12	1.65462e-07	4.10174e-13	1.65108e-07	-6.73301e-12	1.6531e-07	-4.61926e-12	1.82083e-10	4.37404e-12			4.00449e-07	-1.82524e-11	4.01915e-07	-7.39359e-12	3.9996e-07	-2.16291e-11	4.00775e-07	-1.57583e-11	1.01737e-09	7.43825e-12
																							1.64382e-07	-1.76924e-12	1.64486e-07	1.37545e-13	1.64131e-07	-6.17379e-12	1.64333e-07	-2.60183e-12	1.82502e-10	3.237e-12			4.00938e-07	-1.65535e-11	4.02403e-07	-7.39036e-12	4.00449e-07	-2.33691e-11	4.01263e-07	-1.5771e-11	1.01681e-09	8.01806e-12
																							1.63404e-07	-3.9819e-12	1.63509e-07	-2.05935e-12	1.63154e-07	-1.33139e-12	1.63356e-07	-2.45754e-12	1.82369e-10	1.36939e-12			4.01427e-07	-1.9029e-11	4.02892e-07	-7.41263e-12	4.00937e-07	-1.71603e-11	4.01752e-07	-1.4534e-11	1.01721e-09	6.23764e-12
																							1.62427e-07	-9.06027e-12	1.62533e-07	1.99278e-12	1.62177e-07	-3.89808e-12	1.62379e-07	-3.65519e-12	1.82789e-10	5.53053e-12			4.01915e-07	-1.78868e-11	4.0338e-07	-8.23747e-15	4.01426e-07	-2.12136e-11	4.02241e-07	-1.30362e-11	1.01681e-09	1.14045e-11
																							1.6145e-07	-5.1234e-12	1.61556e-07	-7.82324e-13	1.61201e-07	-7.53154e-12	1.61402e-07	-4.47909e-12	1.82237e-10	3.42043e-12			4.02404e-07	-1.50953e-11	4.03869e-07	-8.24258e-12	4.01915e-07	-1.86931e-11	4.02729e-07	-1.40103e-11	1.01681e-09	5.30907e-12
																							1.60473e-07	-2.77829e-12	1.6058e-07	-1.32155e-12	1.60224e-07	-4.40123e-12	1.60425e-07	-2.83369e-12	1.82659e-10	1.54059e-12			4.02892e-07	-1.20958e-11	4.04358e-07	-4.11041e-12	4.02403e-07	-2.24802e-11	4.03218e-07	-1.28955e-11	1.01737e-09	9.21097e-12
																							1.59496e-07	-2.16258e-12	1.59603e-07	-3.84995e-12	1.59247e-07	-2.32658e-12	1.59449e-07	-2.7797e-12	1.82659e-10	9.30481e-13			4.03381e-07	-1.12069e-11	4.04846e-07	-1.36826e-12	4.02892e-07	-2.22402e-11	4.03706e-07	-1.16051e-11	1.01681e-09	1.04417e-11
																							1.58518e-07	-2.85811e-12	1.58627e-07	-3.1149e-12	1.5827e-07	-1.5161e-12	1.58472e-07	-2.49637e-12	1.82954e-10	8.58593e-13			4.03869e-07	-1.42021e-11	4.05335e-07	-7.56159e-12	4.0338e-07	-2.25222e-11	4.04195e-07	-1.4762e-11	1.01737e-09	7.496e-12
																							1.57541e-07	-2.47906e-12	1.57651e-07	2.06811e-12	1.57293e-07	-1.71928e-12	1.57495e-07	-7.10075e-13	1.83379e-10	2.43579e-12			4.04358e-07	-1.4518e-11	4.05823e-07	-5.31486e-12	4.03869e-07	-1.72892e-11	4.04683e-07	-1.2374e-11	1.01681e-09	6.26847e-12
																							1.56564e-07	-6.23809e-12	1.56674e-07	8.60111e-13	1.56316e-07	-3.65825e-12	1.56518e-07	-3.01208e-12	1.83379e-10	3.59295e-12			4.04847e-07	-1.59846e-11	4.06312e-07	-1.30036e-11	4.04357e-07	-1.78314e-11	4.05172e-07	-1.56066e-11	1.01721e-09	2.436e-12
																							1.55587e-07	-6.85918e-13	1.55698e-07	1.52952e-12	1.55339e-07	-3.68972e-12	1.55541e-07	-9.48708e-13	1.83805e-10	2.61952e-12			4.05335e-07	-1.80313e-11	4.068e-07	-1.03384e-11	4.04846e-07	-1.58676e-11	4.05661e-07	-1.47458e-11	1.01681e-09	3.96725e-12
																							1.54609e-07	-2.02478e-12	1.54721e-07	1.10396e-12	1.54362e-07	-4.01334e-12	1.54564e-07	-1.64472e-12	1.83682e-10	2.57973e-12			4.05824e-07	-1.61269e-11	4.07289e-07	-1.13548e-11	4.05335e-07	-1.69559e-11	4.06149e-07	-1.48125e-11	1.01681e-09	3.02304e-12
																							1.53632e-07	-5.52457e-12	1.53745e-07	1.7977e-12	1.53386e-07	-4.95823e-12	1.53587e-07	-2.89503e-12	1.8356e-10	4.07388e-12			4.06312e-07	-1.60424e-11	4.07778e-07	-1.23103e-11	4.05823e-07	-2.53291e-11	4.06638e-07	-1.78939e-11	1.01737e-09	6.70399e-12
																							1.52655e-07	-4.97501e-13	1.52768e-07	-1.68601e-12	1.52409e-07	-7.63733e-12	1.52611e-07	-3.27361e-12	1.8356e-10	3.82553e-12			4.06801e-07	-1.63157e-11	4.08266e-07	-5.93883e-12	4.06312e-07	-2.07801e-11	4.07126e-07	-1.43449e-11	1.01681e-09	7.61439e-12
																							1.51678e-07	-9.00695e-12	1.51792e-07	-1.01811e-13	1.51432e-07	-4.90438e-12	1.51634e-07	-4.67105e-12	1.83989e-10	4.45715e-12			4.07289e-07	-1.3878e-11	4.08755e-07	-5.29265e-12	4.068e-07	-1.94003e-11	4.07615e-07	-1.2857e-11	1.01737e-09	7.10903e-12
																							1.50701e-07	-5.49352e-12	1.50815e-07	-1.07934e-12	1.50455e-07	-4.47381e-12	1.50657e-07	-3.68222e-12	1.83989e-10	2.3111e-12			4.07778e-07	-2.02023e-11	4.09243e-07	-5.08376e-12	4.07289e-07	-1.75203e-11	4.08103e-07	-1.42688e-11	1.01681e-09	8.06671e-12
																							1.49723e-07	-4.93943e-12	1.49839e-07	-2.96779e-12	1.49478e-07	-6.75073e-12	1.4968e-07	-4.88599e-12	1.84301e-10	1.89204e-12			4.08267e-07	-1.97159e-11	4.09732e-07	-5.44361e-12	4.07777e-07	-1.7508e-11	4.08592e-07	-1.42225e-11	1.01721e-09	7.68248e-12
																							1.48746e-07	-4.54255e-12	1.48862e-07	-5.39045e-12	1.48501e-07	-7.91631e-13	1.48703e-07	-3.57488e-12	1.84301e-10	2.44736e-12			4.08755e-07	-1.70824e-11	4.1022e-07	-4.76373e-12	4.08266e-07	-1.8627e-11	4.09081e-07	-1.3491e-11	1.01681e-09	7.59743e-12
																							1.47769e-07	-7.24016e-12	1.47886e-07	-1.98154e-12	1.47524e-07	-4.48544e-12	1.47726e-07	-4.56905e-12	1.84733e-10	2.63031e-12			4.09244e-07	-1.78157e-11	4.10709e-07	-6.76819e-12	4.08755e-07	-1.80225e-11	4.09569e-07	-1.42021e-11	1.01681e-09	6.43881e-12
																							1.46792e-07	-8.28915e-12	1.46909e-07	-6.60506e-12	1.46547e-07	-6.10794e-12	1.46749e-07	-7.00072e-12	1.84733e-10	1.14317e-12			4.09732e-07	-1.90779e-11	4.11198e-07	-2.9771e-12	4.09243e-07	-1.8427e-11	4.10058e-07	-1.3494e-11	1.01737e-09	9.11372e-12
																							1.45814e-07	-6.52865e-12	1.45933e-07	-2.58435e-12	1.45571e-07	-7.7071e-12	1.45773e-07	-5.6067e-12	1.84506e-10	2.68293e-12			4.10221e-07	-1.71337e-11	4.11686e-07	-3.86508e-12	4.09732e-07	-1.66989e-11	4.10546e-07	-1.25659e-11	1.01681e-09	7.53826e-12
																							1.44837e-07	-1.36569e-11	1.44956e-07	-3.88375e-12	1.44594e-07	-7.42453e-12	1.44796e-07	-8.32173e-12	1.84506e-10	4.94796e-12			4.10709e-07	-2.07312e-11	4.12175e-07	-7.37259e-12	4.1022e-07	-2.04625e-11	4.11035e-07	-1.61888e-11	1.01737e-09	7.63621e-12
																							1.4386e-07	-1.15158e-11	1.4398e-07	-4.52596e-12	1.43617e-07	-7.78364e-12	1.43819e-07	-7.9418e-12	1.84941e-10	3.4976e-12			4.11198e-07	-2.15356e-11	4.12663e-07	-8.27929e-12	4.10709e-07	-2.00403e-11	4.11523e-07	-1.66184e-11	1.01681e-09	7.26048e-12
																							1.42883e-07	-9.34581e-12	1.43003e-07	-7.13482e-12	1.4264e-07	-9.44041e-12	1.42842e-07	-8.64035e-12	1.84941e-10	1.30468e-12			4.11687e-07	-1.83762e-11	4.13152e-07	-1.15986e-11	4.11197e-07	-1.80121e-11	4.12012e-07	-1.59957e-11	1.01721e-09	3.81229e-12
																							1.41906e-07	-9.63843e-12	1.42027e-07	-2.82593e-12	1.41663e-07	-9.3662e-12	1.41865e-07	-7.27685e-12	1.85376e-10	3.85702e-12			4.12175e-07	-1.85446e-11	4.1364e-07	-7.97704e-12	4.11686e-07	-1.50181e-11	4.125e-07	-1.38466e-11	1.01681e-09	5.3803e-12
																							1.40928e-07	-1.18003e-11	1.4105e-07	-5.66525e-12	1.40686e-07	-4.53379e-12	1.40888e-07	-7.3331e-12	1.85267e-10	3.90984e-12			4.12664e-07	-1.89491e-11	4.14129e-07	-5.26599e-12	4.12175e-07	-1.59159e-11	4.12989e-07	-1.3377e-11	1.01681e-09	7.18619e-12
																							1.39951e-07	-1.1467e-11	1.40074e-07	-3.41488e-12	1.39709e-07	-9.70754e-12	1.39911e-07	-8.19648e-12	1.85705e-10	4.2334e-12			4.13152e-07	-2.23734e-11	4.14618e-07	-7.14598e-12	4.12663e-07	-9.22174e-12	4.13478e-07	-1.29137e-11	1.01737e-09	8.25782e-12
																							1.38974e-07	-1.03269e-11	1.39097e-07	-1.43173e-12	1.38733e-07	-1.20615e-11	1.38935e-07	-7.94005e-12	1.8516e-10	5.7027e-12			4.13641e-07	-1.70602e-11	4.15106e-07	-4.08375e-12	4.13152e-07	-1.32759e-11	4.13966e-07	-1.14733e-11	1.01681e-09	6.67339e-12
																							1.37997e-07	-1.0423e-11	1.38121e-07	-3.55516e-12	1.37756e-07	-1.19826e-11	1.37958e-07	-8.65361e-12	1.85599e-10	4.4837e-12			4.14129e-07	-2.19579e-11	4.15595e-07	-5.30153e-12	4.1364e-07	-1.49026e-11	4.14455e-07	-1.4054e-11	1.01737e-09	8.36055e-12
																							1.37019e-07	-1.14448e-11	1.37144e-07	-1.4038e-12	1.36779e-07	-7.55312e-12	1.36981e-07	-6.80059e-12	1.85495e-10	5.06262e-12			4.14618e-07	-2.34479e-11	4.16083e-07	-7.29631e-12	4.14129e-07	-1.91352e-11	4.14943e-07	-1.66265e-11	1.01681e-09	8.36294e-12
																							1.36042e-07	-5.84919e-12	1.36168e-07	-5.58414e-13	1.35802e-07	-5.54496e-12	1.36004e-07	-3.98419e-12	1.85935e-10	2.9707e-12			4.15106e-07	-2.44778e-11	4.16572e-07	-1.10614e-11	4.14617e-07	-1.50359e-11	4.15432e-07	-1.68584e-11	1.01737e-09	6.89137e-12
																							1.35065e-07	-8.3595e-12	1.35191e-07	-4.39489e-12	1.34825e-07	-3.70718e-12	1.35027e-07	-5.48719e-12	1.85935e-10	2.51115e-12			4.15595e-07	-2.2189e-11	4.1706e-07	-7.8348e-12	4.15106e-07	-2.0427e-11	4.1592e-07	-1.68169e-11	1.01681e-09	7.82849e-12
																							1.34088e-07	-7.95606e-12	1.34215e-07	-7.82324e-13	1.33848e-07	-6.64653e-12	1.3405e-07	-5.1283e-12	1.86377e-10	3.82026e-12			4.16084e-07	-2.41023e-11	4.17549e-07	-1.13908e-11	4.15594e-07	-1.67254e-11	4.16409e-07	-1.74062e-11	1.01721e-09	6.38304e-12
																							1.3311e-07	-7.61583e-12	1.33238e-07	-4.09153e-12	1.32871e-07	-1.02338e-11	1.33073e-07	-7.3137e-12	1.86277e-10	3.08226e-12			4.16572e-07	-2.11712e-11	4.18037e-07	-4.75929e-12	4.16083e-07	-1.2667e-11	4.16898e-07	-1.28659e-11	1.01681e-09	8.20776e-12
																							1.32133e-07	-7.78986e-12	1.32262e-07	3.0729e-13	1.31895e-07	-1.23319e-11	1.32097e-07	-6.60482e-12	1.86178e-10	6.40238e-12			4.17061e-07	-2.23356e-11	4.18526e-07	-1.29103e-11	4.16572e-07	-1.96269e-11	4.17386e-07	-1.8291e-11	1.01681e-09	4.85259e-12
																							1.31156e-07	-6.5625e-12	1.31285e-07	-7.52049e-12	1.30918e-07	-8.55498e-12	1.3112e-07	-7.54599e-12	1.86178e-10	9.96485e-13			4.17549e-07	-2.12157e-11	4.19015e-07	-8.58593e-12	4.1706e-07	-2.01425e-11	4.17875e-07	-1.6648e-11	1.01737e-09	7.00258e-12
																							1.30179e-07	-6.76139e-12	1.30309e-07	-6.24822e-12	1.29941e-07	-9.83375e-12	1.30143e-07	-7.61446e-12	1.86623e-10	1.93902e-12			4.18038e-07	-1.99503e-11	4.19503e-07	-9.64423e-12	4.17549e-07	-1.92502e-11	4.18363e-07	-1.62816e-11	1.01681e-09	5.75876e-12
																							1.29202e-07	-1.0873e-11	1.29333e-07	-2.26602e-12	1.28964e-07	-6.32518e-12	1.29166e-07	-6.48806e-12	1.87068e-10	4.3058e-12			4.18526e-07	-1.68691e-11	4.19992e-07	-4.43043e-12	4.18037e-07	-2.12492e-11	4.18852e-07	-1.41829e-11	1.01737e-09	8.72522e-12
																							1.28224e-07	-9.24694e-12	1.28356e-07	-3.47095e-12	1.27987e-07	-1.221e-11	1.28189e-07	-8.3093e-12	1.86973e-10	4.44434e-12			4.19015e-07	-2.40245e-11	4.2048e-07	-9.79482e-12	4.18526e-07	-1.74936e-11	4.1934e-07	-1.71043e-11	1.01681e-09	7.12282e-12
																							1.27247e-07	-1.246e-11	1.2738e-07	-7.1437e-12	1.2701e-07	-9.58932e-12	1.27212e-07	-9.73102e-12	1.8742e-10	2.66098e-12			4.19503e-07	-1.92605e-11	4.20969e-07	-1.18506e-11	4.19014e-07	-1.66811e-11	4.19829e-07	-1.59308e-11	1.01737e-09	3.76151e-12
																							1.2627e-07	-7.92062e-12	1.26403e-07	-5.86922e-12	1.26034e-07	-9.92256e-12	1.26235e-07	-7.90413e-12	1.86881e-10	2.02672e-12			4.19992e-07	-2.10423e-11	4.21457e-07	-1.23059e-11	4.19503e-07	-1.94003e-11	4.20317e-07	-1.75828e-11	1.01681e-09	4.64312e-12
																							1.25293e-07	-9.79358e-12	1.25427e-07	-9.72373e-12	1.25057e-07	-9.97377e-12	1.25259e-07	-9.83036e-12	1.87329e-10	1.29014e-13			4.2048e-07	-1.67802e-11	4.21946e-07	-5.35041e-12	4.19991e-07	-1.71025e-11	4.20806e-07	-1.30777e-11	1.01737e-09	6.69397e-12
																							1.24315e-07	-5.08347e-12	1.2445e-07	-3.57267e-12	1.2408e-07	-5.56268e-12	1.24282e-07	-4.7396e-12	1.87239e-10	1.03861e-12			4.20969e-07	-1.88007e-11	4.22434e-07	-9.883e-12	4.2048e-07	-1.45499e-11	4.21294e-07	-1.44112e-11	1.01681e-09	4.46047e-12
																							1.23338e-07	-7.96474e-12	1.23474e-07	-6.19723e-12	1.23103e-07	-1.25248e-11	1.23305e-07	-8.89557e-12	1.87689e-10	3.26487e-12			4.21458e-07	-1.95357e-11	4.22923e-07	-1.06615e-11	4.20968e-07	-2.00536e-11	4.21783e-07	-1.67503e-11	1.01721e-09	5.27938e-12
																							1.22361e-07	-7.79425e-12	1.22497e-07	-4.96929e-12	1.22126e-07	-1.11737e-11	1.22328e-07	-7.97909e-12	1.87689e-10	3.10633e-12			4.21946e-07	-1.46647e-11	4.23411e-07	-9.96367e-12	4.21457e-07	-1.49292e-11	4.22272e-07	-1.31858e-11	1.01681e-09	2.79363e-12
																							1.21384e-07	-9.65393e-12	1.21521e-07	-8.32594e-12	1.21149e-07	-1.2507e-11	1.21351e-07	-1.01623e-11	1.88139e-10	2.13638e-12			4.22435e-07	-1.81728e-11	4.239e-07	-1.02766e-11	4.21946e-07	-1.30598e-11	4.2276e-07	-1.38364e-11	1.01681e-09	4.00497e-12
																							1.20406e-07	-8.12253e-12	1.20544e-07	-7.13926e-12	1.20172e-07	-1.10131e-11	1.20374e-07	-8.75829e-12	1.88053e-10	2.01366e-12			4.22923e-07	-1.55269e-11	4.24388e-07	-1.04392e-11	4.22434e-07	-1.42448e-11	4.23249e-07	-1.34036e-11	1.01681e-09	2.6461e-12
																							1.19429e-07	-1.12764e-11	1.19568e-07	-7.19486e-12	1.19196e-07	-1.06582e-11	1.19397e-07	-9.70983e-12	1.87969e-10	2.19984e-12			4.23412e-07	-1.44602e-11	4.24877e-07	-1.38703e-11	4.22923e-07	-1.15826e-11	4.23737e-07	-1.33044e-11	1.01681e-09	1.51999e-12
																							1.18452e-07	-7.42191e-12	1.18591e-07	-6.91096e-12	1.18219e-07	-1.30168e-11	1.18421e-07	-9.11656e-12	1.87969e-10	3.38736e-12			4.239e-07	-1.68286e-11	4.25366e-07	-1.3018e-11	4.23411e-07	-1.33207e-11	4.24226e-07	-1.43891e-11	1.01737e-09	2.11808e-12
																							1.17475e-07	-1.04025e-11	1.17615e-07	-7.12376e-12	1.17242e-07	-1.28271e-11	1.17444e-07	-1.01178e-11	1.88422e-10	2.86231e-12			4.24389e-07	-1.46158e-11	4.25854e-07	-9.42148e-12	4.239e-07	-1.9947e-11	4.24714e-07	-1.46614e-11	1.01681e-09	5.26291e-12
																							1.16498e-07	-8.64319e-12	1.16638e-07	-1.08681e-11	1.16265e-07	-1.16891e-11	1.16467e-07	-1.04001e-11	1.88422e-10	1.57596e-12			4.24877e-07	-1.63135e-11	4.26343e-07	-1.09015e-11	4.24388e-07	-1.26271e-11	4.25203e-07	-1.32807e-11	1.01737e-09	2.76457e-12
																							1.1552e-07	-1.00669e-11	1.15662e-07	-6.99739e-12	1.15288e-07	-9.97795e-12	1.1549e-07	-9.01409e-12	1.88796e-10	1.74707e-12			4.25366e-07	-1.57535e-11	4.26831e-07	-1.18126e-11	4.24877e-07	-1.37559e-11	4.25691e-07	-1.3774e-11	1.01681e-09	1.97051e-12
																							1.14543e-07	-9.23277e-12	1.14685e-07	-5.84922e-12	1.14311e-07	-1.26804e-11	1.14513e-07	-9.25412e-12	1.88796e-10	3.41564e-12			4.25854e-07	-1.69922e-11	4.2732e-07	-1.43622e-11	4.25365e-07	-1.61417e-11	4.2618e-07	-1.5832e-11	1.01737e-09	1.34207e-12
																							1.13566e-07	-8.67646e-12	1.13709e-07	-6.20818e-12	1.13335e-07	-1.21967e-11	1.13536e-07	-9.02711e-12	1.88718e-10	3.00962e-12			4.26343e-07	-1.67935e-11	4.27808e-07	-1.22481e-11	4.25854e-07	-1.76092e-11	4.26668e-07	-1.55503e-11	1.01681e-09	2.8887e-12
																							1.12589e-07	-8.69582e-12	1.12732e-07	-5.49016e-12	1.12358e-07	-1.2487e-11	1.1256e-07	-8.89101e-12	1.88718e-10	3.5025e-12			4.26832e-07	-1.52913e-11	4.28297e-07	-6.79041e-12	4.26342e-07	-2.04047e-11	4.27157e-07	-1.41622e-11	1.01721e-09	6.87703e-12
																							1.11611e-07	-1.09439e-11	1.11756e-07	-6.22595e-12	1.11381e-07	-1.34604e-11	1.11583e-07	-1.02101e-11	1.89099e-10	3.67263e-12			4.2732e-07	-1.61123e-11	4.28785e-07	-9.1269e-12	4.26831e-07	-1.49346e-11	4.27645e-07	-1.33913e-11	1.01681e-09	3.7397e-12
																							1.10634e-07	-1.18483e-11	1.10779e-07	-1.06369e-11	1.10404e-07	-1.20393e-11	1.10606e-07	-1.15082e-11	1.89099e-10	7.60559e-13			4.27809e-07	-1.52869e-11	4.29274e-07	-6.62595e-12	4.27319e-07	-1.60892e-11	4.28134e-07	-1.26674e-11	1.01721e-09	5.24736e-12
																							1.09657e-07	-1.56424e-11	1.09803e-07	-1.1313e-11	1.09427e-07	-1.6507e-11	1.09629e-07	-1.44875e-11	1.89557e-10	2.78295e-12			4.28297e-07	-1.87223e-11	4.29762e-07	-6.92815e-12	4.27808e-07	-1.48626e-11	4.28622e-07	-1.35044e-11	1.01681e-09	6.01325e-12
																							1.0868e-07	-1.48694e-11	1.08826e-07	-1.1897e-11	1.08451e-07	-1.19174e-11	1.08652e-07	-1.28946e-11	1.89025e-10	1.71026e-12			4.28786e-07	-1.63997e-11	4.30251e-07	-7.51736e-12	4.28297e-07	-1.54298e-11	4.29111e-07	-1.31156e-11	1.01681e-09	4.87243e-12
																							1.07703e-07	-1.32735e-11	1.0785e-07	-8.51351e-12	1.07474e-07	-1.06052e-11	1.07675e-07	-1.07974e-11	1.89484e-10	2.38581e-12			4.29274e-07	-1.25802e-11	4.30739e-07	-1.35592e-11	4.28785e-07	-1.44315e-11	4.296e-07	-1.35236e-11	1.01681e-09	9.26162e-13
																							1.06725e-07	-1.17707e-11	1.06873e-07	-9.11193e-12	1.06497e-07	-1.42959e-11	1.06698e-07	-1.17262e-11	1.89413e-10	2.59227e-12			4.29763e-07	-2.0749e-11	4.31228e-07	-1.19236e-11	4.29274e-07	-2.0778e-11	4.30088e-07	-1.78169e-11	1.01681e-09	5.10374e-12
																							1.05748e-07	-1.73496e-11	1.05897e-07	-8.08373e-12	1.0552e-07	-1.32584e-11	1.05722e-07	-1.28973e-11	1.89875e-10	4.64348e-12			4.30251e-07	-1.79031e-11	4.31717e-07	-1.24918e-11	4.29762e-07	-2.18546e-11	4.30577e-07	-1.74165e-11	1.01737e-09	4.70033e-12
																							1.04771e-07	-1.7058e-11	1.0492e-07	-1.18582e-11	1.04543e-07	-1.16537e-11	1.04745e-07	-1.35233e-11	1.89875e-10	3.06285e-12			4.3074e-07	-1.85001e-11	4.32205e-07	-1.28036e-11	4.30251e-07	-2.19914e-11	4.31065e-07	-1.7765e-11	1.01681e-09	4.6378e-12
																							1.03794e-07	-1.17995e-11	1.03944e-07	-1.13392e-11	1.03566e-07	-1.3967e-11	1.03768e-07	-1.23686e-11	1.90337e-10	1.40329e-12			4.31228e-07	-1.90512e-11	4.32694e-07	-1.03859e-11	4.30739e-07	-1.37248e-11	4.31554e-07	-1.43873e-11	1.01737e-09	4.37047e-12
																							1.02817e-07	-1.20433e-11	1.02967e-07	-1.15834e-11	1.0259e-07	-1.04811e-11	1.02791e-07	-1.13693e-11	1.89806e-10	8.02812e-13			4.31717e-07	-2.37839e-11	4.33182e-07	-1.09884e-11	4.31228e-07	-2.14434e-11	4.32042e-07	-1.87386e-11	1.01681e-09	6.8131e-12
																							1.01839e-07	-1.53135e-11	1.01991e-07	-1.58922e-11	1.01613e-07	-1.20937e-11	1.01814e-07	-1.44332e-11	1.90203e-10	2.04657e-12			4.32205e-07	-1.56513e-11	4.33671e-07	-5.36374e-12	4.31716e-07	-1.78359e-11	4.32531e-07	-1.29503e-11	1.01737e-09	6.66034e-12
																							1.00862e-07	-1.51509e-11	1.01014e-07	-9.71479e-12	1.00636e-07	-1.13611e-11	1.00837e-07	-1.20756e-11	1.90203e-10	2.7876e-12			4.32694e-07	-1.97712e-11	4.34159e-07	-1.15726e-11	4.32205e-07	-1.33115e-11	4.33019e-07	-1.48851e-11	1.01681e-09	4.31989e-12
																							9.9885e-08	-1.11402e-11	1.00037e-07	-1.10692e-11	9.96592e-08	-1.08579e-11	9.98605e-08	-1.10224e-11	1.90098e-10	1.46846e-13			4.33182e-07	-1.8869e-11	4.34648e-07	-6.40818e-12	4.32693e-07	-1.50048e-11	4.33508e-07	-1.34273e-11	1.01737e-09	6.37843e-12
																							9.89078e-08	-1.39451e-11	9.9061e-08	-6.45658e-12	9.86824e-08	-9.59376e-12	9.88837e-08	-9.99848e-12	1.90444e-10	3.76063e-12			4.33671e-07	-1.80313e-11	4.35136e-07	-8.79085e-12	4.33182e-07	-1.56553e-11	4.33996e-07	-1.41592e-11	1.01681e-09	4.79847e-12
																							9.79306e-08	-1.33045e-11	9.80844e-08	-5.05265e-12	9.77056e-08	-9.36842e-12	9.79069e-08	-9.24187e-12	1.90512e-10	4.12738e-12			4.34159e-07	-1.85491e-11	4.35625e-07	-9.54589e-12	4.3367e-07	-1.7227e-11	4.34485e-07	-1.51073e-11	1.01737e-09	4.8615e-12
																							9.69534e-08	-1.27069e-11	9.71079e-08	-8.99445e-12	9.67288e-08	-1.06163e-11	9.693e-08	-1.07725e-11	1.90627e-10	1.86115e-12			4.34648e-07	-2.09668e-11	4.36113e-07	-8.59481e-12	4.34159e-07	-1.83603e-11	4.34973e-07	-1.5974e-11	1.01681e-09	6.52207e-12
																							9.59762e-08	-1.82451e-11	9.61314e-08	-1.08348e-11	9.5752e-08	-1.35359e-11	9.59532e-08	-1.42053e-11	1.90743e-10	3.75022e-12			4.35136e-07	-2.25193e-11	4.36602e-07	-1.25935e-11	4.34647e-07	-1.62832e-11	4.35462e-07	-1.7132e-11	1.01737e-09	5.01704e-12
																							9.4999e-08	-1.45524e-11	9.51549e-08	-8.45808e-12	9.47752e-08	-1.0572e-11	9.49764e-08	-1.11942e-11	1.90859e-10	3.09443e-12			4.35625e-07	-1.94824e-11	4.3709e-07	-1.17192e-11	4.35136e-07	-1.25337e-11	4.3595e-07	-1.45784e-11	1.01681e-09	4.26644e-12
																							9.40218e-08	-1.79579e-11	9.41784e-08	-8.89029e-12	9.37984e-08	-1.08849e-11	9.39995e-08	-1.25777e-11	1.90976e-10	4.76493e-12			4.36113e-07	-1.97979e-11	4.37579e-07	-1.54614e-11	4.35624e-07	-1.90447e-11	4.36439e-07	-1.81013e-11	1.01737e-09	2.31706e-12
																							9.30446e-08	-1.74738e-11	9.32018e-08	-7.71705e-12	9.28216e-08	-9.80953e-12	9.30227e-08	-1.16668e-11	1.91047e-10	5.13669e-12			4.36602e-07	-1.81065e-11	4.38067e-07	-4.55485e-12	4.36113e-07	-1.86577e-11	4.36927e-07	-1.3773e-11	1.01681e-09	7.98792e-12
																							9.20674e-08	-1.93046e-11	9.22253e-08	-9.50204e-12	9.18448e-08	-1.41871e-11	9.20459e-08	-1.43312e-11	1.91165e-10	4.90287e-12			4.3709e-07	-1.6798e-11	4.38556e-07	-9.10146e-12	4.36601e-07	-1.91159e-11	4.37416e-07	-1.50051e-11	1.01737e-09	5.24243e-12
																							9.10902e-08	-1.89322e-11	9.12488e-08	-8.75509e-12	9.08681e-08	-1.3307e-11	9.1069e-08	-1.36648e-11	1.91231e-10	5.09798e-12			4.37579e-07	-1.78601e-11	4.39044e-07	-6.85706e-12	4.3709e-07	-1.63381e-11	4.37904e-07	-1.36851e-11	1.01681e-09	5.96201e-12
																							9.01131e-08	-1.89522e-11	9.02722e-08	-1.06948e-11	8.98913e-08	-1.38192e-11	9.00922e-08	-1.44887e-11	1.91308e-10	4.16922e-12			4.38067e-07	-1.98265e-11	4.39533e-07	-1.1603e-11	4.37578e-07	-1.604e-11	4.38393e-07	-1.58232e-11	1.01737e-09	4.11604e-12
																							8.91359e-08	-2.05201e-11	8.92957e-08	-8.74842e-12	8.89145e-08	-1.56833e-11	8.91154e-08	-1.49839e-11	1.91428e-10	5.91692e-12			4.38556e-07	-2.06913e-11	4.40021e-07	-9.85258e-12	4.38067e-07	-1.5147e-11	4.38881e-07	-1.52303e-11	1.01681e-09	5.41984e-12
																							8.81587e-08	-2.34694e-11	8.83192e-08	-7.1437e-12	8.79377e-08	-1.59159e-11	8.81385e-08	-1.55097e-11	1.91548e-10	8.17043e-12			4.39045e-07	-1.61802e-11	4.4051e-07	-8.81259e-12	4.38556e-07	-1.53337e-11	4.3937e-07	-1.34421e-11	1.01681e-09	4.03161e-12
																							8.71815e-08	-2.44957e-11	8.73426e-08	-7.04616e-12	8.69609e-08	-1.56722e-11	8.71617e-08	-1.5738e-11	1.91621e-10	8.72496e-12			4.39533e-07	-1.80092e-11	4.40998e-07	-1.04048e-11	4.39044e-07	-1.9878e-11	4.39858e-07	-1.60973e-11	1.01681e-09	5.01765e-12
																							8.62043e-08	-1.77157e-11	8.63661e-08	-7.89732e-12	8.59841e-08	-1.78936e-11	8.61849e-08	-1.45022e-11	1.91743e-10	5.72069e-12			4.40022e-07	-1.63046e-11	4.41487e-07	-4.3193e-12	4.39533e-07	-1.42226e-11	4.40347e-07	-1.16155e-11	1.01681e-09	6.40387e-12
																							8.52272e-08	-1.54989e-11	8.53896e-08	-8.15926e-12	8.50074e-08	-1.86955e-11	8.5208e-08	-1.41179e-11	1.91817e-10	5.40217e-12			4.4051e-07	-1.1438e-11	4.41975e-07	-4.07931e-12	4.40021e-07	-1.42982e-11	4.40836e-07	-9.9385e-12	1.01681e-09	5.27189e-12
																							8.425e-08	-2.13468e-11	8.4413e-08	-1.30308e-11	8.40306e-08	-1.77912e-11	8.42312e-08	-1.73896e-11	1.91892e-10	4.17252e-12			4.40999e-07	-1.24425e-11	4.42464e-07	-3.63931e-12	4.4051e-07	-1.19471e-11	4.41324e-07	-9.34295e-12	1.01681e-09	4.94572e-12
																							8.32728e-08	-1.93955e-11	8.34365e-08	-1.35139e-11	8.30538e-08	-2.04425e-11	8.32544e-08	-1.7784e-11	1.92015e-10	3.73486e-12			4.41487e-07	-1.77571e-11	4.42952e-07	-3.1459e-14	4.40998e-07	-1.51557e-11	4.41813e-07	-1.09814e-11	1.01681e-09	9.57173e-12
																							8.22957e-08	-1.65428e-11	8.24599e-08	-8.71039e-12	8.20771e-08	-1.55104e-11	8.22776e-08	-1.35879e-11	1.92043e-10	4.25544e-12			4.41976e-07	-2.07446e-11	4.43441e-07	-1.18437e-11	4.41487e-07	-1.95292e-11	4.42301e-07	-1.73725e-11	1.01681e-09	4.82649e-12
																							8.13185e-08	-1.79157e-11	8.14834e-08	-1.13972e-11	8.11003e-08	-1.89105e-11	8.13007e-08	-1.60745e-11	1.92167e-10	4.08106e-12			4.42464e-07	-9.85584e-12	4.43929e-07	-5.32375e-12	4.41975e-07	-1.42581e-11	4.4279e-07	-9.81257e-12	1.01681e-09	4.46733e-12
																							8.03414e-08	-1.95617e-11	8.05068e-08	-1.17792e-11	8.01235e-08	-1.70292e-11	8.03239e-08	-1.61234e-11	1.92248e-10	3.96954e-12			4.42953e-07	-1.29508e-11	4.44418e-07	-1.43311e-12	4.42464e-07	-1.55846e-11	4.43278e-07	-9.98949e-12	1.01681e-09	7.52616e-12
																							7.93642e-08	-2.28111e-11	7.95303e-08	-1.3412e-11	7.91468e-08	-2.35807e-11	7.93471e-08	-1.99346e-11	1.92321e-10	5.66183e-12			4.43441e-07	-1.49802e-11	4.44906e-07	-2.84375e-12	4.42952e-07	-1.69914e-11	4.43767e-07	-1.16051e-11	1.01681e-09	7.65391e-12
																							7.83871e-08	-2.23379e-11	7.85537e-08	-1.13905e-11	7.817e-08	-2.30469e-11	7.83703e-08	-1.89251e-11	1.92403e-10	6.53478e-12			4.4393e-07	-1.40558e-11	4.45395e-07	-7.60814e-12	4.43441e-07	-1.53559e-11	4.44255e-07	-1.23399e-11	1.01681e-09	4.1491e-12
																							7.74099e-08	-2.21994e-11	7.75772e-08	-1.19748e-11	7.71933e-08	-1.71417e-11	7.73935e-08	-1.71053e-11	1.92477e-10	5.1124e-12			4.44418e-07	-1.44408e-11	4.45884e-07	-8.62724e-12	4.43929e-07	-1.56509e-11	4.44744e-07	-1.29063e-11	1.01737e-09	3.75486e-12
																							7.64328e-08	-2.49245e-11	7.66006e-08	-9.97419e-12	7.62165e-08	-1.62817e-11	7.64166e-08	-1.70601e-11	1.9256e-10	7.50549e-12			4.44907e-07	-1.06602e-11	4.46372e-07	-6.24372e-12	4.44418e-07	-2.06714e-11	4.45232e-07	-1.25251e-11	1.01681e-09	7.39242e-12
																							7.54556e-08	-2.32367e-11	7.56241e-08	-7.79311e-12	7.52398e-08	-1.79336e-11	7.54398e-08	-1.63211e-11	1.92635e-10	7.84705e-12			4.45395e-07	-1.53713e-11	4.46861e-07	-4.8571e-12	4.44906e-07	-1.57781e-11	4.45721e-07	-1.20022e-11	1.01737e-09	6.19115e-12
																							7.44785e-08	-2.31037e-11	7.46475e-08	-5.97263e-12	7.4263e-08	-1.77158e-11	7.4463e-08	-1.55974e-11	1.92718e-10	8.7598e-12			4.45884e-07	-2.16748e-11	4.47349e-07	-4.05519e-12	4.45395e-07	-1.43775e-11	4.46209e-07	-1.33691e-11	1.01681e-09	8.85298e-12
																							7.35014e-08	-2.3069e-11	7.3671e-08	-6.0332e-12	7.32863e-08	-1.71927e-11	7.34862e-08	-1.54316e-11	1.92798e-10	8.65336e-12			4.46372e-07	-1.7238e-11	4.47838e-07	-2.12822e-12	4.45883e-07	-1.39826e-11	4.46698e-07	-1.11163e-11	1.01737e-09	7.95225e-12
																							7.25242e-08	-2.32101e-11	7.26944e-08	-1.12637e-11	7.23095e-08	-1.52648e-11	7.25094e-08	-1.65795e-11	1.92878e-10	6.08075e-12			4.46861e-07	-1.47002e-11	4.48326e-07	-8.34594e-12	4.46372e-07	-1.3627e-11	4.47186e-07	-1.22244e-11	1.01681e-09	3.40142e-12
																							7.15471e-08	-2.51938e-11	7.17178e-08	-1.2798e-11	7.13328e-08	-1.69711e-11	7.15326e-08	-1.8321e-11	1.92911e-10	6.30718e-12			4.47349e-07	-2.21523e-11	4.48815e-07	-6.84087e-12	4.4686e-07	-1.78308e-11	4.47675e-07	-1.5608e-11	1.01737e-09	7.89403e-12
																							7.057e-08	-2.31268e-11	7.07413e-08	-1.12354e-11	7.03561e-08	-1.52226e-11	7.05558e-08	-1.65282e-11	1.92992e-10	6.05227e-12			4.47838e-07	-1.78601e-11	4.49303e-07	-4.78151e-12	4.47349e-07	-1.50848e-11	4.48163e-07	-1.25755e-11	1.01681e-09	6.89093e-12
																							6.95929e-08	-2.38662e-11	6.97647e-08	-8.81037e-12	6.93793e-08	-1.62707e-11	6.9579e-08	-1.63157e-11	1.93077e-10	7.52802e-12			4.48326e-07	-1.91135e-11	4.49792e-07	-1.30748e-11	4.47837e-07	-1.69203e-11	4.48652e-07	-1.63695e-11	1.01737e-09	3.05679e-12
																							6.86158e-08	-2.17957e-11	6.87881e-08	-1.3658e-11	6.84026e-08	-1.39699e-11	6.86022e-08	-1.64745e-11	1.93111e-10	4.6109e-12			4.48815e-07	-1.81179e-11	4.5028e-07	-9.35033e-12	4.48326e-07	-1.33381e-11	4.4914e-07	-1.36021e-11	1.01681e-09	4.38974e-12
																							6.76386e-08	-2.34207e-11	6.78115e-08	-1.28534e-11	6.74259e-08	-1.79292e-11	6.76254e-08	-1.80677e-11	1.93142e-10	5.28501e-12			4.49303e-07	-2.09762e-11	4.50769e-07	-9.61328e-12	4.48814e-07	-1.57305e-11	4.49629e-07	-1.544e-11	1.01737e-09	5.68703e-12
																							6.66615e-08	-2.19844e-11	6.6835e-08	-1.63569e-11	6.64492e-08	-1.63482e-11	6.66486e-08	-1.82298e-11	1.93225e-10	3.25155e-12			4.49792e-07	-2.17445e-11	4.51257e-07	-6.16819e-12	4.49303e-07	-1.69825e-11	4.50117e-07	-1.49651e-11	1.01681e-09	7.98172e-12
																							6.56844e-08	-2.39579e-11	6.58584e-08	-1.32834e-11	6.54724e-08	-1.71617e-11	6.56718e-08	-1.81343e-11	1.93311e-10	5.40331e-12			4.5028e-07	-2.28156e-11	4.51746e-07	-8.93705e-12	4.49791e-07	-1.53292e-11	4.50606e-07	-1.5694e-11	1.01737e-09	6.94646e-12
																							6.47073e-08	-2.23346e-11	6.48818e-08	-1.66725e-11	6.44957e-08	-1.68603e-11	6.4695e-08	-1.86225e-11	1.93347e-10	3.21617e-12			4.50769e-07	-1.71248e-11	4.52234e-07	-7.30515e-12	4.5028e-07	-1.43465e-11	4.51094e-07	-1.29255e-11	1.01681e-09	5.0617e-12
																							6.37302e-08	-2.05592e-11	6.39052e-08	-1.40592e-11	6.3519e-08	-1.56988e-11	6.37182e-08	-1.67724e-11	1.93383e-10	3.38038e-12			4.51257e-07	-2.50734e-11	4.52723e-07	-2.64825e-12	4.50768e-07	-1.30182e-11	4.51583e-07	-1.35799e-11	1.01737e-09	1.12231e-11
																							6.27531e-08	-2.4169e-11	6.29286e-08	-1.61826e-11	6.25423e-08	-2.01425e-11	6.27414e-08	-2.01647e-11	1.93419e-10	3.99325e-12			4.51745e-07	-2.46201e-11	4.53211e-07	-4.27042e-12	4.51257e-07	-1.10849e-11	4.52071e-07	-1.33251e-11	1.01697e-09	1.03582e-11
																							6.17761e-08	-2.45622e-11	6.1952e-08	-1.54325e-11	6.15656e-08	-1.66386e-11	6.17646e-08	-1.88778e-11	1.93458e-10	4.95966e-12			4.52234e-07	-2.41642e-11	4.537e-07	-6.61977e-12	4.51745e-07	-1.3051e-11	4.5256e-07	-1.46117e-11	1.01737e-09	8.87572e-12
																							6.0799e-08	-2.64312e-11	6.09755e-08	-1.01072e-11	6.05889e-08	-1.79752e-11	6.07878e-08	-1.81712e-11	1.93543e-10	8.16376e-12			4.52722e-07	-2.13712e-11	4.54188e-07	-8.90145e-12	4.52234e-07	-1.63381e-11	4.53048e-07	-1.55369e-11	1.01697e-09	6.27336e-12
																							5.98219e-08	-2.67011e-11	5.99989e-08	-1.88092e-11	5.96122e-08	-2.11714e-11	5.9811e-08	-2.22272e-11	1.9358e-10	4.05051e-12			4.53211e-07	-1.98513e-11	4.54677e-07	-7.00374e-12	4.52722e-07	-1.54181e-11	4.53537e-07	-1.4091e-11	1.01737e-09	6.52578e-12
																							5.88448e-08	-2.42385e-11	5.90223e-08	-1.76081e-11	5.86355e-08	-1.80949e-11	5.88342e-08	-1.99805e-11	1.93618e-10	3.69556e-12			4.53699e-07	-2.20329e-11	4.55165e-07	-9.10479e-12	4.53211e-07	-1.36788e-11	4.54025e-07	-1.49389e-11	1.01697e-09	6.55551e-12
																							5.78678e-08	-2.37045e-11	5.80457e-08	-1.48505e-11	5.76588e-08	-1.481e-11	5.78574e-08	-1.77883e-11	1.93658e-10	5.12359e-12			4.54188e-07	-1.91846e-11	4.55654e-07	-9.95922e-12	4.53699e-07	-1.60848e-11	4.54514e-07	-1.50762e-11	1.01737e-09	4.69466e-12
																							5.68907e-08	-2.47217e-11	5.70691e-08	-1.78725e-11	5.66821e-08	-1.52737e-11	5.68806e-08	-1.92893e-11	1.93696e-10	4.88074e-12			4.54676e-07	-2.35179e-11	4.56142e-07	-5.5593e-12	4.54188e-07	-2.29692e-11	4.55002e-07	-1.73488e-11	1.01697e-09	1.02137e-11
																							5.59136e-08	-2.41876e-11	5.60925e-08	-1.60829e-11	5.57054e-08	-1.87509e-11	5.59038e-08	-1.96738e-11	1.93735e-10	4.13042e-12			4.55165e-07	-2.13255e-11	4.56631e-07	-6.92048e-12	4.54676e-07	-1.81182e-11	4.55491e-07	-1.54547e-11	1.01737e-09	7.56285e-12
																							5.49366e-08	-2.1729e-11	5.51159e-08	-1.48438e-11	5.47287e-08	-1.98269e-11	5.4927e-08	-1.87999e-11	1.93776e-10	3.55564e-12			4.55653e-07	-2.34067e-11	4.57119e-07	-5.85261e-12	4.55165e-07	-1.28715e-11	4.55979e-07	-1.40436e-11	1.01697e-09	8.83555e-12
																							5.39595e-08	-2.79157e-11	5.41392e-08	-1.21481e-11	5.3752e-08	-1.90945e-11	5.39503e-08	-1.97194e-11	1.93766e-10	7.90235e-12			4.56142e-07	-2.06734e-11	4.57608e-07	-6.6926e-12	4.55653e-07	-1.33915e-11	4.56467e-07	-1.35858e-11	1.01737e-09	6.99243e-12
																							5.29825e-08	-2.64267e-11	5.31626e-08	-1.50721e-11	5.27753e-08	-1.94048e-11	5.29735e-08	-2.03012e-11	1.93808e-10	5.73013e-12			4.5663e-07	-1.45624e-11	4.58096e-07	-8.41258e-12	4.56142e-07	-1.69248e-11	4.56956e-07	-1.32999e-11	1.01697e-09	4.3943e-12
																							5.20055e-08	-2.17162e-11	5.2186e-08	-1.51165e-11	5.17987e-08	-2.11825e-11	5.19967e-08	-1.93384e-11	1.93799e-10	3.666e-12			4.57119e-07	-1.57364e-11	4.58584e-07	-7.78714e-12	4.5663e-07	-1.32809e-11	4.57444e-07	-1.22681e-11	1.01681e-09	4.07025e-12
																							5.10284e-08	-2.53424e-11	5.12094e-08	-2.08413e-11	5.0822e-08	-2.35408e-11	5.10199e-08	-2.32415e-11	1.93839e-10	2.26543e-12			4.57607e-07	-1.51224e-11	4.59073e-07	-4.89264e-12	4.57119e-07	-1.57203e-11	4.57933e-07	-1.19118e-11	1.01697e-09	6.0861e-12
																							5.00514e-08	-2.53267e-11	5.02328e-08	-1.36913e-11	4.98453e-08	-2.32593e-11	5.00432e-08	-2.07591e-11	1.93881e-10	6.20757e-12			4.58096e-07	-1.29002e-11	4.59561e-07	-4.92375e-12	4.57607e-07	-1.42359e-11	4.58421e-07	-1.06866e-11	1.01681e-09	5.03528e-12
																							4.90744e-08	-2.84322e-11	4.92561e-08	-1.68214e-11	4.88687e-08	-2.21647e-11	4.90664e-08	-2.24728e-11	1.93824e-10	5.81153e-12			4.58584e-07	-1.6099e-11	4.6005e-07	-6.07594e-12	4.58095e-07	-1.46516e-11	4.5891e-07	-1.22755e-11	1.01737e-09	5.41754e-12
																							4.80974e-08	-2.86006e-11	4.82795e-08	-1.4006e-11	4.7892e-08	-2.33701e-11	4.80896e-08	-2.19923e-11	1.93867e-10	7.39422e-12			4.59073e-07	-1.49891e-11	4.60538e-07	-4.98151e-12	4.58584e-07	-1.82448e-11	4.59398e-07	-1.27384e-11	1.01681e-09	6.91214e-12
																							4.71204e-08	-2.74889e-11	4.73029e-08	-1.4037e-11	4.69153e-08	-2.35202e-11	4.71129e-08	-2.16821e-11	1.9391e-10	6.91177e-12			4.59561e-07	-1.28825e-11	4.61027e-07	-5.61706e-12	4.59072e-07	-1.53026e-11	4.59887e-07	-1.12674e-11	1.01737e-09	5.04072e-12
																							4.61433e-08	-3.03606e-11	4.63263e-08	-1.5808e-11	4.59387e-08	-2.47178e-11	4.61361e-08	-2.36288e-11	1.939e-10	7.33716e-12			4.6005e-07	-2.15952e-11	4.61515e-07	-1.25139e-11	4.59561e-07	-1.64468e-11	4.60375e-07	-1.6852e-11	1.01681e-09	4.55419e-12
																							4.51663e-08	-2.60112e-11	4.53496e-08	-1.67479e-11	4.4962e-08	-2.06615e-11	4.51593e-08	-2.11402e-11	1.93895e-10	4.65017e-12			4.60538e-07	-1.61491e-11	4.62004e-07	-8.07929e-12	4.60049e-07	-1.54226e-11	4.60864e-07	-1.3217e-11	1.01737e-09	4.46419e-12
																							4.41894e-08	-2.50232e-11	4.4373e-08	-1.76943e-11	4.39854e-08	-2.21203e-11	4.41826e-08	-2.16126e-11	1.93889e-10	3.69073e-12			4.61027e-07	-1.49446e-11	4.62492e-07	-4.25265e-12	4.60538e-07	-1.26404e-11	4.61352e-07	-1.06126e-11	1.01681e-09	5.62704e-12
																							4.32124e-08	-2.52958e-11	4.33963e-08	-1.92369e-11	4.30088e-08	-2.45161e-11	4.32058e-08	-2.30163e-11	1.93833e-10	3.29616e-12			4.61515e-07	-1.37245e-11	4.62981e-07	-7.92419e-12	4.61026e-07	-1.07118e-11	4.61841e-07	-1.07868e-11	1.01737e-09	2.90088e-12
																							4.22354e-08	-2.41245e-11	4.24197e-08	-1.54977e-11	4.20321e-08	-2.72025e-11	4.22291e-08	-2.22749e-11	1.93878e-10	6.06765e-12			4.62004e-07	-1.60691e-11	4.63469e-07	-4.65265e-12	4.61515e-07	-1.51292e-11	4.62329e-07	-1.19503e-11	1.01681e-09	6.33741e-12
																							4.12584e-08	-2.43383e-11	4.1443e-08	-1.43814e-11	4.10555e-08	-2.25002e-11	4.12523e-08	-2.04067e-11	1.93822e-10	5.29832e-12			4.62492e-07	-1.85313e-11	4.63958e-07	-5.0215e-12	4.62003e-07	-1.84048e-11	4.62818e-07	-1.39859e-11	1.01737e-09	7.76363e-12
																							4.02814e-08	-2.3598e-11	4.04664e-08	-1.82174e-11	4.00789e-08	-2.05374e-11	4.02756e-08	-2.07842e-11	1.93816e-10	2.69878e-12			4.62981e-07	-1.53296e-11	4.64446e-07	-5.24906e-12	4.62492e-07	-1.75434e-11	4.63306e-07	-1.27074e-11	1.01681e-09	6.55323e-12
																							3.93045e-08	-2.55556e-11	3.94897e-08	-1.81354e-11	3.91022e-08	-2.24025e-11	3.92988e-08	-2.20312e-11	1.93813e-10	3.72401e-12			4.63469e-07	-1.82646e-11	4.64935e-07	-8.29706e-12	4.6298e-07	-1.36671e-11	4.63795e-07	-1.34096e-11	1.01737e-09	4.98876e-12
																							3.83275e-08	-2.282e-11	3.85131e-08	-2.08902e-11	3.81256e-08	-2.32127e-11	3.83221e-08	-2.23077e-11	1.93807e-10	1.24314e-12			4.63957e-07	-1.60468e-11	4.65423e-07	-6.48372e-12	4.63469e-07	-1.68359e-11	4.64283e-07	-1.31221e-11	1.01697e-09	5.76256e-12
																							3.73506e-08	-2.81023e-11	3.75364e-08	-1.79891e-11	3.7149e-08	-2.31906e-11	3.73453e-08	-2.3094e-11	1.93754e-10	5.05729e-12			4.64446e-07	-1.74957e-11	4.65912e-07	-9.51923e-12	4.63957e-07	-1.49648e-11	4.64772e-07	-1.39933e-11	1.01737e-09	4.07602e-12
																							3.63736e-08	-2.98264e-11	3.65597e-08	-2.17106e-11	3.61724e-08	-2.30225e-11	3.63686e-08	-2.48531e-11	1.93699e-10	4.35661e-12			4.64934e-07	-1.98442e-11	4.664e-07	-6.8232e-12	4.64446e-07	-1.78971e-11	4.6526e-07	-1.48548e-11	1.01697e-09	7.0234e-12
																							3.53967e-08	-2.6178e-11	3.55831e-08	-1.86324e-11	3.51958e-08	-2.60277e-11	3.53918e-08	-2.36127e-11	1.93695e-10	4.31372e-12			4.65423e-07	-1.50602e-11	4.66889e-07	-5.37707e-12	4.64934e-07	-1.93825e-11	4.65749e-07	-1.32733e-11	1.01737e-09	7.17167e-12
																							3.44198e-08	-2.69045e-11	3.46064e-08	-1.90508e-11	3.42192e-08	-2.50059e-11	3.44151e-08	-2.36537e-11	1.93642e-10	4.09773e-12			4.65911e-07	-2.14868e-11	4.67377e-07	-8.78149e-12	4.65423e-07	-1.41693e-11	4.66237e-07	-1.48125e-11	1.01697e-09	6.37703e-12
																							3.34428e-08	-2.93897e-11	3.36297e-08	-1.7368e-11	3.32426e-08	-2.31269e-11	3.34384e-08	-2.32949e-11	1.93588e-10	6.01261e-12			4.664e-07	-1.6298e-11	4.67866e-07	-4.45313e-12	4.65911e-07	-2.10808e-11	4.66726e-07	-1.3944e-11	1.01737e-09	8.56014e-12
																							3.24659e-08	-2.78426e-11	3.2653e-08	-1.36891e-11	3.2266e-08	-2.37248e-11	3.24616e-08	-2.17521e-11	1.93535e-10	7.28003e-12			4.66888e-07	-2.45934e-11	4.68354e-07	-7.83035e-12	4.664e-07	-1.88581e-11	4.67214e-07	-1.7094e-11	1.01697e-09	8.51963e-12
																							3.1489e-08	-3.144e-11	3.16763e-08	-1.75014e-11	3.12894e-08	-2.78402e-11	3.14849e-08	-2.55939e-11	1.93483e-10	7.23572e-12			4.67377e-07	-2.0029e-11	4.68843e-07	-7.59925e-12	4.66888e-07	-1.30404e-11	4.67703e-07	-1.35562e-11	1.01737e-09	6.23091e-12
																							3.05121e-08	-2.9955e-11	3.06996e-08	-1.54636e-11	3.03128e-08	-2.81334e-11	3.05082e-08	-2.45173e-11	1.9343e-10	7.89349e-12			4.67865e-07	-2.48938e-11	4.69331e-07	-4.93951e-12	4.67377e-07	-1.8357e-11	4.68191e-07	-1.60634e-11	1.01697e-09	1.01729e-11
																							2.95352e-08	-3.208e-11	2.9723e-08	-1.86429e-11	2.93362e-08	-2.93592e-11	2.95315e-08	-2.6694e-11	1.93427e-10	7.10396e-12			4.68354e-07	-2.07579e-11	4.6982e-07	-5.5593e-12	4.67865e-07	-1.63514e-11	4.68679e-07	-1.42229e-11	1.01737e-09	7.81968e-12
																							2.85583e-08	-3.45631e-11	2.87463e-08	-1.90929e-11	2.83596e-08	-2.52313e-11	2.85547e-08	-2.62958e-11	1.93375e-10	7.78984e-12			4.68842e-07	-1.80024e-11	4.70308e-07	-3.94601e-12	4.68354e-07	-1.93425e-11	4.69168e-07	-1.37636e-11	1.01697e-09	8.52868e-12
																							2.75815e-08	-2.96424e-11	2.77696e-08	-1.95747e-11	2.73831e-08	-2.46114e-11	2.7578e-08	-2.46095e-11	1.93273e-10	5.03385e-12			4.69331e-07	-1.58912e-11	4.70797e-07	-2.78615e-12	4.68842e-07	-1.74682e-11	4.69656e-07	-1.20485e-11	1.01737e-09	8.06011e-12
																							2.66046e-08	-3.09311e-11	2.67928e-08	-1.75236e-11	2.64065e-08	-2.31396e-11	2.66013e-08	-2.38648e-11	1.93171e-10	6.7331e-12			4.69819e-07	-2.21934e-11	4.71285e-07	-5.60817e-12	4.69331e-07	-2.30269e-11	4.70145e-07	-1.69428e-11	1.01697e-09	9.82494e-12
																							2.56277e-08	-2.86029e-11	2.58161e-08	-1.64436e-11	2.54299e-08	-2.17247e-11	2.56246e-08	-2.22571e-11	1.93119e-10	6.09711e-12			4.70308e-07	-2.19979e-11	4.71773e-07	-6.75931e-12	4.69819e-07	-1.77914e-11	4.70633e-07	-1.55162e-11	1.01681e-09	7.86995e-12
																							2.46509e-08	-2.86118e-11	2.48394e-08	-1.87781e-11	2.44534e-08	-2.1639e-11	2.46479e-08	-2.30096e-11	1.93017e-10	5.0581e-12			4.70796e-07	-1.93976e-11	4.72262e-07	-3.52458e-12	4.70307e-07	-1.93431e-11	4.71122e-07	-1.40884e-11	1.01737e-09	9.1486e-12
																							2.3674e-08	-3.06177e-11	2.38627e-08	-1.72488e-11	2.34768e-08	-2.32136e-11	2.36712e-08	-2.36934e-11	1.92966e-10	6.69735e-12			4.71284e-07	-2.0749e-11	4.7275e-07	-9.89702e-12	4.70796e-07	-1.84181e-11	4.7161e-07	-1.63547e-11	1.01697e-09	5.71267e-12
																							2.26972e-08	-3.20052e-11	2.2886e-08	-1.65858e-11	2.25003e-08	-2.85878e-11	2.26945e-08	-2.57263e-11	1.92864e-10	8.09819e-12			4.71773e-07	-1.32335e-11	4.73239e-07	-8.19037e-12	4.71284e-07	-1.37959e-11	4.72099e-07	-1.17399e-11	1.01737e-09	3.08684e-12
																							2.17204e-08	-2.94267e-11	2.19093e-08	-1.30573e-11	2.15237e-08	-2.57352e-11	2.17178e-08	-2.27397e-11	1.92813e-10	8.58597e-12			4.72261e-07	-1.69357e-11	4.73727e-07	-3.53268e-12	4.71773e-07	-1.44004e-11	4.72587e-07	-1.16229e-11	1.01697e-09	7.12011e-12
																							2.07435e-08	-3.19188e-11	2.09325e-08	-1.42786e-11	2.05472e-08	-2.88291e-11	2.07411e-08	-2.50088e-11	1.92662e-10	9.42019e-12			4.7275e-07	-1.85398e-11	4.74216e-07	-5.83716e-12	4.72261e-07	-1.71897e-11	4.73076e-07	-1.38555e-11	1.01737e-09	6.97687e-12
																							1.97667e-08	-2.9802e-11	1.99558e-08	-1.70458e-11	1.95706e-08	-3.07955e-11	1.97644e-08	-2.58811e-11	1.92611e-10	7.6677e-12			4.73238e-07	-1.62468e-11	4.74704e-07	-7.54593e-12	4.7275e-07	-1.82759e-11	4.73564e-07	-1.40229e-11	1.01697e-09	5.70021e-12
																							1.87899e-08	-2.91089e-11	1.89791e-08	-1.57038e-11	1.85941e-08	-2.74419e-11	1.87877e-08	-2.40849e-11	1.92509e-10	7.30592e-12			4.73727e-07	-2.47889e-11	4.75193e-07	-4.66154e-12	4.73238e-07	-1.79692e-11	4.74053e-07	-1.58065e-11	1.01737e-09	1.02365e-11
																							1.78131e-08	-2.9935e-11	1.80023e-08	-1.35281e-11	1.76176e-08	-3.15424e-11	1.7811e-08	-2.50018e-11	1.92359e-10	9.96899e-12			4.74215e-07	-2.32135e-11	4.75681e-07	-5.86811e-12	4.73727e-07	-2.05546e-11	4.74541e-07	-1.65454e-11	1.01697e-09	9.34189e-12
																							1.68363e-08	-2.91615e-11	1.70256e-08	-1.25564e-11	1.66411e-08	-2.89424e-11	1.68343e-08	-2.35534e-11	1.92258e-10	9.52434e-12			4.74704e-07	-1.63046e-11	4.7617e-07	-7.81258e-12	4.74215e-07	-1.62136e-11	4.7503e-07	-1.34436e-11	1.01737e-09	4.87681e-12
																							1.58595e-08	-2.872e-11	1.60488e-08	-1.47286e-11	1.56645e-08	-2.66246e-11	1.58576e-08	-2.33577e-11	1.92157e-10	7.54613e-12			4.75192e-07	-1.92201e-11	4.76658e-07	-3.38599e-12	4.74704e-07	-1.15115e-11	4.75518e-07	-1.13726e-11	1.01697e-09	7.91797e-12
																							1.48828e-08	-3.22712e-11	1.50721e-08	-1.71881e-11	1.4688e-08	-2.71049e-11	1.4881e-08	-2.55214e-11	1.92057e-10	7.66522e-12			4.75681e-07	-1.66738e-11	4.77147e-07	-5.37284e-12	4.75192e-07	-1.51292e-11	4.76006e-07	-1.23919e-11	1.01737e-09	6.12759e-12
																							1.3906e-08	-3.08645e-11	1.40953e-08	-1.42454e-11	1.37115e-08	-2.13132e-11	1.39043e-08	-2.2141e-11	1.91906e-10	8.34042e-12			4.76169e-07	-1.75624e-11	4.77635e-07	-6.19929e-12	4.75681e-07	-1.63381e-11	4.76495e-07	-1.33666e-11	1.01697e-09	6.23718e-12
																							1.29293e-08	-3.01899e-11	1.31185e-08	-1.75236e-11	1.2735e-08	-2.37847e-11	1.29276e-08	-2.38327e-11	1.91756e-10	6.33329e-12			4.76657e-07	-1.14825e-11	4.78124e-07	-6.9326e-12	4.76169e-07	-1.49515e-11	4.76983e-07	-1.11222e-11	1.01753e-09	4.02157e-12
																							1.19525e-08	-2.9055e-11	1.21418e-08	-2.07413e-11	1.17585e-08	-2.37536e-11	1.19509e-08	-2.45166e-11	1.91655e-10	4.20905e-12			4.77146e-07	-1.02314e-11	4.78612e-07	-3.33886e-12	4.76658e-07	-1.64424e-11	4.77472e-07	-1.00042e-11	1.01697e-09	6.55472e-12
																							1.09758e-08	-2.89978e-11	1.1165e-08	-2.28122e-11	1.07821e-08	-2.49837e-11	1.09743e-08	-2.55979e-11	1.91454e-10	3.13821e-12			4.77634e-07	-2.0109e-11	4.79101e-07	-3.05708e-12	4.77146e-07	-1.88581e-11	4.7796e-07	-1.40081e-11	1.01753e-09	9.50443e-12
																							9.99905e-09	-3.00746e-11	1.01882e-08	-2.42835e-11	9.80557e-09	-2.79469e-11	9.99761e-09	-2.7435e-11	1.91319e-10	2.92929e-12			4.78123e-07	-1.21891e-11	4.79589e-07	3.02847e-13	4.77634e-07	-1.07648e-11	4.78449e-07	-7.55036e-12	1.01737e-09	6.83825e-12
																							9.02233e-09	-3.36986e-11	9.21142e-09	-2.42973e-11	8.82909e-09	-2.38046e-11	9.02095e-09	-2.72668e-11	1.91169e-10	5.57552e-12			4.78611e-07	-9.12153e-12	4.80077e-07	-3.02492e-12	4.78123e-07	-1.41741e-11	4.78937e-07	-8.7735e-12	1.01697e-09	5.58273e-12
																							8.04563e-09	-3.27088e-11	8.23463e-09	-2.24753e-11	7.85262e-09	-2.75669e-11	8.04429e-09	-2.75837e-11	1.91009e-10	5.11677e-12			4.791e-07	-1.29847e-11	4.80566e-07	-7.58592e-12	4.78611e-07	-1.62314e-11	4.79426e-07	-1.22673e-11	1.01737e-09	4.36715e-12
																							7.06893e-09	-3.21049e-11	7.25783e-09	-2.05546e-11	6.87616e-09	-2.23949e-11	7.06764e-09	-2.50181e-11	1.90838e-10	6.20591e-12			4.79588e-07	-2.01224e-11	4.81054e-07	-6.52815e-12	4.791e-07	-1.69914e-11	4.79914e-07	-1.45473e-11	1.01697e-09	7.11906e-12
																							6.09224e-09	-3.10711e-11	6.28103e-09	-2.36833e-11	5.8997e-09	-2.34056e-11	6.09099e-09	-2.60533e-11	1.90668e-10	4.34773e-12			4.80077e-07	-1.64424e-11	4.81543e-07	-5.17707e-12	4.79588e-07	-1.4747e-11	4.80403e-07	-1.21222e-11	1.01737e-09	6.07407e-12
																							5.11556e-09	-3.62454e-11	5.30423e-09	-2.26039e-11	4.92324e-09	-2.76735e-11	5.11435e-09	-2.88409e-11	1.90498e-10	6.89527e-12			4.80565e-07	-1.89333e-11	4.82031e-07	-5.67355e-12	4.80077e-07	-1.64468e-11	4.80891e-07	-1.36846e-11	1.01697e-09	7.04825e-12
																							4.1389e-09	-3.44855e-11	4.32742e-09	-2.24813e-11	3.94679e-09	-2.87961e-11	4.1377e-09	-2.85876e-11	1.90318e-10	6.00481e-12			4.81054e-07	-1.64913e-11	4.8252e-07	-3.77711e-12	4.80565e-07	-1.13515e-11	4.8138e-07	-1.054e-11	1.01737e-09	6.39583e-12
																							3.16224e-09	-3.51355e-11	3.3506e-09	-2.77705e-11	2.97035e-09	-6.61288e-11	3.16107e-09	-4.30116e-11	1.90128e-10	2.03559e-11			4.81542e-07	-1.63669e-11	4.83008e-07	-3.67486e-12	4.81054e-07	-1.56492e-11	4.81868e-07	-1.1897e-11	1.01697e-09	7.12961e-12
																							2.18559e-09	-2.00263e-10	2.37378e-09	-1.26902e-10	1.99391e-09	-4.25748e-10	2.18443e-09	-2.50971e-10	1.89938e-10	1.55742e-10			4.8203e-07	-1.93313e-11	4.83497e-07	-7.61469e-12	4.81542e-07	-1.91617e-11	4.82356e-07	-1.53692e-11	1.01753e-09	6.71616e-12
																							1.20896e-09	-3.03386e-10	1.39696e-09	-3.22877e-10	1.01748e-09	-2.27393e-10	1.2078e-09	-2.84552e-10	1.89743e-10	5.04513e-11			4.82519e-07	-1.66913e-11	4.83985e-07	-5.51042e-12	4.82031e-07	-1.82936e-11	4.82845e-07	-1.34984e-11	1.01697e-09	6.96406e-12
																							2.32333e-10	-5.16086e-11	4.20128e-10	-1.02456e-10	4.10577e-11	-9.55155e-12	2.31173e-10	-5.45387e-11	1.89538e-10	4.65215e-11			4.83007e-07	-1.43046e-11	4.84474e-07	1.33948e-13	4.82519e-07	-1.36671e-11	4.83333e-07	-9.27925e-12	1.01753e-09	8.1583e-12
																							-7.44281e-10	1.65329e-10	-5.56708e-10	1.35763e-10	-9.35361e-10	2.176e-10	-7.4545e-10	1.72897e-10	1.89329e-10	4.14401e-11			4.83496e-07	-1.64881e-11	4.84962e-07	-5.33306e-12	4.83007e-07	-1.07561e-11	4.83822e-07	-1.08591e-11	1.01737e-09	5.57823e-12
																							-1.72089e-09	4.69714e-10	-1.53355e-09	4.31424e-10	-1.91177e-09	3.35674e-10	-1.72207e-09	4.1227e-10	1.89113e-10	6.90421e-11			4.83984e-07	-1.69801e-11	4.8545e-07	-5.38596e-12	4.83496e-07	-1.08849e-11	4.8431e-07	-1.10837e-11	1.01697e-09	5.79962e-12
																							-2.69748e-09	6.90941e-10	-2.5104e-09	6.37799e-10	-2.88818e-09	5.09702e-10	-2.69869e-09	6.12814e-10	1.88893e-10	9.3167e-11			4.84473e-07	-1.71801e-11	4.85939e-07	1.14729e-12	4.83984e-07	-1.3707e-11	4.84799e-07	-9.9133e-12	1.01737e-09	9.73486e-12
																							-3.67406e-09	9.57636e-10	-3.48725e-09	8.6227e-10	-3.86458e-09	6.73744e-10	-3.6753e-09	8.31217e-10	1.88668e-10	1.44471e-10			4.84961e-07	-1.50643e-11	4.86427e-07	-3.62186e-12	4.84473e-07	-1.3785e-11	4.85287e-07	-1.08237e-11	1.01697e-09	6.26971e-12
																							-4.65063e-09	1.16695e-09	-4.46411e-09	1.01496e-09	-4.84098e-09	8.842e-10	-4.6519e-09	1.02204e-09	1.88438e-10	1.41508e-10			4.8545e-07	-1.57802e-11	4.86916e-07	-6.78152e-12	4.84961e-07	-1.20937e-11	4.85776e-07	-1.15518e-11	1.01737e-09	4.52375e-12
																							-5.62719e-09	1.37084e-09	-5.44097e-09	1.26332e-09	-5.81736e-09	1.10474e-09	-5.62851e-09	1.2463e-09	1.88198e-10	1.33864e-10			4.85938e-07	-9.25139e-12	4.87404e-07	-8.26017e-13	4.8545e-07	-1.41693e-11	4.86264e-07	-8.08222e-12	1.01697e-09	6.74804e-12
																							-6.60374e-09	1.53647e-09	-6.41784e-09	1.48235e-09	-6.79375e-09	1.28401e-09	-6.60511e-09	1.43428e-09	1.87959e-10	1.32918e-10			4.86426e-07	-1.28977e-11	4.87893e-07	-3.29464e-12	4.85938e-07	-1.61196e-11	4.86752e-07	-1.07706e-11	1.01753e-09	6.67182e-12
																							-7.58028e-09	1.76218e-09	-7.39471e-09	1.72516e-09	-7.77012e-09	1.5457e-09	-7.5817e-09	1.67768e-09	1.87709e-10	1.15787e-10			4.86915e-07	-1.54958e-11	4.88381e-07	-4.30597e-12	4.86427e-07	-1.12804e-11	4.87241e-07	-1.03607e-11	1.01697e-09	5.65132e-12
																							-8.5568e-09	1.92218e-09	-8.37159e-09	1.98628e-09	-8.74649e-09	1.77822e-09	-8.55829e-09	1.89556e-09	1.87454e-10	1.06554e-10			4.87403e-07	-1.55846e-11	4.8887e-07	-5.2571e-12	4.86915e-07	-1.38715e-11	4.87729e-07	-1.15711e-11	1.01753e-09	5.53474e-12
																							-9.53331e-09	2.15343e-09	-9.34848e-09	2.25603e-09	-9.72285e-09	2.02487e-09	-9.53488e-09	2.14478e-09	1.8719e-10	1.15823e-10			4.87892e-07	-8.85583e-12	4.89358e-07	-4.40822e-12	4.87404e-07	-1.11293e-11	4.88218e-07	-8.13111e-12	1.01697e-09	3.41865e-12
																																			4.8838e-07	-1.52147e-11	4.89847e-07	-1.21645e-12	4.87892e-07	-1.7654e-11	4.88706e-07	-1.13617e-11	1.01753e-09	8.87031e-12
																																			4.88869e-07	-1.33847e-11	4.90335e-07	1.90725e-12	4.8838e-07	-1.13293e-11	4.89195e-07	-7.60224e-12	1.01737e-09	8.29934e-12
																																			4.89357e-07	-1.74557e-11	4.90824e-07	-5.50479e-13	4.88869e-07	-9.48929e-12	4.89683e-07	-9.16517e-12	1.01753e-09	8.45727e-12
																																			4.89846e-07	-1.2796e-11	4.91312e-07	-4.47085e-12	4.89357e-07	-1.0902e-11	4.90172e-07	-9.38961e-12	1.01737e-09	4.36377e-12
																																			4.90334e-07	-1.13891e-11	4.918e-07	-5.68821e-12	4.89846e-07	-9.3471e-12	4.9066e-07	-8.80815e-12	1.01697e-09	2.88841e-12
																																			4.90822e-07	-1.9109e-11	4.92289e-07	-7.41594e-13	4.90334e-07	-9.83597e-12	4.91149e-07	-9.89553e-12	1.01753e-09	9.18385e-12
																																			4.91311e-07	-1.87741e-11	4.92777e-07	-5.67794e-12	4.90823e-07	-1.3272e-11	4.91637e-07	-1.25747e-11	1.01697e-09	6.57587e-12
																																			4.91799e-07	-1.19002e-11	4.93266e-07	-4.62599e-12	4.91311e-07	-1.75114e-11	4.92125e-07	-1.13459e-11	1.01753e-09	6.46057e-12
																																			4.92288e-07	-1.68069e-11	4.93754e-07	-2.40376e-12	4.918e-07	-1.37248e-11	4.92614e-07	-1.09785e-11	1.01697e-09	7.58415e-12
																																			4.92776e-07	-1.71779e-11	4.94243e-07	-1.4196e-13	4.92288e-07	-1.07959e-11	4.93102e-07	-9.37192e-12	1.01753e-09	8.60678e-12
																																			4.93265e-07	-1.77357e-11	4.94731e-07	-9.99358e-13	4.92776e-07	-1.25426e-11	4.93591e-07	-1.04259e-11	1.01737e-09	8.5666e-12
																																			4.93753e-07	-1.96246e-11	4.9522e-07	-3.26597e-12	4.93265e-07	-1.10893e-11	4.94079e-07	-1.13266e-11	1.01753e-09	8.1819e-12
																																			4.94241e-07	-1.75184e-11	4.95708e-07	-3.13548e-12	4.93753e-07	-9.67273e-12	4.94568e-07	-1.01089e-11	1.01753e-09	7.20137e-12
																																			4.9473e-07	-1.49935e-11	4.96197e-07	-3.23042e-12	4.94242e-07	-1.17604e-11	4.95056e-07	-9.99478e-12	1.01753e-09	6.07705e-12
																																			4.95218e-07	-1.73402e-11	4.96685e-07	-5.01603e-13	4.9473e-07	-1.23782e-11	4.95545e-07	-1.00733e-11	1.01753e-09	8.65268e-12
																																			4.95707e-07	-1.18825e-11	4.97173e-07	-8.7045e-13	4.95219e-07	-1.27515e-11	4.96033e-07	-8.50146e-12	1.01697e-09	6.62294e-12
																																			4.96195e-07	-1.67755e-11	4.97662e-07	6.40643e-13	4.95707e-07	-1.12469e-11	4.96521e-07	-9.12726e-12	1.01753e-09	8.89945e-12
																																			4.96684e-07	-1.80024e-11	4.9815e-07	3.51723e-13	4.96196e-07	-1.50315e-11	4.9701e-07	-1.0894e-11	1.01697e-09	9.85176e-12
																																			4.97172e-07	-1.45091e-11	4.98639e-07	-4.59039e-12	4.96684e-07	-8.3782e-12	4.97498e-07	-9.15923e-12	1.01753e-09	5.00527e-12
																																			4.9766e-07	-1.49936e-11	4.99127e-07	-2.86131e-12	4.97172e-07	-1.2622e-11	4.97987e-07	-1.0159e-11	1.01753e-09	6.43024e-12
																																			4.98149e-07	-1.19891e-11	4.99616e-07	-4.95485e-12	4.97661e-07	-3.34716e-12	4.98475e-07	-6.7637e-12	1.01753e-09	4.59617e-12
																																			4.98637e-07	-9.40246e-12	5.00104e-07	2.73089e-14	4.98149e-07	-9.40042e-12	4.98964e-07	-6.25853e-12	1.01753e-09	5.44369e-12
																																			4.99126e-07	-1.55905e-11	5.00593e-07	1.37024e-12	4.98638e-07	-1.16448e-11	4.99452e-07	-8.62169e-12	1.01753e-09	8.87531e-12
																																			4.99614e-07	-9.7447e-12	5.01081e-07	-1.52377e-12	4.99126e-07	-5.61827e-12	4.9994e-07	-5.62892e-12	1.01753e-09	4.11048e-12
																																			5.00103e-07	-1.7878e-11	5.01569e-07	-4.6882e-12	4.99615e-07	-1.11782e-11	5.00429e-07	-1.12481e-11	1.01697e-09	6.59518e-12
																																			5.00591e-07	-1.18939e-11	5.02058e-07	7.3792e-13	5.00103e-07	-1.03404e-11	5.00917e-07	-7.16549e-12	1.01753e-09	6.88846e-12
																																			5.01079e-07	-1.40513e-11	5.02546e-07	-4.22155e-12	5.00592e-07	-1.32982e-11	5.01406e-07	-1.05237e-11	1.01713e-09	5.47078e-12
																																			5.01568e-07	-1.29758e-11	5.03035e-07	-5.10489e-13	5.0108e-07	-7.19602e-12	5.01894e-07	-6.89409e-12	1.01753e-09	6.23814e-12
																																			5.02056e-07	-1.20708e-11	5.03523e-07	3.01511e-12	5.01568e-07	-4.97246e-12	5.02383e-07	-4.67606e-12	1.01753e-09	7.54732e-12
																																			5.02545e-07	-1.44691e-11	5.04012e-07	-8.38265e-14	5.02057e-07	-6.99602e-12	5.02871e-07	-7.18298e-12	1.01753e-09	7.19446e-12
																																			5.03033e-07	-1.02781e-11	5.045e-07	-1.31044e-12	5.02545e-07	-1.25782e-11	5.0336e-07	-8.05556e-12	1.01753e-09	5.9536e-12
																																			5.03522e-07	-1.4998e-11	5.04989e-07	2.82728e-12	5.03034e-07	-7.42712e-12	5.03848e-07	-6.5326e-12	1.01753e-09	8.94624e-12
																																			5.0401e-07	-1.04525e-11	5.05477e-07	2.62162e-12	5.03522e-07	-6.1e-12	5.04336e-07	-4.64361e-12	1.01753e-09	6.65762e-12
																																			5.04498e-07	-1.30513e-11	5.05965e-07	-2.92823e-12	5.04011e-07	-3.38271e-12	5.04825e-07	-6.45408e-12	1.01713e-09	5.71788e-12
																																			5.04987e-07	-1.49402e-11	5.06454e-07	-5.77139e-13	5.04499e-07	-7.27155e-12	5.05313e-07	-7.59629e-12	1.01753e-09	7.18704e-12
																																			5.05475e-07	-1.55198e-11	5.06942e-07	-1.18994e-12	5.04988e-07	-8.01903e-12	5.05802e-07	-8.24292e-12	1.01713e-09	7.16755e-12
																																			5.05964e-07	-1.38913e-11	5.07431e-07	-1.59363e-13	5.05476e-07	-6.04488e-12	5.0629e-07	-6.69852e-12	1.01753e-09	6.88926e-12
																																			5.06452e-07	-1.22647e-11	5.07919e-07	-1.06043e-13	5.05964e-07	-8.43152e-12	5.06779e-07	-6.93408e-12	1.01753e-09	6.21611e-12
																																			5.06941e-07	-8.02493e-12	5.08408e-07	8.61751e-13	5.06453e-07	-8.6248e-12	5.07267e-07	-5.26266e-12	1.01753e-09	5.31237e-12
																																			5.07429e-07	-1.05714e-11	5.08896e-07	1.80061e-12	5.06941e-07	-9.71595e-12	5.07755e-07	-6.16224e-12	1.01753e-09	6.90929e-12
																																			5.07917e-07	-1.38513e-11	5.09385e-07	-1.84824e-12	5.0743e-07	-1.11026e-11	5.08244e-07	-8.93406e-12	1.01769e-09	6.28851e-12
																																			5.08406e-07	-4.29748e-12	5.09873e-07	-4.14807e-12	5.07918e-07	-9.81868e-12	5.08732e-07	-6.08807e-12	1.01753e-09	3.23166e-12
																																			5.08894e-07	-7.32696e-12	5.10361e-07	1.19172e-12	5.08407e-07	-4.73379e-12	5.09221e-07	-3.62301e-12	1.01713e-09	4.36662e-12
																																			5.09383e-07	-1.11625e-11	5.1085e-07	4.05389e-12	5.08895e-07	-4.24492e-12	5.09709e-07	-3.7845e-12	1.01753e-09	7.61864e-12
																																			5.09871e-07	-5.84062e-12	5.11338e-07	-7.16786e-13	5.09383e-07	-3.20381e-12	5.10198e-07	-3.25374e-12	1.01753e-09	2.56228e-12
																																			5.1036e-07	-9.43362e-12	5.11827e-07	2.07615e-12	5.09872e-07	-6.25377e-12	5.10686e-07	-4.53708e-12	1.01753e-09	5.94382e-12
																																			5.10848e-07	-1.17669e-11	5.12315e-07	4.16059e-12	5.1036e-07	-6.01822e-12	5.11174e-07	-4.54151e-12	1.01753e-09	8.06578e-12
																																			5.11336e-07	-1.25002e-11	5.12804e-07	2.35618e-12	5.10849e-07	-7.3382e-12	5.11663e-07	-5.82742e-12	1.01769e-09	7.54254e-12
																																			5.11825e-07	-1.20708e-11	5.13292e-07	2.70562e-12	5.11337e-07	-4.37552e-12	5.12151e-07	-4.58024e-12	1.01753e-09	7.39034e-12
																																			5.12313e-07	-9.7136e-12	5.1378e-07	-2.66158e-12	5.11826e-07	-5.44049e-12	5.1264e-07	-5.93855e-12	1.01713e-09	3.55229e-12
																																			5.12802e-07	-9.52248e-12	5.14269e-07	-3.0454e-14	5.12314e-07	-8.94266e-12	5.13128e-07	-6.1652e-12	1.01753e-09	5.32075e-12
																																			5.1329e-07	-9.28958e-12	5.14757e-07	3.45288e-12	5.12802e-07	-2.04972e-12	5.13617e-07	-2.62881e-12	1.01753e-09	6.39094e-12
																																			5.13778e-07	-1.02336e-11	5.15246e-07	-6.12685e-13	5.13291e-07	-2.22719e-12	5.14105e-07	-4.35781e-12	1.01769e-09	5.1522e-12
																																			5.14267e-07	-1.22158e-11	5.15734e-07	-1.62602e-12	5.13779e-07	-1.0396e-11	5.14593e-07	-8.07926e-12	1.01753e-09	5.66227e-12
																																			5.14755e-07	-2.27228e-12	5.16223e-07	9.81138e-13	5.14268e-07	-3.56637e-12	5.15082e-07	-1.61917e-12	1.01769e-09	2.34305e-12
																																			5.15244e-07	-1.11803e-11	5.16711e-07	2.0717e-12	5.14756e-07	-3.37382e-12	5.1557e-07	-4.16079e-12	1.01753e-09	6.66096e-12
																																			5.15732e-07	-1.04869e-11	5.17199e-07	-1.59363e-13	5.15245e-07	-5.48492e-12	5.16059e-07	-5.37706e-12	1.01713e-09	5.16461e-12
																																			5.16221e-07	-1.30657e-11	5.17688e-07	1.00769e-12	5.15733e-07	-5.25546e-12	5.16547e-07	-5.77115e-12	1.01753e-09	7.05085e-12
																																			5.16709e-07	-8.3403e-12	5.18176e-07	8.93965e-13	5.16221e-07	-5.74269e-12	5.17036e-07	-4.39634e-12	1.01753e-09	4.76208e-12
																																			5.17197e-07	-1.13891e-11	5.18665e-07	1.90281e-12	5.1671e-07	-5.0316e-12	5.17524e-07	-4.83931e-12	1.01769e-09	6.64804e-12
																																			5.17686e-07	-5.82296e-12	5.19153e-07	1.25086e-12	5.17198e-07	-3.80514e-12	5.18012e-07	-2.79241e-12	1.01753e-09	3.64403e-12
																																			5.18174e-07	-8.18917e-12	5.19642e-07	-1.2826e-13	5.17687e-07	-2.00497e-12	5.18501e-07	-3.4408e-12	1.01769e-09	4.21791e-12
																																			5.18663e-07	-9.96247e-12	5.2013e-07	-2.15044e-12	5.18175e-07	-5.56046e-12	5.18989e-07	-5.89112e-12	1.01753e-09	3.9165e-12
																																			5.19151e-07	-6.43809e-12	5.20619e-07	4.84946e-12	5.18664e-07	-4.70713e-12	5.19478e-07	-2.09859e-12	1.01769e-09	6.07911e-12
																																			5.19639e-07	-7.83482e-12	5.21107e-07	3.76682e-12	5.19152e-07	-5.95411e-12	5.19966e-07	-3.3407e-12	1.01769e-09	6.22671e-12
																																			5.20128e-07	-5.37143e-12	5.21595e-07	3.52948e-12	5.1964e-07	-7.95154e-12	5.20455e-07	-3.2645e-12	1.01753e-09	6.02352e-12
																																			5.20616e-07	-5.84253e-12	5.22084e-07	2.06726e-12	5.20129e-07	-5.34268e-12	5.20943e-07	-3.03932e-12	1.01769e-09	4.42948e-12
																																			5.21105e-07	-8.99331e-12	5.22572e-07	4.12054e-12	5.20617e-07	-5.59151e-12	5.21431e-07	-3.48809e-12	1.01753e-09	6.80526e-12
																																			5.21593e-07	-6.37588e-12	5.23061e-07	-7.10491e-13	5.21106e-07	-9.50262e-12	5.2192e-07	-5.52966e-12	1.01769e-09	4.45673e-12
																																			5.22081e-07	-6.95362e-12	5.23549e-07	6.11167e-12	5.21594e-07	-9.98265e-12	5.22408e-07	-3.6082e-12	1.01769e-09	8.55282e-12
																																			5.2257e-07	-1.02137e-11	5.24038e-07	1.88757e-12	5.22083e-07	-4.71158e-12	5.22897e-07	-4.3459e-12	1.01769e-09	6.05892e-12
																																			5.23058e-07	-1.06069e-11	5.24526e-07	6.35611e-12	5.22571e-07	-6.03155e-12	5.23385e-07	-3.42745e-12	1.01769e-09	8.77621e-12
																																			5.23547e-07	-8.33141e-12	5.25014e-07	4.51616e-12	5.23059e-07	-8.1071e-12	5.23874e-07	-3.97412e-12	1.01753e-09	7.35365e-12
																																			5.24035e-07	-6.61445e-12	5.25503e-07	1.41002e-12	5.23548e-07	-5.55612e-12	5.24362e-07	-3.58685e-12	1.01769e-09	4.35965e-12
																																			5.24524e-07	-5.28696e-12	5.25991e-07	4.49389e-12	5.24036e-07	-3.36938e-12	5.2485e-07	-1.38748e-12	1.01753e-09	5.18287e-12
																																			5.25012e-07	-9.48249e-12	5.2648e-07	2.5428e-12	5.24525e-07	-9.09378e-12	5.25339e-07	-5.34449e-12	1.01769e-09	6.83336e-12
																																			5.255e-07	-7.74199e-12	5.26968e-07	5.1287e-12	5.25013e-07	-6.68366e-12	5.25827e-07	-3.09898e-12	1.01769e-09	7.145e-12
																																			5.25989e-07	-1.38335e-11	5.27457e-07	-3.68251e-13	5.25502e-07	-1.12048e-11	5.26316e-07	-8.46887e-12	1.01769e-09	7.13739e-12
																																			5.26477e-07	-1.32824e-11	5.27945e-07	5.01391e-12	5.2599e-07	-1.07337e-11	5.26804e-07	-6.33408e-12	1.01769e-09	9.90991e-12
																																			5.26966e-07	-7.85582e-12	5.28433e-07	5.56054e-12	5.26478e-07	-6.07604e-12	5.27292e-07	-2.79044e-12	1.01753e-09	7.2867e-12
																																			5.27454e-07	-6.13246e-12	5.28922e-07	1.29952e-12	5.26967e-07	-1.20073e-12	5.27781e-07	-2.01122e-12	1.01769e-09	3.7817e-12
																																			5.27942e-07	-8.31359e-12	5.2941e-07	8.53385e-12	5.27455e-07	-6.27176e-13	5.28269e-07	-1.35637e-13	1.01769e-09	8.43447e-12
																																			5.28431e-07	-9.26916e-12	5.29899e-07	2.55169e-12	5.27944e-07	-7.15158e-12	5.28758e-07	-4.62302e-12	1.01769e-09	6.30304e-12
																																			5.28919e-07	-7.43688e-12	5.30387e-07	1.06514e-12	5.28432e-07	-3.46026e-12	5.29246e-07	-3.27733e-12	1.01769e-09	4.25396e-12
																																			5.29408e-07	-7.3003e-12	5.30876e-07	4.80947e-12	5.2892e-07	2.6614e-13	5.29735e-07	-7.41566e-13	1.01809e-09	6.11745e-12
																																			5.29896e-07	-7.27364e-12	5.31364e-07	7.73942e-13	5.29409e-07	-7.26711e-12	5.30223e-07	-4.58894e-12	1.01769e-09	4.64439e-12
																																			5.30385e-07	-7.64471e-12	5.31852e-07	6.10591e-12	5.29897e-07	-7.59454e-12	5.30711e-07	-3.04445e-12	1.01753e-09	7.92448e-12
																																			5.30873e-07	-6.58472e-12	5.32341e-07	3.80946e-12	5.30386e-07	-4.65381e-12	5.312e-07	-2.47636e-12	1.01769e-09	5.52863e-12
																																			5.31361e-07	-7.34474e-12	5.32829e-07	1.76506e-12	5.30874e-07	-3.43159e-12	5.31688e-07	-3.00375e-12	1.01769e-09	4.56994e-12
																																			5.3185e-07	-8.6042e-12	5.33318e-07	6.81779e-12	5.31363e-07	-4.55685e-12	5.32177e-07	-2.11442e-12	1.01769e-09	7.99585e-12
																																			5.32338e-07	-7.77584e-12	5.33806e-07	5.49389e-12	5.31851e-07	-8.7782e-12	5.32665e-07	-3.68672e-12	1.01769e-09	7.96642e-12
																																			5.32827e-07	-9.88694e-12	5.34295e-07	1.81394e-12	5.32339e-07	-1.14404e-11	5.33153e-07	-6.50446e-12	1.01809e-09	7.2457e-12
																																			5.33315e-07	-9.96607e-12	5.34783e-07	2.24134e-12	5.32828e-07	-4.63202e-12	5.33642e-07	-4.11892e-12	1.01769e-09	6.11986e-12
																																			5.33803e-07	-1.02158e-11	5.35271e-07	4.2139e-12	5.33316e-07	-2.09828e-12	5.3413e-07	-2.70006e-12	1.01769e-09	7.23365e-12
																																			5.34292e-07	-1.18958e-11	5.3576e-07	8.1694e-12	5.33805e-07	-3.0583e-12	5.34619e-07	-2.26156e-12	1.01769e-09	1.00563e-11
																																			5.3478e-07	-1.22647e-11	5.36248e-07	4.88056e-12	5.34293e-07	-5.92047e-12	5.35107e-07	-4.43487e-12	1.01769e-09	8.66864e-12
																																			5.35269e-07	-8.51576e-12	5.36737e-07	6.46407e-12	5.34781e-07	-9.03163e-12	5.35596e-07	-3.69444e-12	1.01809e-09	8.80131e-12
																																			5.35757e-07	-4.95366e-12	5.37225e-07	1.3236e-11	5.3527e-07	-5.24049e-12	5.36084e-07	1.01396e-12	1.01769e-09	1.05856e-11
																																			5.36245e-07	-6.0705e-13	5.37714e-07	1.06316e-11	5.35758e-07	-7.42268e-12	5.36572e-07	8.67298e-13	1.01826e-09	9.11699e-12
																																			5.36734e-07	-1.03906e-11	5.38202e-07	1.27959e-11	5.36247e-07	-2.21777e-12	5.37061e-07	6.25313e-14	1.01769e-09	1.17602e-11
																																			5.37222e-07	-7.87804e-12	5.3869e-07	7.90719e-12	5.36735e-07	-7.01823e-12	5.37549e-07	-2.32969e-12	1.01769e-09	8.87582e-12
																																			5.37711e-07	-1.32691e-11	5.39179e-07	6.80943e-12	5.37224e-07	-6.4049e-12	5.38038e-07	-4.28818e-12	1.01769e-09	1.02053e-11
																																			5.38199e-07	-5.31002e-12	5.39667e-07	5.32769e-12	5.37712e-07	-2.56266e-12	5.38526e-07	-8.48328e-13	1.01769e-09	5.52217e-12
																																			5.38687e-07	-7.68253e-12	5.40156e-07	1.42282e-12	5.382e-07	1.05721e-12	5.39015e-07	-1.73417e-12	1.01826e-09	5.15468e-12
																																			5.39176e-07	-4.04701e-12	5.40644e-07	3.23172e-12	5.38689e-07	-3.71606e-12	5.39503e-07	-1.51045e-12	1.01769e-09	4.11017e-12
																																			5.39664e-07	-7.36611e-12	5.41133e-07	4.87225e-12	5.39177e-07	-3.06232e-12	5.39991e-07	-1.85206e-12	1.01826e-09	6.20829e-12
																																			5.40153e-07	-9.43806e-12	5.41621e-07	6.33389e-12	5.39666e-07	-3.80493e-12	5.4048e-07	-2.30303e-12	1.01769e-09	7.99252e-12
																																			5.40641e-07	-1.23536e-11	5.42109e-07	2.34729e-12	5.40154e-07	-4.42271e-12	5.40968e-07	-4.80966e-12	1.01769e-09	7.35808e-12
																																			5.41129e-07	-8.56881e-12	5.42598e-07	3.62977e-12	5.40642e-07	-3.01365e-12	5.41457e-07	-2.6509e-12	1.01826e-09	6.10738e-12
																																			5.41618e-07	-9.50915e-12	5.43086e-07	4.70277e-12	5.41131e-07	-3.1916e-12	5.41945e-07	-2.66599e-12	1.01769e-09	7.12052e-12
																																			5.42106e-07	-3.96254e-12	5.43575e-07	3.70726e-12	5.41619e-07	-1.5472e-12	5.42433e-07	-6.00826e-13	1.01826e-09	3.9215e-12
																																			5.42595e-07	-3.30921e-12	5.44063e-07	1.16983e-11	5.42108e-07	-5.17823e-12	5.42922e-07	1.07028e-12	1.01769e-09	9.25145e-12
																																			5.43083e-07	-6.28723e-12	5.44551e-07	1.03773e-11	5.42596e-07	-3.97758e-12	5.4341e-07	3.74934e-14	1.01769e-09	9.02869e-12
																																			5.43572e-07	-1.13269e-11	5.4504e-07	5.01835e-12	5.43085e-07	-1.5608e-13	5.43899e-07	-2.15487e-12	1.01769e-09	8.35393e-12
																																			5.4406e-07	-6.14028e-12	5.45528e-07	4.09838e-12	5.43573e-07	-4.17383e-12	5.44387e-07	-2.07191e-12	1.01769e-09	5.43333e-12
																																			5.44548e-07	-9.1348e-12	5.46017e-07	9.48853e-12	5.44061e-07	-1.16979e-12	5.44875e-07	-2.72022e-13	1.01826e-09	9.34407e-12
																																			5.45037e-07	-1.27669e-11	5.46505e-07	8.63166e-12	5.4455e-07	-2.76493e-12	5.45364e-07	-2.30005e-12	1.01769e-09	1.07069e-11
																																			5.45525e-07	-8.73136e-12	5.46994e-07	5.98276e-12	5.45038e-07	-2.28495e-12	5.45852e-07	-1.67785e-12	1.01826e-09	7.37582e-12
																																			5.46014e-07	-8.38309e-12	5.47482e-07	8.32116e-12	5.45527e-07	-5.98945e-12	5.46341e-07	-2.01713e-12	1.01769e-09	9.03286e-12
																																			5.46502e-07	-3.62479e-12	5.4797e-07	5.64502e-12	5.46015e-07	-2.02719e-12	5.46829e-07	-2.32013e-15	1.01769e-09	4.95554e-12
																																			5.4699e-07	-2.03811e-12	5.48459e-07	4.54726e-12	5.46503e-07	-1.03162e-12	5.47318e-07	4.92509e-13	1.01826e-09	3.54739e-12
																																			5.47479e-07	-9.48413e-12	5.48947e-07	8.21949e-12	5.46992e-07	-3.30548e-12	5.47806e-07	-1.52338e-12	1.01769e-09	8.98535e-12
																																			5.47967e-07	-7.18917e-12	5.49436e-07	1.26094e-11	5.4748e-07	-4.50269e-12	5.48294e-07	3.05837e-13	1.01826e-09	1.07395e-11
																																			5.48456e-07	-1.02914e-11	5.49924e-07	8.56496e-12	5.47969e-07	-5.40045e-12	5.48783e-07	-2.37563e-12	1.01769e-09	9.78533e-12
																																			5.48944e-07	-4.92536e-12	5.50413e-07	1.75935e-12	5.48457e-07	-1.97455e-12	5.49271e-07	-1.71352e-12	1.01826e-09	3.34999e-12
																																			5.49432e-07	-6.17144e-12	5.50901e-07	5.34721e-12	5.48946e-07	2.24389e-12	5.4976e-07	4.73219e-13	1.01786e-09	5.95997e-12
																																			5.49921e-07	-3.09144e-12	5.51389e-07	7.05386e-12	5.49434e-07	9.5501e-13	5.50248e-07	1.63915e-12	1.01769e-09	5.10713e-12
																																			5.50409e-07	-1.6115e-12	5.51878e-07	7.47164e-12	5.49922e-07	-5.0627e-12	5.50736e-07	2.65812e-13	1.01826e-09	6.47462e-12
																																			5.50898e-07	-6.64095e-12	5.52366e-07	7.89227e-12	5.50411e-07	-4.22519e-12	5.51225e-07	-9.9129e-13	1.01769e-09	7.78763e-12
																																			5.51386e-07	-8.83806e-12	5.52855e-07	1.09916e-11	5.50899e-07	-5.82267e-12	5.51713e-07	-1.22305e-12	1.01826e-09	1.06851e-11
																																			5.51874e-07	-9.16247e-12	5.53343e-07	1.10805e-11	5.51388e-07	-1.67606e-12	5.52202e-07	8.06568e-14	1.01786e-09	1.02352e-11
																																			5.52363e-07	-3.51038e-12	5.53832e-07	9.34259e-12	5.51876e-07	-3.72114e-12	5.5269e-07	7.03689e-13	1.01826e-09	7.48225e-12
																																			5.52851e-07	-5.84253e-12	5.5432e-07	5.00502e-12	5.52364e-07	-1.10277e-12	5.53179e-07	-6.46758e-13	1.01826e-09	5.43813e-12
																																			5.5334e-07	-5.43364e-12	5.54808e-07	1.12672e-11	5.52853e-07	-7.76042e-12	5.53667e-07	-6.42297e-13	1.01769e-09	1.03793e-11
																																			5.53828e-07	-2.35189e-12	5.55297e-07	8.78987e-12	5.53341e-07	-3.14187e-12	5.54155e-07	1.0987e-12	1.01826e-09	6.67245e-12
																																			5.54316e-07	-3.59813e-12	5.55785e-07	6.63164e-12	5.5383e-07	-3.42752e-13	5.54644e-07	8.9692e-13	1.01786e-09	5.22634e-12
																																			5.54805e-07	-3.94921e-12	5.56274e-07	8.08942e-12	5.54318e-07	6.6609e-13	5.55132e-07	1.6021e-12	1.01826e-09	6.07365e-12
																																			5.55293e-07	-6.2209e-12	5.56762e-07	7.31306e-12	5.54807e-07	-5.37516e-13	5.55621e-07	1.84881e-13	1.01786e-09	6.79584e-12
																																			5.55782e-07	-8.95917e-13	5.5725e-07	1.28671e-11	5.55295e-07	2.33275e-12	5.56109e-07	4.76799e-12	1.01769e-09	7.19742e-12
																																			5.5627e-07	-3.39369e-12	5.57739e-07	3.29837e-12	5.55783e-07	-3.61382e-12	5.56597e-07	-1.23638e-12	1.01826e-09	3.92875e-12
																																			5.56758e-07	-1.02005e-11	5.58227e-07	2.48895e-12	5.56272e-07	-9.92955e-13	5.57086e-07	-2.90149e-12	1.01786e-09	6.55648e-12
																																			5.57247e-07	-6.02031e-12	5.58716e-07	3.45394e-12	5.5676e-07	-1.6805e-12	5.57574e-07	-1.41563e-12	1.01826e-09	4.74268e-12
																																			5.57735e-07	-4.40697e-12	5.59204e-07	7.14278e-12	5.57249e-07	-3.1205e-12	5.58063e-07	-1.28231e-13	1.01786e-09	6.32965e-12
																																			5.58224e-07	-4.76254e-12	5.59693e-07	7.77833e-12	5.57737e-07	-3.69411e-13	5.58551e-07	8.82126e-13	1.01826e-09	6.36342e-12
																																			5.58712e-07	-6.93278e-12	5.60181e-07	6.04841e-12	5.58225e-07	-1.36434e-12	5.5904e-07	-7.49571e-13	1.01826e-09	6.51239e-12
																																			5.592e-07	-6.64698e-12	5.60669e-07	1.17516e-11	5.58714e-07	9.63897e-13	5.59528e-07	2.02284e-12	1.01786e-09	9.24489e-12
																																			5.59689e-07	-5.13144e-12	5.61158e-07	6.40942e-12	5.59202e-07	4.43872e-13	5.60016e-07	5.73952e-13	1.01826e-09	5.77153e-12
																																			5.60177e-07	-5.19947e-12	5.61646e-07	3.15222e-12	5.59691e-07	9.65907e-13	5.60505e-07	-3.60447e-13	1.01786e-09	4.33095e-12
																																			5.60666e-07	-4.57587e-12	5.62135e-07	1.02938e-11	5.60179e-07	8.79421e-13	5.60993e-07	2.19912e-12	1.01826e-09	7.52217e-12
																																			5.61154e-07	1.21811e-13	5.62623e-07	9.48937e-12	5.60668e-07	1.54613e-12	5.61482e-07	3.7191e-12	1.01786e-09	5.04769e-12
																																			5.61642e-07	-3.19644e-12	5.63112e-07	1.15756e-11	5.61156e-07	1.31518e-12	5.6197e-07	3.23143e-12	1.01842e-09	7.57016e-12
																																			5.62131e-07	-4.42594e-13	5.636e-07	8.50719e-12	5.61644e-07	-1.49383e-12	5.62458e-07	2.19026e-12	1.01826e-09	5.49582e-12
																																			5.62619e-07	-2.50037e-12	5.64088e-07	8.48942e-12	5.62133e-07	9.37237e-13	5.62947e-07	2.30876e-12	1.01786e-09	5.6218e-12
																																			5.63108e-07	-2.21484e-12	5.64577e-07	8.44943e-12	5.62621e-07	1.37712e-12	5.63435e-07	2.53724e-12	1.01826e-09	5.42596e-12
																																			5.63596e-07	-6.25586e-12	5.65065e-07	1.10272e-11	5.6311e-07	-2.62275e-12	5.63924e-07	7.1619e-13	1.01786e-09	9.11249e-12
																																			5.64085e-07	-1.95813e-12	5.65554e-07	7.43165e-12	5.63598e-07	-5.20537e-13	5.64412e-07	1.65099e-12	1.01826e-09	5.05753e-12
																																			5.64573e-07	5.57572e-13	5.66042e-07	2.67023e-12	5.64086e-07	3.28727e-12	5.649e-07	2.17169e-12	1.01826e-09	1.43151e-12
																																			5.65061e-07	-3.02479e-12	5.6653e-07	4.90722e-12	5.64575e-07	2.63056e-12	5.65389e-07	1.50433e-12	1.01786e-09	4.08418e-12
																																			5.6555e-07	-5.61142e-12	5.67019e-07	8.96052e-12	5.65063e-07	4.80386e-12	5.65877e-07	2.71765e-12	1.01826e-09	7.50663e-12
																																			5.66038e-07	4.88175e-12	5.67507e-07	8.86276e-12	5.65552e-07	1.67498e-12	5.66366e-07	5.13983e-12	1.01786e-09	3.60083e-12
																																			5.66526e-07	9.46678e-13	5.67996e-07	5.69913e-12	5.6604e-07	3.11043e-12	5.66854e-07	3.25208e-12	1.01842e-09	2.37939e-12
																																			5.67015e-07	-3.98031e-12	5.68484e-07	1.02894e-11	5.66529e-07	6.88359e-13	5.67343e-07	2.33248e-12	1.01786e-09	7.27554e-12
																																			5.67503e-07	-2.6781e-12	5.68973e-07	5.14721e-12	5.67017e-07	5.50564e-13	5.67831e-07	1.00656e-12	1.01842e-09	3.93253e-12
																																			5.67992e-07	-3.93043e-12	5.69461e-07	7.19806e-12	5.67505e-07	3.92843e-12	5.68319e-07	2.39869e-12	1.01826e-09	5.71978e-12
																																			5.6848e-07	-5.22574e-13	5.6995e-07	3.30282e-12	5.67994e-07	2.08832e-12	5.68808e-07	1.62285e-12	1.01842e-09	1.95471e-12
																																			5.68969e-07	4.64051e-13	5.70438e-07	1.4916e-11	5.68482e-07	3.54609e-12	5.69296e-07	6.30872e-12	1.01826e-09	7.61175e-12
																																			5.69457e-07	-2.13967e-12	5.70926e-07	8.90926e-12	5.68971e-07	2.15973e-12	5.69785e-07	2.97644e-12	1.01786e-09	5.56956e-12
																																			5.69945e-07	-1.35368e-12	5.71415e-07	1.09516e-11	5.69459e-07	-6.18289e-13	5.70273e-07	2.99321e-12	1.01842e-09	6.90197e-12
																																			5.70434e-07	-3.11365e-12	5.71903e-07	1.15294e-11	5.69947e-07	5.39493e-12	5.70761e-07	4.60355e-12	1.01826e-09	7.35353e-12
																																			5.70922e-07	-2.53317e-12	5.72392e-07	9.65653e-12	5.70436e-07	2.35428e-12	5.7125e-07	3.15921e-12	1.01842e-09	6.13459e-12
																																			5.71411e-07	-2.74925e-12	5.7288e-07	9.37829e-12	5.70924e-07	1.19056e-12	5.71738e-07	2.60653e-12	1.01826e-09	6.18652e-12
																																			5.71899e-07	-5.41142e-12	5.73368e-07	1.3956e-11	5.71413e-07	6.76828e-12	5.72227e-07	5.10429e-12	1.01786e-09	9.79035e-12
																																			5.72387e-07	-3.46616e-12	5.73857e-07	1.12174e-11	5.71901e-07	-1.66077e-13	5.72715e-07	2.52839e-12	1.01842e-09	7.70369e-12
																																			5.72876e-07	-1.9759e-12	5.74345e-07	1.15383e-11	5.72389e-07	2.07054e-12	5.73204e-07	3.87763e-12	1.01826e-09	6.93597e-12
																																			5.73364e-07	-1.45149e-12	5.74834e-07	1.18449e-11	5.72878e-07	1.75502e-12	5.73692e-07	4.04948e-12	1.01842e-09	6.9388e-12
																																			5.73853e-07	-4.727e-12	5.75322e-07	1.23249e-11	5.73366e-07	3.49721e-12	5.7418e-07	3.69839e-12	1.01826e-09	8.52773e-12
																																			5.74341e-07	-6.67246e-13	5.75811e-07	1.21548e-11	5.73855e-07	-6.39183e-13	5.74669e-07	3.61613e-12	1.01842e-09	7.39472e-12
																																			5.74829e-07	3.02403e-12	5.76299e-07	1.63071e-11	5.74343e-07	5.90554e-13	5.75157e-07	6.64056e-12	1.01842e-09	8.45943e-12
																																			5.75318e-07	7.88518e-13	5.76787e-07	1.36316e-11	5.74832e-07	4.83648e-14	5.75646e-07	4.82282e-12	1.01786e-09	7.63759e-12
																																			5.75806e-07	-9.54632e-13	5.77276e-07	1.48918e-11	5.7532e-07	3.44204e-12	5.76134e-07	5.79309e-12	1.01842e-09	8.18064e-12
																																			5.76295e-07	-2.22923e-12	5.77764e-07	1.27204e-11	5.75808e-07	5.03941e-12	5.76622e-07	5.17688e-12	1.01826e-09	7.47576e-12
																																			5.76783e-07	-2.01589e-12	5.78253e-07	8.77829e-12	5.76297e-07	2.79469e-13	5.77111e-07	2.34729e-12	1.01842e-09	5.68643e-12
																																			5.77272e-07	-4.92975e-12	5.78741e-07	1.78367e-11	5.76785e-07	5.23692e-13	5.77599e-07	4.47688e-12	1.01826e-09	1.18869e-11
																																			5.7776e-07	-3.04256e-12	5.7923e-07	1.78582e-11	5.77274e-07	2.51942e-12	5.78088e-07	5.77835e-12	1.01842e-09	1.08248e-11
																																			5.78248e-07	-2.90926e-12	5.79718e-07	1.02983e-11	5.77762e-07	7.19462e-13	5.78576e-07	2.70282e-12	1.01842e-09	6.82351e-12
																																			5.78737e-07	-3.8864e-13	5.80206e-07	1.67489e-11	5.78251e-07	8.0937e-12	5.79065e-07	8.15133e-12	1.01786e-09	8.56892e-12
																																			5.79225e-07	9.7958e-13	5.80695e-07	1.3356e-11	5.78739e-07	8.77713e-12	5.79553e-07	7.70424e-12	1.01842e-09	6.25758e-12
																																			5.79713e-07	8.18211e-14	5.81183e-07	1.79738e-11	5.79227e-07	1.85721e-12	5.80041e-07	6.6376e-12	1.01842e-09	9.85748e-12
																																			5.80202e-07	1.15895e-12	5.81672e-07	9.65653e-12	5.79716e-07	6.93522e-12	5.8053e-07	5.9169e-12	1.01842e-09	4.33935e-12
																																			5.8069e-07	5.663e-13	5.8216e-07	1.24005e-11	5.80204e-07	1.63055e-12	5.81018e-07	4.86578e-12	1.01842e-09	6.54692e-12
																																			5.81179e-07	-2.09593e-12	5.82649e-07	1.14405e-11	5.80693e-07	3.46606e-12	5.81507e-07	4.2702e-12	1.01842e-09	6.80395e-12
																																			5.81667e-07	2.73516e-12	5.83137e-07	1.51249e-11	5.81181e-07	-5.83273e-14	5.81995e-07	5.9339e-12	1.01842e-09	8.08125e-12
																																			5.82156e-07	-4.1427e-12	5.83625e-07	1.28932e-11	5.81669e-07	2.99105e-12	5.82483e-07	3.91385e-12	1.01826e-09	8.55536e-12
																																			5.82644e-07	-1.82483e-12	5.84114e-07	1.17383e-11	5.82158e-07	2.27054e-12	5.82972e-07	4.06133e-12	1.01842e-09	6.95664e-12
																																			5.83132e-07	-4.91471e-13	5.84602e-07	1.61115e-11	5.82646e-07	8.54158e-12	5.8346e-07	8.05388e-12	1.01842e-09	8.31222e-12
																																			5.83621e-07	-3.80665e-12	5.85091e-07	1.44055e-11	5.83135e-07	3.13255e-12	5.83949e-07	4.57712e-12	1.01842e-09	9.19161e-12
																																			5.84109e-07	-8.69257e-13	5.85579e-07	1.17783e-11	5.83623e-07	2.82606e-12	5.84437e-07	4.57835e-12	1.01842e-09	6.50332e-12
																																			5.84598e-07	-3.47811e-12	5.86068e-07	1.21827e-11	5.84112e-07	7.10602e-12	5.84926e-07	5.2702e-12	1.01842e-09	7.99018e-12
																																			5.85086e-07	-1.05635e-12	5.86556e-07	1.24732e-11	5.846e-07	7.48349e-12	5.85414e-07	6.3001e-12	1.01842e-09	6.84196e-12
																																			5.85574e-07	4.87731e-12	5.87044e-07	7.24942e-12	5.85088e-07	2.87499e-12	5.85902e-07	5.00057e-12	1.01842e-09	2.18982e-12
																																			5.86063e-07	-9.98166e-13	5.87533e-07	1.04094e-11	5.85577e-07	-7.47198e-13	5.86391e-07	2.88801e-12	1.01842e-09	6.51492e-12
																																			5.86551e-07	2.74576e-13	5.88021e-07	1.38218e-11	5.86065e-07	5.2638e-12	5.86879e-07	6.45339e-12	1.01842e-09	6.85151e-12
																																			5.8704e-07	1.78847e-12	5.8851e-07	1.11916e-11	5.86554e-07	8.35046e-12	5.87368e-07	7.11017e-12	1.01842e-09	4.8227e-12
																																			5.87528e-07	2.19616e-13	5.88998e-07	1.06672e-11	5.87042e-07	9.31043e-12	5.87856e-07	6.7324e-12	1.01842e-09	5.6809e-12
																																			5.88016e-07	4.73613e-12	5.89487e-07	1.40119e-11	5.8753e-07	4.73319e-12	5.88345e-07	7.82708e-12	1.01898e-09	5.35622e-12
																																			5.88505e-07	2.13071e-12	5.89975e-07	1.04716e-11	5.88019e-07	3.30166e-12	5.88833e-07	5.30133e-12	1.01842e-09	4.51571e-12
																																			5.88993e-07	-1.3448e-12	5.90463e-07	1.35782e-11	5.88507e-07	6.79494e-12	5.89321e-07	6.34279e-12	1.01842e-09	7.47177e-12
																																			5.89482e-07	-1.00705e-12	5.90952e-07	1.4916e-11	5.88996e-07	9.58158e-12	5.8981e-07	7.83018e-12	1.01842e-09	8.10472e-12
																																			5.8997e-07	4.37352e-12	5.9144e-07	1.30745e-11	5.89484e-07	8.07598e-12	5.90298e-07	8.50801e-12	1.01842e-09	4.36655e-12
																																			5.90459e-07	-9.0036e-13	5.91929e-07	1.68004e-11	5.89973e-07	4.90606e-12	5.90787e-07	6.93537e-12	1.01842e-09	9.02318e-12
																																			5.90947e-07	-2.5148e-13	5.92417e-07	1.79604e-11	5.90461e-07	6.95045e-12	5.91275e-07	8.2198e-12	1.01842e-09	9.17205e-12
																																			5.91435e-07	-7.54299e-12	5.92906e-07	1.74343e-11	5.90949e-07	1.82368e-12	5.91763e-07	3.905e-12	1.01898e-09	1.2618e-11
																																			5.91924e-07	1.48183e-12	5.93394e-07	1.87737e-11	5.91438e-07	3.6083e-12	5.92252e-07	7.95461e-12	1.01842e-09	9.42974e-12
																																			5.92412e-07	-1.69592e-12	5.93882e-07	1.34183e-11	5.91926e-07	3.65273e-12	5.9274e-07	5.12502e-12	1.01842e-09	7.66392e-12
																																			5.92901e-07	-1.78151e-12	5.94371e-07	1.9433e-11	5.92415e-07	6.44878e-12	5.93229e-07	8.03341e-12	1.01842e-09	1.06957e-11
																																			5.93389e-07	-3.5492e-12	5.94859e-07	1.70182e-11	5.92903e-07	7.67937e-12	5.93717e-07	7.04945e-12	1.01842e-09	1.02982e-11
																																			5.93878e-07	-2.01589e-12	5.95348e-07	2.13292e-11	5.93391e-07	5.23941e-12	5.94206e-07	8.18425e-12	1.01882e-09	1.19479e-11
																																			5.94366e-07	-1.71976e-13	5.95836e-07	1.80269e-11	5.9388e-07	9.27869e-12	5.94694e-07	9.04453e-12	1.01842e-09	9.1017e-12
																																			5.94854e-07	3.63292e-12	5.96325e-07	1.53337e-11	5.94368e-07	1.00482e-11	5.95182e-07	9.67163e-12	1.01898e-09	5.85947e-12
																																			5.95343e-07	1.61853e-13	5.96813e-07	1.01961e-11	5.94857e-07	4.79053e-12	5.95671e-07	5.04949e-12	1.01842e-09	5.02213e-12
																																			5.95831e-07	-4.22226e-12	5.97301e-07	1.68904e-11	5.95345e-07	7.4481e-12	5.96159e-07	6.70543e-12	1.01842e-09	1.05759e-11
																																			5.9632e-07	-3.70033e-12	5.9779e-07	1.71871e-11	5.95834e-07	9.95931e-12	5.96648e-07	7.81535e-12	1.01842e-09	1.06075e-11
																																			5.96808e-07	-1.22624e-13	5.98278e-07	1.73604e-11	5.96322e-07	1.05016e-11	5.97136e-07	9.24645e-12	1.01842e-09	8.80883e-12
																																			5.97296e-07	3.59288e-12	5.98767e-07	1.68938e-11	5.96811e-07	1.31015e-11	5.97625e-07	1.11961e-11	1.01858e-09	6.85213e-12
																																			5.97785e-07	5.75292e-13	5.99255e-07	1.67445e-11	5.97299e-07	8.60659e-12	5.98113e-07	8.64214e-12	1.01842e-09	8.08466e-12
																																			5.98273e-07	-1.99812e-12	5.99744e-07	1.46715e-11	5.97787e-07	7.79045e-12	5.98601e-07	6.82129e-12	1.01898e-09	8.37696e-12
																																			5.98762e-07	-1.86482e-12	6.00232e-07	1.22538e-11	5.98276e-07	6.26603e-12	5.9909e-07	5.55167e-12	1.01842e-09	7.08637e-12
																																			5.9925e-07	-4.07637e-12	6.0072e-07	1.89598e-11	5.98764e-07	2.34106e-12	5.99578e-07	5.74149e-12	1.01842e-09	1.18886e-11
																																			5.99739e-07	-1.19372e-12	6.01209e-07	1.80848e-11	5.99253e-07	4.24385e-12	6.00067e-07	7.04499e-12	1.01842e-09	9.93982e-12
																																			6.00227e-07	-6.75806e-12	6.01697e-07	1.62627e-11	5.99741e-07	7.8216e-12	6.00555e-07	5.7754e-12	1.01842e-09	1.1646e-11
																																			6.00715e-07	-3.26721e-12	6.02186e-07	1.91102e-11	6.00229e-07	6.28523e-12	6.01044e-07	7.37607e-12	1.01898e-09	1.12285e-11
																																			6.01204e-07	-1.63372e-12	6.02674e-07	8.79606e-12	6.00718e-07	1.01722e-12	6.01532e-07	2.72652e-12	1.01842e-09	5.42092e-12
																																			6.01692e-07	-1.05593e-12	6.03163e-07	1.6516e-11	6.01206e-07	6.13717e-12	6.0202e-07	7.19907e-12	1.01898e-09	8.83396e-12
																																			6.02181e-07	-1.89696e-13	6.03651e-07	1.54313e-11	6.01695e-07	1.98289e-12	6.02509e-07	5.74149e-12	1.01842e-09	8.46163e-12
																																			6.02669e-07	-3.78925e-12	6.04139e-07	1.50404e-11	6.02183e-07	8.13713e-12	6.02997e-07	6.46277e-12	1.01842e-09	9.52584e-12
																																			6.03157e-07	1.30849e-12	6.04628e-07	1.22449e-11	6.02672e-07	4.19941e-12	6.03486e-07	5.9176e-12	1.01858e-09	5.66704e-12
																																			6.03646e-07	9.51121e-13	6.05116e-07	8.36982e-12	6.0316e-07	9.93313e-12	6.03974e-07	6.41802e-12	1.01842e-09	4.79857e-12
																																			6.04134e-07	-3.53728e-13	6.05605e-07	1.61249e-11	6.03648e-07	4.16831e-12	6.04463e-07	6.64648e-12	1.01898e-09	8.51424e-12
																																			6.04623e-07	-4.9892e-12	6.06093e-07	1.97915e-11	6.04137e-07	6.21271e-12	6.04951e-07	7.005e-12	1.01842e-09	1.24093e-11
																																			6.05111e-07	-5.17588e-12	6.06582e-07	1.45116e-11	6.04625e-07	7.44382e-12	6.05439e-07	5.59317e-12	1.01898e-09	9.97336e-12
																																			6.056e-07	4.40447e-12	6.0707e-07	1.50157e-11	6.05114e-07	5.21074e-12	6.05928e-07	8.2103e-12	1.01842e-09	5.90742e-12
																																			6.06088e-07	4.59733e-12	6.07559e-07	1.36982e-11	6.05602e-07	1.14926e-11	6.06416e-07	9.9294e-12	1.01898e-09	4.74755e-12
																																			6.06576e-07	3.544e-12	6.08047e-07	1.75738e-11	6.06091e-07	1.13415e-11	6.06905e-07	1.08198e-11	1.01858e-09	7.02944e-12
																																			6.07065e-07	-1.45429e-12	6.08535e-07	1.1381e-11	6.06579e-07	1.07379e-11	6.07393e-07	6.8882e-12	1.01842e-09	7.23196e-12
																																			6.07553e-07	3.29512e-12	6.09024e-07	1.84848e-11	6.07067e-07	1.27593e-11	6.07882e-07	1.15131e-11	1.01898e-09	7.67114e-12
																																			6.08042e-07	2.29517e-12	6.09512e-07	1.36627e-11	6.07556e-07	7.37267e-12	6.0837e-07	7.77684e-12	1.01842e-09	5.69453e-12
																																			6.0853e-07	4.9124e-13	6.10001e-07	1.78102e-11	6.08044e-07	1.19671e-11	6.08858e-07	1.00895e-11	1.01898e-09	8.81082e-12
																																			6.09019e-07	3.75733e-12	6.10489e-07	1.59293e-11	6.08533e-07	1.13282e-11	6.09347e-07	1.03383e-11	1.01842e-09	6.14607e-12
																																			6.09507e-07	1.51293e-12	6.10978e-07	1.76759e-11	6.09021e-07	8.39045e-12	6.09835e-07	9.19311e-12	1.01898e-09	8.11132e-12
																																			6.09995e-07	3.74564e-12	6.11466e-07	1.53959e-11	6.0951e-07	8.59331e-12	6.10324e-07	9.24495e-12	1.01858e-09	5.8524e-12
																																			6.10484e-07	3.30401e-12	6.11955e-07	1.5036e-11	6.09998e-07	7.98601e-12	6.10812e-07	8.77534e-12	1.01898e-09	5.90569e-12
																																			6.10972e-07	4.29513e-12	6.12443e-07	1.50982e-11	6.10486e-07	8.5638e-12	6.11301e-07	9.31904e-12	1.01898e-09	5.44099e-12
																																			6.11461e-07	6.97793e-12	6.12931e-07	1.30834e-11	6.10975e-07	6.88655e-12	6.11789e-07	8.98262e-12	1.01842e-09	3.55167e-12
																																			6.11949e-07	1.88628e-12	6.1342e-07	1.60049e-11	6.11463e-07	7.18161e-12	6.12277e-07	8.35759e-12	1.01898e-09	7.1324e-12
																																			6.12438e-07	3.48179e-12	6.13908e-07	1.88137e-11	6.11952e-07	8.36379e-12	6.12766e-07	1.02198e-11	1.01842e-09	7.83265e-12
																																			6.12926e-07	-6.73699e-13	6.14397e-07	1.76004e-11	6.1244e-07	2.12767e-13	6.13254e-07	5.71316e-12	1.01898e-09	1.03042e-11
																																			6.13414e-07	1.7205e-12	6.14885e-07	1.72575e-11	6.12929e-07	1.62912e-12	6.13743e-07	6.86904e-12	1.01858e-09	8.99679e-12
																																			6.13903e-07	-2.03749e-14	6.15374e-07	1.56004e-11	6.13417e-07	6.89269e-12	6.14231e-07	7.49092e-12	1.01898e-09	7.82755e-12
																																			6.14391e-07	3.54844e-12	6.15862e-07	2.08226e-11	6.13905e-07	6.12828e-12	6.1472e-07	1.01664e-11	1.01898e-09	9.31822e-12
																																			6.1488e-07	1.69839e-12	6.16351e-07	1.97602e-11	6.14394e-07	6.43556e-12	6.15208e-07	9.29804e-12	1.01898e-09	9.36497e-12
																																			6.15368e-07	2.33071e-12	6.16839e-07	1.5236e-11	6.14882e-07	4.88828e-12	6.15696e-07	7.485e-12	1.01898e-09	6.83329e-12
																																			6.15857e-07	1.4996e-12	6.17327e-07	1.76626e-11	6.15371e-07	9.82601e-12	6.16185e-07	9.66274e-12	1.01842e-09	8.08274e-12
																																			6.16345e-07	-1.69307e-12	6.17816e-07	1.43259e-11	6.15859e-07	7.12977e-12	6.16673e-07	6.58752e-12	1.01898e-09	8.02324e-12
																																			6.16833e-07	2.73516e-12	6.18304e-07	1.46004e-11	6.16348e-07	5.52384e-12	6.17162e-07	7.61981e-12	1.01858e-09	6.20409e-12
																																			6.17322e-07	1.17958e-12	6.18793e-07	1.29783e-11	6.16836e-07	6.69269e-12	6.1765e-07	6.95018e-12	1.01898e-09	5.90357e-12
																																			6.1781e-07	9.77429e-14	6.19281e-07	1.87741e-11	6.17325e-07	1.13658e-11	6.18139e-07	1.00792e-11	1.01858e-09	9.40442e-12
																																			6.18299e-07	3.84625e-12	6.1977e-07	1.88848e-11	6.17813e-07	1.0306e-11	6.18627e-07	1.10124e-11	1.01898e-09	7.54412e-12
																																			6.18787e-07	2.36626e-12	6.20258e-07	1.83693e-11	6.18301e-07	8.87932e-12	6.19116e-07	9.87161e-12	1.01898e-09	8.04754e-12
																																			6.19276e-07	4.2496e-13	6.20746e-07	1.4463e-11	6.1879e-07	9.15491e-12	6.19604e-07	8.01428e-12	1.01842e-09	7.08819e-12
																																			6.19764e-07	4.92624e-12	6.21235e-07	1.57249e-11	6.19278e-07	6.96384e-12	6.20092e-07	9.20498e-12	1.01898e-09	5.73758e-12
																																			6.20253e-07	4.8151e-12	6.21723e-07	1.17916e-11	6.19767e-07	9.64822e-12	6.20581e-07	8.75164e-12	1.01842e-09	3.57362e-12
[truncated: 753 more rows]
